# Supplementary material for: Association between resting-state functional brain connectivity and gene expression is altered in autism spectrum disorder
Source: Nat Commun. 2022 Jun 9;13:3328. doi: 10.1038/s41467-022-31053-5 (PMC9184501; doi:10.1038/s41467-022-31053-5)
Supplement: Supplementary file 4 — Supplementary Data 1 [file 41467_2022_31053_MOESM4_ESM.xlsx]

## Sheet: Table 1
Table 1 -- rs-fMRI values and statistics
Tables
	fALFF	rs-fMRI fALFF values
	ReHo	rs-fMRI ReHo values
	Statistics	rs-fMRI statistics: results of two-sided T-tests and Cohen D values
	rs-fMRI T1 report
	RNA-seq Demo	RNA-seq sample demographics
	RNA-seq Stats	RNA-seq picard statistics

## Sheet: fALFF
Abide_ID	Diagnosis	Sex	ABIDE	Site	Age	BA3_1_2_5	BA4_6	BA7	BA9	BA17	BA20_37	BA24	BA38	BA39_40	BA41_42_22	BA44_45
28853	ASD	M	2	ABIDEII-SDSU_1	10.9	0.640992	0.61168	0.660605	0.639119	0.682171	0.613912	0.615629	0.61851	0.666648	0.631694	0.630959
28854	CTL	M	2	ABIDEII-SDSU_1	11	0.616999	0.618009	0.625376	0.636322	0.61985	0.597203	0.652307	0.631012	0.652141	0.625214	0.654418
28857	ASD	M	2	ABIDEII-SDSU_1	10.5	0.635964	0.613952	0.66814	0.681019	0.653057	0.631315	0.663931	0.670906	0.688612	0.653051	0.672871
28859	ASD	M	2	ABIDEII-SDSU_1	10.4	0.610052	0.60232	0.621511	0.617579	0.642918	0.604699	0.636385	0.632585	0.661061	0.617092	0.639605
28860	ASD	M	2	ABIDEII-SDSU_1	10.8	0.585484	0.601986	0.625045	0.657229	0.629358	0.603335	0.632257	0.596984	0.661587	0.616629	0.658446
28861	ASD	M	2	ABIDEII-SDSU_1	17	0.600021	0.608181	0.638961	0.635161	0.668382	0.614603	0.639222	0.598582	0.674931	0.631405	0.653788
28863	CTL	M	2	ABIDEII-SDSU_1	9.7	0.599088	0.605084	0.64843	0.641475	0.623295	0.604987	0.609941	0.615251	0.657528	0.634423	0.645914
28864	ASD	M	2	ABIDEII-SDSU_1	17.8	0.576852	0.620674	0.560535	0.652806	0.633061	0.600708	0.64721	0.615396	0.635698	0.632743	0.666126
28865	ASD	M	2	ABIDEII-SDSU_1	14.1	0.599917	0.597439	0.62303	0.638088	0.644369	0.624447	0.626136	0.635596	0.660301	0.647729	0.649715
28866	ASD	M	2	ABIDEII-SDSU_1	17.7	0.594942	0.609371	0.637418	0.646292	0.665855	0.615696	0.658251	0.632837	0.662873	0.632604	0.655424
28867	CTL	M	2	ABIDEII-SDSU_1	15.3	0.600899	0.589626	0.635351	0.650893	0.600207	0.599316	0.620671	0.623742	0.658208	0.64259	0.655446
28868	CTL	M	2	ABIDEII-SDSU_1	8.7	0.675551	0.628749	0.693322	0.674322	0.671594	0.659281	0.68798	0.684362	0.716194	0.685806	0.691836
28869	ASD	F	2	ABIDEII-SDSU_1	9.2	0.6036	0.603998	0.61943	0.623618	0.679592	0.620637	0.629282	0.628197	0.665876	0.645143	0.648524
28870	CTL	M	2	ABIDEII-SDSU_1	11.3	0.64004	0.608821	0.666222	0.644359	0.63644	0.614858	0.655136	0.632819	0.662826	0.621685	0.640643
28871	ASD	F	2	ABIDEII-SDSU_1	18	0.604953	0.613498	0.614095	0.619502	0.644511	0.596089	0.656301	0.614072	0.648378	0.606998	0.619927
28872	ASD	M	2	ABIDEII-SDSU_1	13.5	0.593504	0.599342	0.623825	0.632963	0.638679	0.610195	0.634533	0.636915	0.655025	0.641955	0.643249
28873	ASD	F	2	ABIDEII-SDSU_1	14	0.621198	0.611509	0.647677	0.652126	0.67175	0.622125	0.637473	0.613525	0.673164	0.626503	0.661785
28874	ASD	M	2	ABIDEII-SDSU_1	17.2	0.637436	0.600257	0.66325	0.651961	0.660053	0.609333	0.654539	0.622244	0.680521	0.625565	0.665012
28876	ASD	F	2	ABIDEII-SDSU_1	15.5	0.59373	0.605481	0.638432	0.648847	0.687675	0.617559	0.648712	0.625625	0.670682	0.63747	0.656128
28877	CTL	M	2	ABIDEII-SDSU_1	11.3	0.635992	0.62218	0.664425	0.629264	0.672577	0.629417	0.682271	0.623421	0.679921	0.652668	0.667825
28878	CTL	M	2	ABIDEII-SDSU_1	17.6	0.583438	0.608725	0.634737	0.633445	0.661456	0.617664	0.64241	0.621125	0.663053	0.6428	0.670266
28879	ASD	M	2	ABIDEII-SDSU_1	9.6	0.627986	0.622437	0.649367	0.653991	0.705106	0.651219	0.690464	0.651432	0.682905	0.668635	0.670946
28881	CTL	M	2	ABIDEII-SDSU_1	8.1	0.604774	0.605663	0.604486	0.604363	0.653621	0.60359	0.622507	0.593967	0.651091	0.634908	0.620091
28883	CTL	M	2	ABIDEII-SDSU_1	16.2	0.616324	0.612449	0.667231	0.628057	0.691886	0.625319	0.629562	0.642458	0.685002	0.663141	0.657678
28884	ASD	M	2	ABIDEII-SDSU_1	11.9	0.601621	0.621189	0.623719	0.639482	0.654861	0.611871	0.642114	0.614563	0.659559	0.635933	0.652626
28885	ASD	F	2	ABIDEII-SDSU_1	16.8	0.635292	0.596376	0.640085	0.641524	0.662733	0.614941	0.627127	0.610102	0.677783	0.623324	0.642131
28886	CTL	M	2	ABIDEII-SDSU_1	14	0.613363	0.603752	0.606731	0.599378	0.649597	0.631765	0.633162	0.639506	0.665231	0.653424	0.627185
28888	CTL	M	2	ABIDEII-SDSU_1	17.6	0.590723	0.594751	0.619879	0.620221	0.646575	0.592458	0.626829	0.629597	0.647659	0.608095	0.638286
28890	ASD	M	2	ABIDEII-SDSU_1	15.2	0.621101	0.616438	0.645267	0.648221	0.66487	0.613448	0.65554	0.622758	0.676077	0.642518	0.660865
28891	CTL	M	2	ABIDEII-SDSU_1	14.4	0.63877	0.605921	0.670738	0.637201	0.64734	0.598581	0.634518	0.595046	0.649415	0.605102	0.638608
28893	CTL	M	2	ABIDEII-SDSU_1	17.6	0.571263	0.579186	0.606912	0.58821	0.636269	0.601256	0.610273	0.587514	0.636133	0.605002	0.619326
28894	CTL	M	2	ABIDEII-SDSU_1	11.2	0.618619	0.603653	0.648106	0.638682	0.670541	0.630085	0.633458	0.638596	0.676889	0.656592	0.651894
28895	CTL	M	2	ABIDEII-SDSU_1	13	0.650089	0.626071	0.679389	0.645724	0.680915	0.618784	0.665004	0.627452	0.664222	0.643292	0.656593
28896	ASD	M	2	ABIDEII-SDSU_1	11	0.672728	0.621835	0.677076	0.654989	0.67231	0.64042	0.652866	0.641999	0.685212	0.650226	0.66529
28897	ASD	M	2	ABIDEII-SDSU_1	16.6	0.644752	0.633938	0.630531	0.665652	0.673623	0.619755	0.655374	0.622139	0.68356	0.655301	0.65766
28899	ASD	M	2	ABIDEII-SDSU_1	12.1	0.610056	0.611658	0.633992	0.646935	0.637133	0.636251	0.652036	0.635377	0.673664	0.658157	0.665874
28900	CTL	M	2	ABIDEII-SDSU_1	13	0.605256	0.601459	0.639563	0.633575	0.677235	0.639965	0.672493	0.647606	0.682012	0.664332	0.654607
28901	ASD	M	2	ABIDEII-SDSU_1	9.7	0.575859	0.597549	0.628829	0.638658	0.641559	0.598993	0.622083	0.565755	0.635615	0.611118	0.587917
28902	CTL	M	2	ABIDEII-SDSU_1	17.1	0.590526	0.620648	0.642425	0.677811	0.682862	0.646404	0.689062	0.677177	0.693721	0.678663	0.685035
28903	ASD	F	2	ABIDEII-SDSU_1	10.5	0.602104	0.609822	0.620289	0.653295	0.627267	0.614229	0.650236	0.633935	0.674459	0.640513	0.657188
28904	CTL	M	2	ABIDEII-SDSU_1	16.2	0.601057	0.621213	0.628232	0.669892	0.672238	0.644566	0.675599	0.649113	0.686051	0.657473	0.681976
28906	ASD	M	2	ABIDEII-SDSU_1	17.5	0.617833	0.6056	0.662745	0.648696	0.681402	0.620607	0.631122	0.64081	0.67724	0.620828	0.672692
28908	ASD	M	2	ABIDEII-SDSU_1	14.4	0.612559	0.621739	0.638297	0.629373	0.669078	0.615853	0.642055	0.6244	0.668423	0.637881	0.647728
28920	ASD	M	2	ABIDEII-OHSU_1	14	0.611282	0.609643	0.609828	0.610392	0.629498	0.629744	0.655243	0.634053	0.653133	0.648822	0.63131
28924	ASD	M	2	ABIDEII-OHSU_1	12	0.630216	0.622139	0.655962	0.646202	0.660468	0.626298	0.652862	0.629124	0.682505	0.624401	0.655299
28925	ASD	M	2	ABIDEII-OHSU_1	9	0.644123	0.633372	0.645728	0.638676	0.664339	0.641128	0.647042	0.646645	0.673028	0.647104	0.644471
28926	ASD	M	2	ABIDEII-OHSU_1	11	0.592644	0.598574	0.597687	0.606424	0.614451	0.587549	0.640926	0.630875	0.615964	0.612939	0.610922
28927	ASD	M	2	ABIDEII-OHSU_1	13	0.647164	0.639952	0.66597	0.663116	0.663497	0.656054	0.697471	0.66465	0.692276	0.671327	0.662892
28930	ASD	M	2	ABIDEII-OHSU_1	13	0.613347	0.622851	0.610614	0.637597	0.660856	0.637308	0.669974	0.655091	0.66598	0.653851	0.653222
28931	ASD	M	2	ABIDEII-OHSU_1	13	0.613898	0.623303	0.626491	0.641545	0.669542	0.636583	0.664217	0.652687	0.678957	0.662983	0.649353
28933	ASD	M	2	ABIDEII-OHSU_1	13	0.620224	0.623338	0.625319	0.620836	0.668082	0.627597	0.662631	0.646635	0.666405	0.645265	0.637446
28934	ASD	F	2	ABIDEII-OHSU_1	7	0.614755	0.622735	0.615787	0.643173	0.657689	0.634843	0.645376	0.619276	0.646669	0.648375	0.648806
28935	ASD	M	2	ABIDEII-OHSU_1	12	0.586102	0.594918	0.609867	0.621275	0.637161	0.602206	0.607937	0.60807	0.642075	0.6128	0.6176
28936	ASD	M	2	ABIDEII-OHSU_1	9	0.598618	0.598821	0.624424	0.621578	0.649987	0.601224	0.605419	0.569766	0.64612	0.617075	0.619944
28937	ASD	M	2	ABIDEII-OHSU_1	14	0.602031	0.598257	0.611353	0.599657	0.62506	0.588236	0.60469	0.603671	0.628689	0.622376	0.602328
28938	ASD	M	2	ABIDEII-OHSU_1	15	0.597781	0.599622	0.614675	0.629309	0.636916	0.596631	0.65959	0.594375	0.653285	0.613714	0.633552
28939	ASD	M	2	ABIDEII-OHSU_1	11	0.677998	0.663711	0.670566	0.650805	0.716684	0.64019	0.691851	0.644931	0.700697	0.669732	0.655287
28940	ASD	M	2	ABIDEII-OHSU_1	7	0.630925	0.648119	0.630255	0.652384	0.650095	0.636958	0.664392	0.651604	0.683289	0.654175	0.667353
28941	ASD	M	2	ABIDEII-OHSU_1	14	0.618414	0.607831	0.616251	0.607283	0.679282	0.616135	0.626548	0.601878	0.646234	0.630923	0.622448
28942	ASD	F	2	ABIDEII-OHSU_1	15	0.627026	0.61897	0.592922	0.607801	0.633275	0.624977	0.694921	0.625728	0.638381	0.640551	0.627169
28943	CTL	F	2	ABIDEII-OHSU_1	11	0.6478	0.638228	0.645994	0.621583	0.695496	0.628167	0.636617	0.606482	0.67239	0.639309	0.640928
28944	CTL	F	2	ABIDEII-OHSU_1	10	0.59061	0.610525	0.598611	0.630634	0.657419	0.615538	0.639587	0.623484	0.64265	0.639058	0.627383
28945	CTL	F	2	ABIDEII-OHSU_1	11	0.608014	0.617033	0.634875	0.639473	0.66659	0.634488	0.651392	0.644234	0.65873	0.64989	0.642012
28946	CTL	F	2	ABIDEII-OHSU_1	9	0.625373	0.620608	0.629035	0.650999	0.665995	0.632398	0.651833	0.642096	0.666899	0.648428	0.64144
28947	CTL	F	2	ABIDEII-OHSU_1	10	0.603242	0.594354	0.618712	0.623509	0.643658	0.588973	0.632818	0.593596	0.64946	0.609893	0.625266
28948	CTL	M	2	ABIDEII-OHSU_1	12	0.636442	0.628587	0.646604	0.633104	0.694829	0.632469	0.652294	0.643842	0.659907	0.662584	0.626443
28949	ASD	M	2	ABIDEII-OHSU_1	10	0.610338	0.609462	0.611063	0.634119	0.646772	0.628627	0.653439	0.638242	0.65915	0.637363	0.635957
28950	CTL	F	2	ABIDEII-OHSU_1	10	0.606132	0.603413	0.617643	0.609111	0.660142	0.603648	0.618261	0.616829	0.653764	0.637166	0.618347
28951	CTL	M	2	ABIDEII-OHSU_1	13	0.585659	0.591259	0.607659	0.624939	0.658091	0.615602	0.634306	0.622654	0.650296	0.62494	0.642109
28952	ASD	M	2	ABIDEII-OHSU_1	12	0.647521	0.63452	0.647443	0.629477	0.671872	0.639052	0.652209	0.653928	0.686399	0.668869	0.637721
28953	CTL	F	2	ABIDEII-OHSU_1	10	0.584542	0.605748	0.592058	0.617022	0.629883	0.616238	0.644301	0.609497	0.651487	0.645043	0.62688
28954	CTL	F	2	ABIDEII-OHSU_1	13	0.610191	0.608761	0.639806	0.634832	0.630501	0.603174	0.640371	0.613696	0.675426	0.627289	0.645265
28955	CTL	M	2	ABIDEII-OHSU_1	10	0.615763	0.614831	0.625999	0.627737	0.632924	0.623409	0.643922	0.607695	0.659908	0.627323	0.637762
28956	CTL	M	2	ABIDEII-OHSU_1	9	0.606739	0.606842	0.586566	0.611091	0.629372	0.592887	0.628638	0.597582	0.620905	0.602919	0.609483
28957	ASD	M	2	ABIDEII-OHSU_1	15	0.636257	0.632236	0.627493	0.618172	0.683461	0.637647	0.658821	0.635641	0.668316	0.646199	0.643286
28958	ASD	M	2	ABIDEII-OHSU_1	12	0.610984	0.618784	0.636836	0.638107	0.67782	0.613882	0.652667	0.603374	0.678837	0.641812	0.642119
28960	CTL	M	2	ABIDEII-OHSU_1	11	0.617143	0.61278	0.629443	0.617007	0.654405	0.61454	0.655508	0.625101	0.655939	0.623401	0.635988
28961	CTL	M	2	ABIDEII-OHSU_1	9	0.614852	0.625322	0.639401	0.640421	0.659955	0.626526	0.66457	0.645068	0.68232	0.662365	0.654001
28962	ASD	F	2	ABIDEII-OHSU_1	10	0.634919	0.624246	0.63032	0.638751	0.658353	0.630737	0.645771	0.640586	0.664727	0.644534	0.63271
28963	ASD	M	2	ABIDEII-OHSU_1	10	0.622226	0.619056	0.628364	0.618307	0.672402	0.62313	0.643108	0.637852	0.649279	0.641844	0.608031
28964	ASD	M	2	ABIDEII-OHSU_1	14	0.616063	0.62321	0.630135	0.616906	0.648796	0.597177	0.637495	0.582839	0.658587	0.613933	0.62343
28965	CTL	M	2	ABIDEII-OHSU_1	9	0.659498	0.649171	0.668377	0.649127	0.69345	0.673811	0.675	0.6837	0.686694	0.680474	0.671139
28966	ASD	M	2	ABIDEII-OHSU_1	13	0.628164	0.628435	0.655945	0.659539	0.656831	0.627267	0.632897	0.637036	0.676263	0.639179	0.646413
28967	ASD	M	2	ABIDEII-OHSU_1	13	0.610764	0.603618	0.629126	0.631914	0.650758	0.59964	0.617213	0.599942	0.661893	0.623931	0.64228
28968	ASD	F	2	ABIDEII-OHSU_1	8	0.629978	0.627483	0.640745	0.642048	0.679111	0.630136	0.646812	0.632387	0.668046	0.635834	0.654243
28969	CTL	M	2	ABIDEII-OHSU_1	9	0.608305	0.603653	0.608865	0.611595	0.634097	0.606128	0.610954	0.623981	0.647559	0.637091	0.636416
28970	CTL	M	2	ABIDEII-OHSU_1	8	0.616426	0.60695	0.625047	0.623808	0.667067	0.625128	0.628721	0.61345	0.671961	0.642345	0.633245
28971	CTL	F	2	ABIDEII-OHSU_1	9	0.655812	0.650396	0.65724	0.660891	0.67446	0.639219	0.664393	0.663997	0.698335	0.664529	0.664102
28972	ASD	M	2	ABIDEII-OHSU_1	14	0.63865	0.647982	0.667802	0.675345	0.704373	0.641447	0.689291	0.655382	0.701967	0.665976	0.667405
28973	CTL	F	2	ABIDEII-OHSU_1	9	0.628263	0.60854	0.649291	0.648512	0.629619	0.609514	0.616758	0.61996	0.665853	0.631739	0.648419
28974	CTL	M	2	ABIDEII-OHSU_1	12	0.605941	0.610757	0.618025	0.621623	0.621623	0.618454	0.638065	0.61423	0.657018	0.638456	0.633205
28975	CTL	M	2	ABIDEII-OHSU_1	10	0.612297	0.618087	0.628334	0.645615	0.676701	0.621923	0.636452	0.616577	0.66673	0.624434	0.65496
28976	CTL	F	2	ABIDEII-OHSU_1	11	0.606034	0.605456	0.624356	0.614153	0.639487	0.61131	0.633894	0.608433	0.664573	0.623921	0.626864
28977	CTL	F	2	ABIDEII-OHSU_1	9	0.595343	0.60727	0.603179	0.621878	0.62043	0.602559	0.627461	0.595528	0.637051	0.60596	0.622384
28978	CTL	M	2	ABIDEII-OHSU_1	8	0.628484	0.625197	0.635087	0.625664	0.646464	0.615987	0.646771	0.603425	0.667707	0.627555	0.649923
28979	CTL	M	2	ABIDEII-OHSU_1	9	0.626439	0.626267	0.649143	0.662322	0.6732	0.64438	0.665679	0.643842	0.683822	0.668527	0.654198
28980	CTL	F	2	ABIDEII-OHSU_1	8	0.603277	0.614477	0.633261	0.621928	0.664347	0.603464	0.65599	0.600509	0.655261	0.635206	0.624945
28981	CTL	M	2	ABIDEII-OHSU_1	11	0.635508	0.637134	0.642972	0.645474	0.68426	0.631893	0.667081	0.621885	0.661417	0.644908	0.641489
28982	ASD	M	2	ABIDEII-OHSU_1	11	0.587008	0.589861	0.605308	0.581727	0.683682	0.599044	0.629765	0.596123	0.6375	0.624656	0.605772
28983	CTL	M	2	ABIDEII-OHSU_1	8	0.608228	0.611595	0.632725	0.65076	0.60543	0.622517	0.642784	0.62181	0.668548	0.632961	0.634951
28984	CTL	M	2	ABIDEII-OHSU_1	9	0.649577	0.640101	0.661748	0.618651	0.677835	0.629513	0.658147	0.622319	0.682047	0.664213	0.633461
28985	CTL	M	2	ABIDEII-OHSU_1	12	0.628309	0.617927	0.646082	0.64303	0.638886	0.620872	0.6591	0.628209	0.66896	0.644943	0.631465
28986	ASD	M	2	ABIDEII-OHSU_1	14	0.638508	0.623807	0.65762	0.643078	0.663643	0.630354	0.655871	0.627231	0.684063	0.6524	0.656954
28987	ASD	M	2	ABIDEII-OHSU_1	14	0.63663	0.629356	0.636441	0.624953	0.675272	0.615931	0.64613	0.617011	0.658109	0.638846	0.634554
28988	ASD	F	2	ABIDEII-OHSU_1	11	0.599766	0.600023	0.629089	0.649703	0.642097	0.616007	0.669384	0.624013	0.669041	0.649861	0.644186
28989	CTL	M	2	ABIDEII-OHSU_1	12	0.635605	0.629057	0.661389	0.63506	0.658941	0.625275	0.651232	0.62174	0.681428	0.649892	0.647682
28990	CTL	M	2	ABIDEII-OHSU_1	8	0.640202	0.623661	0.649178	0.641456	0.666221	0.626297	0.653175	0.64508	0.673024	0.642922	0.637376
28991	CTL	F	2	ABIDEII-OHSU_1	12	0.601861	0.583	0.592315	0.604841	0.611501	0.601577	0.630367	0.622304	0.630177	0.607184	0.60647
28992	ASD	M	2	ABIDEII-OHSU_1	13	0.618395	0.615658	0.624189	0.602702	0.672338	0.601672	0.634503	0.597636	0.648696	0.624227	0.622378
28993	CTL	M	2	ABIDEII-OHSU_1	10	0.634048	0.608721	0.652108	0.631001	0.644912	0.61507	0.632343	0.618251	0.663304	0.64158	0.635617
28994	CTL	F	2	ABIDEII-OHSU_1	11	0.6289	0.623128	0.636232	0.641636	0.668499	0.636182	0.65932	0.657464	0.667133	0.660378	0.647484
28995	ASD	M	2	ABIDEII-OHSU_1	8	0.595974	0.609398	0.620244	0.642506	0.680619	0.610466	0.614938	0.59184	0.659361	0.611763	0.647864
28996	CTL	M	2	ABIDEII-OHSU_1	11	0.593152	0.592101	0.608718	0.611837	0.627447	0.609955	0.635573	0.588487	0.648667	0.626267	0.616539
28997	ASD	F	2	ABIDEII-OHSU_1	12	0.658744	0.643873	0.670101	0.640678	0.693778	0.645269	0.675444	0.642704	0.684925	0.650606	0.653726
28998	ASD	M	2	ABIDEII-OHSU_1	9	0.606007	0.607889	0.629039	0.62686	0.662463	0.613441	0.639993	0.60111	0.650127	0.618969	0.629783
28999	CTL	M	2	ABIDEII-OHSU_1	10	0.605771	0.60681	0.609493	0.613684	0.639767	0.605003	0.628343	0.606904	0.653375	0.622525	0.623907
29000	CTL	F	2	ABIDEII-OHSU_1	10	0.612623	0.607091	0.60847	0.626137	0.64607	0.600659	0.634925	0.605647	0.639384	0.616546	0.633905
29001	CTL	F	2	ABIDEII-OHSU_1	9	0.638578	0.630457	0.655889	0.661766	0.656477	0.639373	0.662477	0.634301	0.694627	0.653497	0.671257
29002	CTL	M	2	ABIDEII-OHSU_1	14	0.614346	0.609975	0.613345	0.609667	0.650186	0.607178	0.625612	0.617314	0.649261	0.630758	0.631349
29003	CTL	M	2	ABIDEII-OHSU_1	12	0.634377	0.623223	0.639183	0.631601	0.662155	0.627331	0.65927	0.642765	0.660825	0.638288	0.641823
29004	CTL	F	2	ABIDEII-OHSU_1	13	0.62629	0.617048	0.651313	0.636802	0.669219	0.62526	0.633853	0.616284	0.663997	0.635383	0.640955
29005	CTL	F	2	ABIDEII-OHSU_1	10	0.628984	0.618117	0.619232	0.641074	0.685405	0.626608	0.64914	0.630654	0.666176	0.648366	0.645892
29006	ASD	M	2	ABIDEII-BNI_1	48	0.648734	0.642579	0.650656	0.60965	0.709361	0.642624	0.671072	0.631883	0.677319	0.660616	0.63072
29007	ASD	M	2	ABIDEII-BNI_1	41	0.607289	0.615082	0.612448	0.624545	0.627053	0.612938	0.617778	0.610415	0.650367	0.603582	0.631653
29008	ASD	M	2	ABIDEII-BNI_1	59	0.611311	0.607347	0.608631	0.599786	0.597786	0.606259	0.609141	0.600175	0.634851	0.621411	0.613525
29009	ASD	M	2	ABIDEII-BNI_1	57	0.626231	0.610668	0.608024	0.608136	0.668951	0.631017	0.651631	0.617516	0.647323	0.646877	0.61199
29010	ASD	M	2	ABIDEII-BNI_1	45	0.613892	0.614012	0.613019	0.638315	0.667987	0.620064	0.65131	0.61725	0.657579	0.636591	0.631365
29011	CTL	M	2	ABIDEII-BNI_1	48	0.583945	0.593885	0.592626	0.608045	0.648979	0.620434	0.635284	0.62019	0.640832	0.628488	0.638941
29013	ASD	M	2	ABIDEII-BNI_1	51	0.633528	0.625086	0.637187	0.628116	0.648988	0.630423	0.630321	0.625196	0.660856	0.640189	0.625913
29014	CTL	M	2	ABIDEII-BNI_1	64	0.583587	0.591982	0.588536	0.597095	0.62532	0.606759	0.624497	0.587978	0.625699	0.601925	0.614397
29015	ASD	M	2	ABIDEII-BNI_1	47	0.627999	0.621471	0.626413	0.633045	0.648383	0.632328	0.642184	0.64907	0.650281	0.640267	0.621864
29016	CTL	M	2	ABIDEII-BNI_1	41	0.613626	0.62287	0.605221	0.62063	0.687886	0.631529	0.657915	0.635585	0.653671	0.654845	0.632204
29017	ASD	M	2	ABIDEII-BNI_1	55	0.624284	0.624396	0.607397	0.616601	0.596212	0.623702	0.580778	0.616997	0.633467	0.633222	0.64655
29018	CTL	M	2	ABIDEII-BNI_1	51	0.61887	0.619454	0.639846	0.624449	0.6652	0.629206	0.654175	0.617609	0.668023	0.645549	0.638717
29019	CTL	M	2	ABIDEII-BNI_1	62	0.597243	0.602702	0.595374	0.622865	0.640258	0.619693	0.63871	0.593059	0.656416	0.621239	0.632601
29021	CTL	M	2	ABIDEII-BNI_1	43	0.613308	0.621295	0.623159	0.635388	0.631785	0.619524	0.613843	0.595289	0.645537	0.620172	0.6297
29022	CTL	M	2	ABIDEII-BNI_1	40	0.607309	0.618133	0.599738	0.602153	0.641739	0.621635	0.62672	0.610001	0.630634	0.617783	0.615807
29023	CTL	M	2	ABIDEII-BNI_1	46	0.61644	0.615918	0.617634	0.611977	0.671643	0.624123	0.668008	0.641206	0.657558	0.654049	0.638634
29024	CTL	M	2	ABIDEII-BNI_1	60	0.60482	0.616228	0.594305	0.607394	0.63615	0.609718	0.61566	0.575308	0.634776	0.611506	0.614689
29025	ASD	M	2	ABIDEII-BNI_1	57	0.592975	0.601069	0.582052	0.602722	0.636849	0.608391	0.621635	0.592553	0.630243	0.630014	0.618672
29026	ASD	M	2	ABIDEII-BNI_1	54	0.613979	0.613057	0.633053	0.57937	0.694254	0.627588	0.63961	0.620241	0.654262	0.645412	0.624523
29027	ASD	M	2	ABIDEII-BNI_1	45	0.621013	0.619723	0.623662	0.632004	0.660735	0.630423	0.660034	0.647792	0.656168	0.647231	0.642162
29028	ASD	M	2	ABIDEII-BNI_1	21	0.63284	0.632698	0.62736	0.645306	0.655202	0.632054	0.659745	0.644262	0.661943	0.644519	0.654697
29029	ASD	M	2	ABIDEII-BNI_1	20	0.636779	0.638148	0.639354	0.6404	0.659828	0.633453	0.659757	0.642675	0.654947	0.645539	0.648521
29030	ASD	M	2	ABIDEII-BNI_1	18	0.639378	0.643566	0.626905	0.640047	0.675464	0.636105	0.646157	0.646869	0.652566	0.648881	0.649616
29031	ASD	M	2	ABIDEII-BNI_1	21	0.641861	0.639096	0.662299	0.630575	0.69712	0.637431	0.647141	0.590878	0.672721	0.648316	0.640203
29032	CTL	M	2	ABIDEII-BNI_1	20	0.659878	0.657353	0.661786	0.663913	0.684591	0.640247	0.640938	0.653136	0.665545	0.655893	0.654695
29033	CTL	M	2	ABIDEII-BNI_1	54	0.627072	0.627139	0.647497	0.625254	0.672773	0.630268	0.654253	0.644363	0.663324	0.637673	0.627073
29034	CTL	M	2	ABIDEII-BNI_1	21	0.643119	0.636887	0.655683	0.639414	0.675804	0.625814	0.633996	0.624567	0.656668	0.634636	0.639876
29035	CTL	M	2	ABIDEII-BNI_1	22	0.64585	0.63438	0.657797	0.64866	0.646451	0.637673	0.647153	0.649765	0.66983	0.662276	0.650706
29036	CTL	M	2	ABIDEII-BNI_1	56	0.627376	0.619495	0.640164	0.634948	0.678951	0.632286	0.648548	0.651431	0.655753	0.639201	0.629712
29037	ASD	M	2	ABIDEII-BNI_1	19	0.596876	0.610367	0.608299	0.627681	0.637076	0.608786	0.626357	0.598662	0.63732	0.618832	0.629984
29038	CTL	M	2	ABIDEII-BNI_1	21	0.623751	0.623613	0.620122	0.644131	0.666047	0.621952	0.640284	0.59994	0.641533	0.622241	0.637351
29039	ASD	M	2	ABIDEII-BNI_1	19	0.6018	0.617538	0.600005	0.633157	0.616781	0.612416	0.615785	0.623776	0.636414	0.621083	0.629692
29040	CTL	M	2	ABIDEII-BNI_1	49	0.604298	0.608561	0.601712	0.599945	0.624373	0.606461	0.610464	0.605381	0.623603	0.606985	0.595551
29041	ASD	M	2	ABIDEII-BNI_1	19	0.603529	0.603268	0.594643	0.605124	0.635495	0.619699	0.647108	0.639566	0.627958	0.632966	0.615885
29042	ASD	M	2	ABIDEII-BNI_1	25	0.632413	0.638458	0.629892	0.657743	0.650452	0.633086	0.665784	0.650205	0.659618	0.652953	0.643655
29043	ASD	M	2	ABIDEII-BNI_1	53	0.620213	0.620123	0.644292	0.627613	0.645163	0.633539	0.659585	0.641109	0.663944	0.641115	0.636265
29044	CTL	M	2	ABIDEII-BNI_1	19	0.670239	0.656933	0.666062	0.648391	0.687253	0.65297	0.664181	0.676584	0.684154	0.6717	0.649828
29045	CTL	M	2	ABIDEII-BNI_1	48	0.637122	0.63329	0.646755	0.636539	0.686987	0.626897	0.660668	0.612325	0.684508	0.659885	0.658943
29046	ASD	M	2	ABIDEII-BNI_1	18	0.622445	0.618866	0.630907	0.62005	0.61825	0.625067	0.630398	0.644652	0.642388	0.632274	0.628691
29047	CTL	M	2	ABIDEII-BNI_1	55	0.583181	0.589223	0.585729	0.574288	0.622133	0.605132	0.600141	0.585096	0.624524	0.607959	0.594945
29048	CTL	M	2	ABIDEII-BNI_1	25	0.616081	0.614557	0.618611	0.628851	0.63072	0.61402	0.631078	0.603376	0.651099	0.622761	0.625438
29049	CTL	M	2	ABIDEII-BNI_1	47	0.609999	0.622861	0.620347	0.625652	0.661887	0.621677	0.635956	0.63426	0.64192	0.630088	0.622189
29050	CTL	M	2	ABIDEII-BNI_1	18	0.638493	0.627456	0.638982	0.627603	0.675703	0.644088	0.636474	0.653012	0.65332	0.639189	0.632862
29051	CTL	M	2	ABIDEII-BNI_1	19	0.631608	0.641827	0.635297	0.638634	0.689044	0.647288	0.66787	0.657332	0.666924	0.65752	0.655484
29052	ASD	M	2	ABIDEII-BNI_1	40	0.631721	0.630142	0.638	0.632558	0.666461	0.63909	0.671355	0.659343	0.664818	0.661504	0.632187
29053	ASD	M	2	ABIDEII-BNI_1	24	0.634694	0.63354	0.64687	0.643725	0.637258	0.636114	0.662045	0.655705	0.664437	0.646271	0.648099
29054	CTL	M	2	ABIDEII-BNI_1	43	0.615815	0.625984	0.615874	0.619886	0.675924	0.630683	0.651989	0.648004	0.642854	0.644841	0.617558
29055	ASD	M	2	ABIDEII-BNI_1	22	0.656511	0.646674	0.658935	0.65048	0.659474	0.65498	0.661833	0.680796	0.668971	0.686257	0.651084
29056	CTL	M	2	ABIDEII-BNI_1	18	0.651475	0.641459	0.660539	0.655168	0.674543	0.634676	0.630456	0.644559	0.664538	0.641108	0.64536
29057	ASD	M	2	ABIDEII-ETH_1	27.3	0.641587	0.609005	0.663194	0.642743	0.650615	0.605952	0.627033	0.60096	0.675631	0.62488	0.652096
29063	ASD	M	2	ABIDEII-ETH_1	14.8	0.639009	0.625295	0.641659	0.617635	0.661507	0.601329	0.612156	0.587024	0.674829	0.619543	0.636405
29074	CTL	M	2	ABIDEII-ETH_1	21.3	0.611145	0.596162	0.635883	0.600755	0.657288	0.601999	0.606856	0.577136	0.652491	0.616944	0.621269
29076	CTL	M	2	ABIDEII-ETH_1	24.1	0.614119	0.580849	0.629129	0.629889	0.635046	0.597678	0.616044	0.586041	0.657056	0.624444	0.620979
29083	CTL	M	2	ABIDEII-ETH_1	30.7	0.628523	0.615942	0.661072	0.641055	0.681139	0.613493	0.638108	0.614775	0.683782	0.646554	0.641691
29084	CTL	M	2	ABIDEII-ETH_1	28.1	0.61283	0.616581	0.631027	0.63281	0.647757	0.614455	0.642127	0.611341	0.674768	0.645985	0.665312
29092	CTL	M	2	ABIDEII-ETH_1	27.4	0.666592	0.644468	0.701101	0.644166	0.699675	0.620008	0.651291	0.6284	0.695786	0.657902	0.662355
29096	ASD	M	2	ABIDEII-TCD_1	15.5	0.61919	0.610065	0.636267	0.628278	0.654736	0.622865	0.62611	0.62383	0.670718	0.654238	0.64122
29099	ASD	M	2	ABIDEII-TCD_1	10.8	0.625856	0.620211	0.623987	0.617849	0.633303	0.601928	0.623231	0.588468	0.644105	0.613816	0.626959
29101	ASD	M	2	ABIDEII-TCD_1	14	0.605009	0.595901	0.610692	0.614502	0.669831	0.622916	0.632718	0.618264	0.657149	0.651301	0.649141
29103	ASD	M	2	ABIDEII-TCD_1	14.8	0.581747	0.579505	0.594585	0.596533	0.61471	0.592843	0.597488	0.581215	0.625018	0.603214	0.623389
29104	ASD	M	2	ABIDEII-TCD_1	19.3	0.612988	0.601938	0.638783	0.626386	0.642961	0.606218	0.620962	0.586641	0.659661	0.628172	0.639516
29105	ASD	M	2	ABIDEII-TCD_1	19.3	0.650692	0.616902	0.665747	0.669785	0.685536	0.619734	0.639839	0.647171	0.687203	0.652284	0.665232
29106	ASD	M	2	ABIDEII-TCD_1	17.8	0.592851	0.594995	0.581235	0.618326	0.63772	0.613514	0.620109	0.602159	0.64533	0.639467	0.648716
29107	ASD	M	2	ABIDEII-TCD_1	18.5	0.607574	0.595995	0.629332	0.617536	0.633041	0.608795	0.612499	0.613688	0.653633	0.624861	0.630177
29108	ASD	M	2	ABIDEII-TCD_1	14	0.623504	0.617208	0.61508	0.651215	0.654784	0.614304	0.622982	0.574262	0.657003	0.628586	0.655978
29109	ASD	M	2	ABIDEII-TCD_1	12.5	0.654013	0.630645	0.660592	0.641607	0.665277	0.610971	0.645303	0.606842	0.670843	0.644935	0.654494
29111	ASD	M	2	ABIDEII-TCD_1	14	0.636109	0.610964	0.664921	0.642991	0.675256	0.624734	0.64998	0.64847	0.701433	0.663625	0.668913
29112	ASD	M	2	ABIDEII-TCD_1	10.8	0.629711	0.60162	0.643265	0.618195	0.637204	0.602826	0.613736	0.572081	0.657607	0.611692	0.636465
29113	ASD	M	2	ABIDEII-TCD_1	12.8	0.641788	0.62365	0.654062	0.645539	0.658976	0.610408	0.630351	0.6002	0.675941	0.628185	0.646893
29114	ASD	M	2	ABIDEII-TCD_1	18.8	0.612875	0.605789	0.640714	0.642555	0.662955	0.613758	0.618461	0.606009	0.671903	0.638637	0.653558
29116	ASD	M	2	ABIDEII-TCD_1	10	0.633532	0.618225	0.658178	0.633449	0.655711	0.621164	0.627537	0.600677	0.664145	0.63211	0.648183
29117	CTL	M	2	ABIDEII-TCD_1	19.3	0.629294	0.609504	0.651158	0.63824	0.648775	0.617769	0.630142	0.632384	0.679117	0.642735	0.654635
29118	CTL	M	2	ABIDEII-TCD_1	12	0.626842	0.612169	0.640108	0.645949	0.666849	0.623291	0.639906	0.623827	0.669289	0.659622	0.668926
29119	CTL	M	2	ABIDEII-TCD_1	12.5	0.603045	0.597728	0.608665	0.643583	0.612605	0.59758	0.606768	0.591474	0.653202	0.617893	0.638198
29120	CTL	M	2	ABIDEII-TCD_1	15.3	0.643974	0.62551	0.658443	0.652838	0.657135	0.620498	0.655505	0.627352	0.686856	0.649063	0.66852
29121	CTL	M	2	ABIDEII-TCD_1	15.5	0.643382	0.61217	0.669766	0.642538	0.650843	0.609627	0.619424	0.615689	0.670955	0.628816	0.661989
29122	CTL	M	2	ABIDEII-TCD_1	14.3	0.62409	0.613159	0.656391	0.62477	0.680639	0.621987	0.629936	0.639498	0.670782	0.6461	0.647014
29124	CTL	M	2	ABIDEII-TCD_1	15	0.662241	0.625536	0.684817	0.663734	0.666615	0.619803	0.630192	0.632259	0.695481	0.654686	0.665267
29125	CTL	M	2	ABIDEII-TCD_1	13	0.61301	0.611642	0.605942	0.613923	0.660539	0.612933	0.64351	0.591021	0.647942	0.638332	0.631927
29128	CTL	M	2	ABIDEII-TCD_1	20	0.646583	0.632066	0.67015	0.665655	0.678085	0.636956	0.639401	0.661479	0.69957	0.665507	0.678178
29130	CTL	M	2	ABIDEII-TCD_1	18.8	0.643274	0.62614	0.65741	0.635856	0.67403	0.6099	0.636183	0.619419	0.675508	0.64217	0.665783
29131	CTL	M	2	ABIDEII-TCD_1	16	0.62854	0.62133	0.649059	0.638436	0.65098	0.607417	0.623327	0.589194	0.659501	0.622187	0.644953
29132	CTL	M	2	ABIDEII-TCD_1	13.5	0.642819	0.610927	0.650566	0.627859	0.655299	0.617034	0.620194	0.606414	0.666714	0.631002	0.653485
29135	CTL	M	2	ABIDEII-TCD_1	18.8	0.626257	0.596624	0.657791	0.644287	0.632282	0.610592	0.624955	0.621574	0.678239	0.633669	0.645201
29137	CTL	M	2	ABIDEII-TCD_1	13.5	0.62263	0.613027	0.629148	0.625819	0.682168	0.632904	0.654839	0.636522	0.661355	0.668002	0.644819
29177	ASD	F	2	ABIDEII-NYU_1	10	0.61422	0.616875	0.627792	0.642635	0.638386	0.625568	0.634761	0.611527	0.645698	0.632155	0.639943
29178	ASD	M	2	ABIDEII-NYU_1	13.6	0.61848	0.610335	0.618155	0.613272	0.648463	0.610954	0.62555	0.583567	0.630423	0.608357	0.614225
29179	ASD	M	2	ABIDEII-NYU_1	7.3	0.643895	0.634838	0.65182	0.634242	0.669913	0.64334	0.665981	0.63621	0.663237	0.664195	0.647931
29180	ASD	M	2	ABIDEII-NYU_1	6.6	0.633282	0.63003	0.628012	0.620176	0.646092	0.639018	0.654098	0.62399	0.640072	0.642831	0.637406
29181	ASD	M	2	ABIDEII-NYU_1	8.3	0.629175	0.627024	0.639269	0.634441	0.664364	0.631587	0.646214	0.630212	0.64871	0.635379	0.63778
29182	ASD	M	2	ABIDEII-NYU_1	5.9	0.60812	0.610937	0.612424	0.614167	0.643595	0.61768	0.622245	0.578995	0.630239	0.621739	0.63041
29183	ASD	M	2	ABIDEII-NYU_1	7.7	0.60746	0.614469	0.608045	0.62599	0.642417	0.622042	0.641434	0.619387	0.641053	0.631238	0.6364
29184	ASD	M	2	ABIDEII-NYU_1	7.3	0.620478	0.628581	0.631682	0.635592	0.671597	0.639384	0.660783	0.633178	0.645247	0.651005	0.641265
29185	ASD	M	2	ABIDEII-NYU_1	7.8	0.625348	0.62146	0.620517	0.631707	0.641361	0.630827	0.6418	0.613981	0.647438	0.641986	0.636041
29186	ASD	M	2	ABIDEII-NYU_1	7.2	0.632061	0.626444	0.633217	0.627691	0.656382	0.631195	0.645214	0.608674	0.645322	0.637216	0.634789
29187	ASD	M	2	ABIDEII-NYU_1	5.4	0.625556	0.63	0.629176	0.654403	0.653303	0.629186	0.649356	0.61557	0.646241	0.624468	0.643152
29188	ASD	M	2	ABIDEII-NYU_1	8.3	0.623831	0.620468	0.631764	0.627498	0.648516	0.62774	0.651345	0.623344	0.646894	0.637148	0.636726
29189	ASD	M	2	ABIDEII-NYU_1	5.3	0.648406	0.646182	0.653271	0.643805	0.689256	0.640181	0.666317	0.634611	0.661365	0.655442	0.658045
29190	ASD	M	2	ABIDEII-NYU_1	12.5	0.629415	0.627109	0.626123	0.62617	0.655084	0.62315	0.649229	0.631581	0.65043	0.647641	0.629849
29191	ASD	M	2	ABIDEII-NYU_1	9.4	0.623188	0.613532	0.623787	0.608713	0.642301	0.618265	0.640718	0.594985	0.631719	0.634017	0.613953
29192	ASD	M	2	ABIDEII-NYU_1	11.3	0.61739	0.617406	0.620971	0.620166	0.644989	0.625626	0.63856	0.616974	0.642337	0.640092	0.630079
29193	ASD	M	2	ABIDEII-NYU_1	7.2	0.621028	0.617942	0.626546	0.625812	0.639167	0.623379	0.636603	0.595115	0.640003	0.623819	0.63892
29194	ASD	M	2	ABIDEII-NYU_1	5.9	0.627442	0.619749	0.629952	0.627006	0.634826	0.622893	0.641027	0.59699	0.645937	0.63343	0.633898
29195	ASD	M	2	ABIDEII-NYU_1	7.2	0.622177	0.623745	0.628836	0.636776	0.643937	0.632663	0.649678	0.628614	0.644847	0.641436	0.639822
29196	ASD	M	2	ABIDEII-NYU_1	10.4	0.628694	0.626514	0.640276	0.638518	0.66998	0.634365	0.662098	0.638629	0.656499	0.653925	0.633654
29197	ASD	M	2	ABIDEII-NYU_1	12	0.61811	0.612922	0.631944	0.631724	0.668011	0.636569	0.644915	0.65292	0.641914	0.644672	0.630724
29198	ASD	M	2	ABIDEII-NYU_1	10.2	0.625123	0.626014	0.627512	0.622532	0.660807	0.630145	0.652263	0.597524	0.6501	0.637782	0.630433
29199	ASD	M	2	ABIDEII-NYU_1	8.3	0.615408	0.617988	0.62127	0.62025	0.644701	0.616482	0.635577	0.593556	0.630473	0.626323	0.621026
29200	ASD	M	2	ABIDEII-NYU_1	13.2	0.630559	0.625719	0.636656	0.630727	0.658857	0.628753	0.637234	0.6242	0.657334	0.644639	0.64717
29201	ASD	M	2	ABIDEII-NYU_1	9.6	0.624321	0.626813	0.625372	0.641239	0.660084	0.631495	0.644258	0.619357	0.647534	0.640761	0.637014
29202	ASD	M	2	ABIDEII-NYU_1	7.2	0.620163	0.622062	0.616304	0.627911	0.649101	0.62503	0.649935	0.616741	0.638326	0.634117	0.629251
29203	ASD	M	2	ABIDEII-NYU_1	26.1	0.6106	0.617074	0.613048	0.627148	0.636657	0.636121	0.647554	0.630756	0.641993	0.636385	0.63149
29204	ASD	M	2	ABIDEII-NYU_1	12.6	0.617684	0.61971	0.620803	0.618963	0.640206	0.625471	0.639179	0.602735	0.645272	0.637333	0.629212
29205	ASD	M	2	ABIDEII-NYU_1	26.6	0.607088	0.611735	0.616126	0.619758	0.637343	0.610655	0.616694	0.57303	0.637699	0.615998	0.619547
29206	ASD	M	2	ABIDEII-NYU_1	6.7	0.624844	0.617599	0.633626	0.624467	0.644804	0.620105	0.640224	0.599283	0.642493	0.633238	0.632111
29207	ASD	M	2	ABIDEII-NYU_1	10.6	0.612974	0.619156	0.61152	0.622809	0.646911	0.628992	0.657807	0.612023	0.643796	0.643145	0.636335
29208	ASD	M	2	ABIDEII-NYU_1	8.2	0.63554	0.635815	0.640278	0.634938	0.660778	0.636864	0.656817	0.621812	0.660103	0.643957	0.642125
29209	ASD	M	2	ABIDEII-NYU_1	8	0.629267	0.63903	0.635888	0.64546	0.678335	0.638981	0.665736	0.619898	0.665134	0.645316	0.661548
29210	ASD	M	2	ABIDEII-NYU_1	8.3	0.62367	0.619779	0.628777	0.631334	0.639319	0.62883	0.646346	0.625035	0.643683	0.642125	0.633478
29211	ASD	M	2	ABIDEII-NYU_1	17.9	0.612761	0.616775	0.608695	0.619007	0.626776	0.621945	0.638327	0.599022	0.63492	0.623593	0.625838
29212	ASD	F	2	ABIDEII-NYU_1	34.8	0.622185	0.610389	0.618114	0.61947	0.637125	0.618305	0.629095	0.595519	0.640627	0.62214	0.615186
29213	ASD	F	2	ABIDEII-NYU_1	8.8	0.647315	0.646976	0.641314	0.646778	0.681227	0.640021	0.655571	0.619372	0.662025	0.650242	0.651394
29214	ASD	M	2	ABIDEII-NYU_1	6.4	0.629424	0.624483	0.636123	0.633579	0.666419	0.630468	0.648684	0.610724	0.650235	0.642695	0.641777
29215	ASD	M	2	ABIDEII-NYU_1	8	0.630221	0.627946	0.641089	0.632672	0.66265	0.633102	0.647742	0.609296	0.647838	0.64257	0.646358
29216	ASD	M	2	ABIDEII-NYU_1	7.6	0.623459	0.617579	0.627401	0.622491	0.643391	0.618373	0.63358	0.588446	0.64093	0.631312	0.64351
29217	ASD	F	2	ABIDEII-NYU_1	6.8	0.62334	0.628798	0.638002	0.623043	0.659022	0.630682	0.65141	0.623321	0.650629	0.639499	0.643845
29218	ASD	M	2	ABIDEII-NYU_1	8.2	0.597574	0.606766	0.601646	0.615063	0.632141	0.612761	0.62985	0.593029	0.627198	0.622976	0.627015
29219	ASD	M	2	ABIDEII-NYU_1	6	0.604379	0.611301	0.604371	0.607216	0.635779	0.615255	0.626635	0.588036	0.625803	0.614577	0.613973
29220	ASD	M	2	ABIDEII-NYU_1	8.6	0.638613	0.630935	0.644637	0.630519	0.65188	0.634584	0.655332	0.626426	0.648524	0.646195	0.641339
29223	ASD	M	2	ABIDEII-NYU_1	6.4	0.641123	0.638065	0.64443	0.635242	0.670706	0.644592	0.660365	0.630851	0.65771	0.657361	0.646392
29224	ASD	F	2	ABIDEII-NYU_1	5.2	0.629067	0.629628	0.630404	0.627144	0.658945	0.630584	0.65135	0.611653	0.645222	0.642799	0.642853
29225	CTL	M	2	ABIDEII-NYU_1	6.7	0.633499	0.629025	0.636226	0.62526	0.681559	0.637348	0.663216	0.60939	0.658201	0.656436	0.624527
29226	CTL	M	2	ABIDEII-NYU_1	5.9	0.631773	0.628706	0.634321	0.63006	0.668648	0.628288	0.663601	0.613614	0.646735	0.640845	0.638705
29227	CTL	M	2	ABIDEII-NYU_1	8	0.631886	0.628913	0.637341	0.639594	0.647807	0.633483	0.651539	0.615073	0.658392	0.646561	0.642351
29228	CTL	M	2	ABIDEII-NYU_1	9.2	0.620238	0.620253	0.623944	0.624293	0.654853	0.622931	0.645212	0.61332	0.638869	0.643515	0.628214
29229	CTL	F	2	ABIDEII-NYU_1	5.9	0.616727	0.61411	0.617865	0.629184	0.635882	0.620953	0.628376	0.610366	0.640773	0.626104	0.638392
29230	CTL	M	2	ABIDEII-NYU_1	8.2	0.620227	0.628816	0.628586	0.625455	0.653051	0.622872	0.629028	0.606239	0.644239	0.623353	0.636953
29231	CTL	M	2	ABIDEII-NYU_1	8.9	0.6166	0.619614	0.620435	0.622773	0.656072	0.619453	0.632576	0.595979	0.655777	0.624713	0.626414
29232	CTL	M	2	ABIDEII-NYU_1	7.6	0.626256	0.629477	0.64057	0.643161	0.671735	0.635053	0.648089	0.630237	0.659506	0.642851	0.649231
29233	CTL	M	2	ABIDEII-NYU_1	10.9	0.626054	0.626478	0.631641	0.635505	0.642586	0.627718	0.646639	0.609984	0.647325	0.643518	0.634729
29234	CTL	M	2	ABIDEII-NYU_1	10.5	0.62263	0.621524	0.618651	0.627485	0.660965	0.620998	0.638511	0.607562	0.642237	0.627025	0.634605
29235	CTL	M	2	ABIDEII-NYU_1	9	0.627509	0.631689	0.638468	0.641782	0.637239	0.631158	0.647895	0.610485	0.656197	0.631179	0.649337
29236	CTL	M	2	ABIDEII-NYU_1	6.4	0.631018	0.631923	0.628117	0.634975	0.674317	0.637655	0.663272	0.616459	0.655087	0.652954	0.642199
29237	CTL	M	2	ABIDEII-NYU_1	9.5	0.626844	0.623429	0.629041	0.615398	0.648175	0.616802	0.631094	0.593789	0.637938	0.620775	0.622893
29238	CTL	M	2	ABIDEII-NYU_1	7.2	0.627334	0.626441	0.632447	0.641182	0.6713	0.64773	0.669735	0.64456	0.661626	0.65736	0.648817
29239	CTL	M	2	ABIDEII-NYU_1	11.3	0.620101	0.618126	0.626348	0.625711	0.660707	0.624652	0.639555	0.607892	0.645274	0.626976	0.636577
29240	CTL	M	2	ABIDEII-NYU_1	10.7	0.602597	0.618059	0.605634	0.622028	0.648428	0.634544	0.638698	0.634166	0.633884	0.635231	0.624731
29241	CTL	M	2	ABIDEII-NYU_1	8.2	0.623772	0.617095	0.631208	0.626482	0.667674	0.625779	0.642173	0.604459	0.641083	0.63035	0.63198
29242	CTL	F	2	ABIDEII-NYU_1	23.8	0.607796	0.609487	0.613278	0.615811	0.62678	0.614235	0.632958	0.600453	0.635984	0.617773	0.616532
29243	CTL	M	2	ABIDEII-NYU_1	11.3	0.615195	0.621044	0.621469	0.625667	0.655564	0.633106	0.644493	0.623374	0.652237	0.642073	0.63983
29244	CTL	M	2	ABIDEII-NYU_1	8.6	0.635206	0.627317	0.639688	0.630259	0.668165	0.6422	0.653222	0.634475	0.661419	0.649418	0.643963
29245	CTL	M	2	ABIDEII-NYU_1	9	0.616011	0.611077	0.618074	0.615497	0.629564	0.616682	0.630305	0.577322	0.63091	0.621679	0.61694
29246	CTL	M	2	ABIDEII-NYU_1	11.2	0.626032	0.625526	0.641595	0.632283	0.653759	0.624626	0.641835	0.611717	0.649152	0.629995	0.641028
29247	CTL	M	2	ABIDEII-NYU_1	9.5	0.615181	0.612723	0.625546	0.616568	0.643401	0.620106	0.626255	0.590855	0.635251	0.627547	0.612067
29248	CTL	M	2	ABIDEII-NYU_1	11.1	0.610002	0.614896	0.624573	0.623395	0.66494	0.632521	0.647188	0.623249	0.649713	0.640709	0.636044
29249	CTL	M	2	ABIDEII-NYU_1	12.5	0.619269	0.621802	0.620722	0.618685	0.662163	0.632031	0.656914	0.626478	0.641458	0.645772	0.631177
29250	CTL	M	2	ABIDEII-NYU_1	12.9	0.630429	0.627576	0.642543	0.629946	0.664309	0.628349	0.65136	0.609256	0.656581	0.633533	0.631266
29251	CTL	M	2	ABIDEII-NYU_1	9.2	0.632582	0.634281	0.644963	0.63647	0.666522	0.633711	0.640942	0.606133	0.660044	0.644749	0.651226
29252	CTL	M	2	ABIDEII-NYU_1	9.5	0.617201	0.612691	0.616262	0.618651	0.637568	0.617421	0.626135	0.60667	0.636556	0.626874	0.635712
29253	CTL	M	2	ABIDEII-NYU_1	5.9	0.619345	0.616715	0.632759	0.631844	0.644162	0.615238	0.631126	0.592296	0.645894	0.614169	0.636255
29254	CTL	M	2	ABIDEII-NYU_1	7.1	0.628156	0.623944	0.645155	0.626471	0.646291	0.629877	0.64704	0.610949	0.656028	0.645876	0.643917
29273	ASD	M	2	ABIDEII-KKI_1	8.5	0.627543	0.61562	0.639481	0.627585	0.689414	0.644906	0.656439	0.651565	0.668963	0.663724	0.644121
29274	ASD	M	2	ABIDEII-KKI_1	9.2	0.628624	0.628359	0.63096	0.635571	0.648263	0.641787	0.648384	0.644896	0.660214	0.659382	0.659033
29275	ASD	M	2	ABIDEII-KKI_1	8.6	0.614126	0.621352	0.631599	0.64348	0.662666	0.633462	0.648487	0.624117	0.651494	0.634563	0.638253
29276	ASD	F	2	ABIDEII-KKI_1	9.2	0.604027	0.60044	0.596566	0.602049	0.644289	0.615533	0.637675	0.598442	0.633974	0.632053	0.619915
29277	ASD	M	2	ABIDEII-KKI_1	12.8	0.59272	0.595089	0.5928	0.624318	0.635162	0.601345	0.634103	0.59391	0.632269	0.606852	0.624055
29278	ASD	F	2	ABIDEII-KKI_1	10	0.602387	0.605524	0.602643	0.620771	0.660066	0.638275	0.642294	0.623117	0.650438	0.650092	0.650921
29281	ASD	M	2	ABIDEII-KKI_1	9.3	0.607259	0.60219	0.601846	0.617094	0.652206	0.61307	0.639793	0.604181	0.630975	0.623425	0.618179
29282	ASD	M	2	ABIDEII-KKI_1	10.7	0.585343	0.588642	0.573511	0.585666	0.625901	0.619912	0.649574	0.629551	0.630581	0.634697	0.631262
29284	ASD	M	2	ABIDEII-KKI_1	12.8	0.629783	0.616837	0.61527	0.630481	0.660252	0.629928	0.661175	0.626976	0.646871	0.64812	0.646627
29285	ASD	F	2	ABIDEII-KKI_1	8.1	0.615889	0.615367	0.635385	0.622635	0.634359	0.632556	0.639097	0.612759	0.654971	0.635267	0.632869
29286	ASD	M	2	ABIDEII-KKI_1	11.4	0.623381	0.630182	0.643569	0.644137	0.672638	0.639689	0.671997	0.633208	0.673682	0.658103	0.646314
29287	ASD	F	2	ABIDEII-KKI_1	9	0.629216	0.627752	0.641609	0.646487	0.65053	0.647536	0.654133	0.641298	0.675467	0.656686	0.660788
29288	ASD	M	2	ABIDEII-KKI_1	11.5	0.625439	0.625898	0.623817	0.637855	0.667246	0.63277	0.661487	0.617926	0.662544	0.653924	0.635519
29289	ASD	F	2	ABIDEII-KKI_1	10.5	0.62085	0.621984	0.620723	0.625926	0.62573	0.627417	0.657448	0.6138	0.646622	0.62559	0.641222
29295	CTL	F	2	ABIDEII-KKI_1	9.2	0.630826	0.627254	0.630624	0.624354	0.679638	0.646118	0.669112	0.618859	0.663717	0.671574	0.641695
29297	CTL	F	2	ABIDEII-KKI_1	9.7	0.619564	0.614131	0.635373	0.620624	0.636161	0.621487	0.638791	0.639523	0.642117	0.631009	0.63254
29298	CTL	F	2	ABIDEII-KKI_1	10.6	0.624975	0.613754	0.62484	0.622091	0.655307	0.623429	0.649731	0.625705	0.656012	0.632344	0.625174
29299	CTL	F	2	ABIDEII-KKI_1	11	0.61601	0.616343	0.6104	0.645634	0.662687	0.639053	0.681765	0.655987	0.630916	0.664519	0.672426
29300	CTL	F	2	ABIDEII-KKI_1	9.7	0.614216	0.627219	0.624181	0.622436	0.654923	0.633841	0.640617	0.651872	0.65006	0.644452	0.634949
29302	CTL	F	2	ABIDEII-KKI_1	11.7	0.590713	0.591071	0.606122	0.59685	0.644248	0.613721	0.634527	0.587271	0.639636	0.616789	0.614357
29303	CTL	M	2	ABIDEII-KKI_1	8.6	0.609699	0.614194	0.61823	0.625628	0.668539	0.642368	0.653777	0.628162	0.674837	0.652927	0.64797
29304	CTL	F	2	ABIDEII-KKI_1	10.6	0.606181	0.605466	0.611244	0.60179	0.641561	0.611587	0.638349	0.63095	0.64258	0.625083	0.630368
29305	CTL	M	2	ABIDEII-KKI_1	9.6	0.622391	0.628612	0.628222	0.63309	0.660724	0.624006	0.6561	0.620306	0.657045	0.617548	0.63756
29307	CTL	F	2	ABIDEII-KKI_1	9.1	0.633376	0.621467	0.619496	0.64016	0.646116	0.63761	0.656366	0.625372	0.648134	0.64439	0.632135
29308	CTL	M	2	ABIDEII-KKI_1	11.8	0.601017	0.595539	0.581553	0.615605	0.622066	0.6118	0.62122	0.61636	0.622657	0.621634	0.632182
29309	CTL	F	2	ABIDEII-KKI_1	9.1	0.636779	0.643251	0.636589	0.671901	0.683502	0.651994	0.693337	0.667966	0.668573	0.669597	0.687805
29310	CTL	M	2	ABIDEII-KKI_1	8	0.594295	0.594599	0.587956	0.598037	0.653784	0.610688	0.646316	0.599932	0.628231	0.631008	0.608041
29311	CTL	M	2	ABIDEII-KKI_1	9.8	0.619796	0.618893	0.622817	0.654456	0.669053	0.648914	0.666124	0.65054	0.660554	0.658971	0.684802
29313	CTL	M	2	ABIDEII-KKI_1	8.6	0.595337	0.608172	0.604911	0.641288	0.641322	0.622904	0.654711	0.629212	0.63386	0.628778	0.640654
29315	CTL	F	2	ABIDEII-KKI_1	11	0.617389	0.617743	0.616804	0.627766	0.656591	0.616662	0.64516	0.627611	0.647281	0.633418	0.623442
29316	CTL	M	2	ABIDEII-KKI_1	10.1	0.616286	0.61001	0.61697	0.624351	0.657607	0.621699	0.653012	0.616339	0.6449	0.639713	0.627068
29317	CTL	M	2	ABIDEII-KKI_1	10.1	0.619038	0.607326	0.621795	0.627761	0.66651	0.622402	0.639544	0.638288	0.651702	0.650317	0.636611
29318	CTL	F	2	ABIDEII-KKI_1	9	0.60086	0.601239	0.607554	0.615214	0.636627	0.629441	0.653125	0.623552	0.64196	0.638826	0.631592
29321	CTL	M	2	ABIDEII-KKI_1	12.9	0.592322	0.592376	0.604502	0.616109	0.640394	0.611989	0.647425	0.606944	0.628882	0.614724	0.616104
29323	CTL	M	2	ABIDEII-KKI_1	11.1	0.593036	0.593505	0.605507	0.624797	0.644071	0.609302	0.6405	0.613878	0.637625	0.618454	0.627999
29326	CTL	M	2	ABIDEII-KKI_1	12.9	0.631364	0.619072	0.634334	0.62757	0.652167	0.630195	0.658099	0.635491	0.650612	0.64269	0.639353
29327	CTL	M	2	ABIDEII-KKI_1	11.1	0.589742	0.593469	0.599394	0.629551	0.684955	0.643647	0.676198	0.641395	0.655637	0.668598	0.642051
29328	CTL	M	2	ABIDEII-KKI_1	10.1	0.615708	0.603995	0.623591	0.623193	0.661839	0.626246	0.654419	0.612792	0.648224	0.638296	0.627449
29329	CTL	F	2	ABIDEII-KKI_1	11.7	0.597401	0.59451	0.605652	0.605017	0.624675	0.611597	0.626008	0.61542	0.634345	0.627328	0.61359
29330	CTL	M	2	ABIDEII-KKI_1	11.7	0.621331	0.615891	0.633332	0.618179	0.653974	0.632932	0.661764	0.615738	0.658133	0.643129	0.643127
29331	CTL	F	2	ABIDEII-KKI_1	10.7	0.626257	0.621828	0.638167	0.631998	0.655477	0.633843	0.655796	0.623662	0.653756	0.63834	0.631771
29332	CTL	M	2	ABIDEII-KKI_1	9.1	0.626996	0.636552	0.634805	0.649769	0.682644	0.653167	0.665432	0.662549	0.670922	0.661268	0.650291
29333	CTL	F	2	ABIDEII-KKI_1	10.8	0.608663	0.618558	0.615025	0.630971	0.655448	0.631158	0.656087	0.635915	0.641201	0.640643	0.626874
29337	CTL	F	2	ABIDEII-KKI_1	12.4	0.618478	0.623586	0.627988	0.646776	0.646653	0.641811	0.657224	0.640343	0.659937	0.65568	0.661548
29338	CTL	M	2	ABIDEII-KKI_1	10.8	0.635621	0.631901	0.640988	0.646318	0.683318	0.655678	0.673178	0.665155	0.672388	0.679743	0.679188
29339	CTL	F	2	ABIDEII-KKI_1	8.9	0.618131	0.62247	0.624076	0.628682	0.65123	0.642828	0.675165	0.658291	0.659404	0.652104	0.655672
29340	CTL	M	2	ABIDEII-KKI_1	8.3	0.634419	0.634106	0.625509	0.650707	0.686522	0.638735	0.657185	0.617572	0.655618	0.644627	0.649483
29341	CTL	M	2	ABIDEII-KKI_1	10.3	0.627219	0.625173	0.627469	0.635014	0.659209	0.640226	0.65266	0.637096	0.650911	0.646588	0.643683
29343	CTL	F	2	ABIDEII-KKI_1	8.9	0.64419	0.633495	0.659838	0.659786	0.65048	0.640912	0.655242	0.638376	0.677533	0.651269	0.669151
29345	CTL	M	2	ABIDEII-KKI_1	11	0.62666	0.622394	0.635627	0.645521	0.650343	0.639667	0.661168	0.636181	0.663134	0.648627	0.661201
29347	CTL	M	2	ABIDEII-KKI_1	9.4	0.646445	0.644246	0.643327	0.655098	0.689301	0.650996	0.680839	0.658293	0.67694	0.673498	0.669227
29349	CTL	M	2	ABIDEII-KKI_1	10.6	0.625785	0.622986	0.635955	0.662275	0.672978	0.638769	0.669443	0.660187	0.67094	0.660385	0.661245
29351	CTL	F	2	ABIDEII-KKI_1	9.7	0.633413	0.627472	0.644234	0.620864	0.671243	0.638438	0.671284	0.610498	0.669312	0.656388	0.649511
29353	CTL	F	2	ABIDEII-KKI_1	9.8	0.628007	0.623336	0.627767	0.638397	0.667096	0.631021	0.650903	0.6087	0.662356	0.646613	0.640682
29354	CTL	M	2	ABIDEII-KKI_1	9.3	0.645441	0.642649	0.645741	0.635934	0.668935	0.649195	0.674115	0.652291	0.681912	0.678393	0.655438
29358	CTL	F	2	ABIDEII-KKI_1	10.4	0.638056	0.628663	0.656283	0.66551	0.644423	0.640178	0.648872	0.675355	0.664148	0.655868	0.652402
29360	CTL	M	2	ABIDEII-KKI_1	10.4	0.634813	0.631615	0.627943	0.665069	0.688455	0.65892	0.667927	0.630026	0.667079	0.6711	0.666855
29495	ASD	M	2	ABIDEII-USM_1	19.7	0.603801	0.611785	0.602785	0.618784	0.645003	0.62675	0.642266	0.622144	0.63298	0.631603	0.614163
29496	CTL	M	2	ABIDEII-USM_1	34.8	0.613569	0.61502	0.602115	0.624557	0.661563	0.62972	0.647576	0.609432	0.645672	0.633044	0.622023
29497	ASD	M	2	ABIDEII-USM_1	22.2	0.61434	0.611469	0.630921	0.621848	0.674779	0.634546	0.636834	0.607331	0.656087	0.634955	0.628374
29499	CTL	M	2	ABIDEII-USM_1	18.6	0.626787	0.634975	0.653103	0.661334	0.70036	0.649009	0.671226	0.635536	0.684354	0.665182	0.663303
29501	CTL	M	2	ABIDEII-USM_1	27.4	0.608992	0.608509	0.61482	0.615373	0.659454	0.627898	0.646849	0.604108	0.639678	0.632409	0.623928
29502	ASD	M	2	ABIDEII-USM_1	14.7	0.593788	0.602302	0.600411	0.611295	0.652833	0.626897	0.644111	0.609601	0.636845	0.635759	0.621702
29505	CTL	M	2	ABIDEII-USM_1	13.5	0.624119	0.623675	0.629494	0.615229	0.672077	0.634387	0.642905	0.614734	0.661108	0.650882	0.63232
29507	ASD	M	2	ABIDEII-USM_1	13.6	0.606152	0.609202	0.617529	0.619869	0.660311	0.627329	0.642991	0.599807	0.652457	0.636078	0.626396
29508	ASD	M	2	ABIDEII-USM_1	15.8	0.617873	0.621293	0.619263	0.625922	0.661856	0.64613	0.642675	0.643555	0.646395	0.647384	0.634772
29509	ASD	M	2	ABIDEII-USM_1	16.4	0.623247	0.619986	0.622176	0.63386	0.672296	0.630522	0.653402	0.609026	0.66084	0.643841	0.629629
29511	ASD	M	2	ABIDEII-USM_1	14.6	0.619184	0.615657	0.629346	0.613065	0.651871	0.631715	0.63974	0.606917	0.651695	0.657102	0.623849
29512	CTL	M	2	ABIDEII-USM_1	30.7	0.668016	0.652445	0.67871	0.63754	0.727095	0.653079	0.664522	0.644329	0.68952	0.665551	0.645416
29513	CTL	M	2	ABIDEII-USM_1	18.6	0.610266	0.615383	0.64945	0.626613	0.670096	0.626414	0.640425	0.607988	0.64084	0.629833	0.629947
29515	ASD	M	2	ABIDEII-USM_1	15.1	0.608341	0.622344	0.605995	0.635469	0.655579	0.638657	0.663813	0.620318	0.641632	0.645376	0.627004
29516	ASD	M	2	ABIDEII-USM_1	23.3	0.621926	0.626348	0.617368	0.615083	0.66916	0.631881	0.65753	0.630567	0.650883	0.651835	0.617053
29517	CTL	F	2	ABIDEII-USM_1	22.2	0.61792	0.629259	0.627321	0.628396	0.673974	0.637796	0.648716	0.603305	0.658114	0.645075	0.620499
29518	CTL	F	2	ABIDEII-USM_1	28.8	0.627919	0.62413	0.639522	0.628421	0.666219	0.635275	0.654666	0.621785	0.656507	0.646898	0.63061
29519	CTL	F	2	ABIDEII-USM_1	22.1	0.628106	0.621827	0.630107	0.632443	0.661641	0.640437	0.633999	0.64393	0.641099	0.640754	0.632788
29520	CTL	M	2	ABIDEII-USM_1	27.4	0.611713	0.608409	0.636754	0.624523	0.644105	0.629968	0.647805	0.62122	0.64727	0.636297	0.637503
29521	ASD	F	2	ABIDEII-USM_1	20.6	0.606251	0.616314	0.622749	0.628078	0.653068	0.634604	0.655382	0.612885	0.647801	0.638548	0.620564
29522	ASD	F	2	ABIDEII-USM_1	27.8	0.610373	0.609079	0.639845	0.615348	0.637836	0.621918	0.633849	0.61109	0.64872	0.633384	0.621492
29523	CTL	M	2	ABIDEII-USM_1	36.1	0.600267	0.610349	0.60178	0.606888	0.637817	0.617098	0.635558	0.606232	0.634053	0.626577	0.610609
29524	CTL	M	2	ABIDEII-USM_1	11.8	0.616023	0.614127	0.609962	0.612577	0.66275	0.623574	0.644291	0.601544	0.638849	0.634192	0.625951
29525	CTL	M	2	ABIDEII-USM_1	23.3	0.620849	0.614866	0.62062	0.620377	0.69671	0.644492	0.664677	0.618184	0.659187	0.659565	0.639488
29527	CTL	M	2	ABIDEII-USM_1	11.5	0.614479	0.619592	0.628959	0.630222	0.677231	0.641043	0.658542	0.621229	0.660334	0.654473	0.634708
29538	CTL	M	2	ABIDEII-IU_1	22	0.609897	0.651696	0.70017	0.678576	0.721831	0.580494	0.638914	0.611612	0.713778	0.651543	0.663416
29540	ASD	M	2	ABIDEII-IU_1	19	0.627505	0.595678	0.665788	0.595713	0.710207	0.594272	0.578285	0.61268	0.664177	0.634481	0.61186
29543	ASD	M	2	ABIDEII-IU_1	22	0.643662	0.637202	0.690303	0.644275	0.68802	0.576175	0.645217	0.616278	0.704629	0.64823	0.642613
29544	ASD	F	2	ABIDEII-IU_1	23	0.594492	0.60521	0.682261	0.630031	0.698623	0.578476	0.638311	0.572837	0.686916	0.642795	0.616372
29545	ASD	M	2	ABIDEII-IU_1	19	0.667794	0.668437	0.716296	0.69982	0.735672	0.629419	0.689983	0.704561	0.774287	0.720911	0.6876
29546	CTL	M	2	ABIDEII-IU_1	23	0.61705	0.609868	0.685563	0.596972	0.678458	0.547441	0.619274	0.577719	0.685785	0.615302	0.626555
29550	CTL	M	2	ABIDEII-IU_1	31	0.624801	0.604413	0.683364	0.653415	0.727624	0.565802	0.619964	0.563614	0.695503	0.630752	0.636595
29552	CTL	F	2	ABIDEII-IU_1	22	0.585378	0.573789	0.588846	0.579221	0.677412	0.559088	0.58604	0.581175	0.631487	0.598123	0.592936
29553	ASD	M	2	ABIDEII-IU_1	28	0.56404	0.568026	0.629851	0.58887	0.646578	0.533017	0.608938	0.52417	0.621907	0.558503	0.605014
29554	CTL	M	2	ABIDEII-IU_1	21	0.668716	0.65852	0.705584	0.663688	0.755139	0.612615	0.683693	0.649708	0.727442	0.675245	0.687097
29556	CTL	M	2	ABIDEII-IU_1	22	0.658238	0.613204	0.67896	0.649491	0.709021	0.571405	0.630984	0.583821	0.701347	0.646587	0.63699
29557	CTL	M	2	ABIDEII-IU_1	21	0.653449	0.640951	0.724692	0.686507	0.713231	0.596951	0.667486	0.623921	0.726193	0.66177	0.686688
29558	CTL	M	2	ABIDEII-IU_1	19	0.647824	0.63118	0.712374	0.626692	0.732689	0.587468	0.668921	0.601918	0.726545	0.655673	0.670568
29559	ASD	M	2	ABIDEII-IU_1	19	0.626688	0.605265	0.687943	0.632241	0.653623	0.568997	0.633895	0.593222	0.700396	0.644112	0.637282
29562	ASD	F	2	ABIDEII-IU_1	54	0.578769	0.594619	0.642829	0.646719	0.608851	0.563055	0.619898	0.521656	0.650777	0.613034	0.640743
29563	CTL	F	2	ABIDEII-IU_1	25	0.620336	0.616906	0.657838	0.667466	0.618223	0.557878	0.6409	0.588836	0.689424	0.613724	0.637069
29564	CTL	M	2	ABIDEII-IU_1	20	0.67976	0.678179	0.666941	0.703173	0.689413	0.589102	0.671631	0.657492	0.685595	0.645359	0.688689
29565	CTL	F	2	ABIDEII-IU_1	20	0.570344	0.602273	0.639589	0.627069	0.64966	0.548292	0.63004	0.586365	0.64336	0.595781	0.608074
29567	CTL	M	2	ABIDEII-IU_1	34	0.623093	0.603489	0.694537	0.672665	0.723777	0.580336	0.639043	0.595359	0.729605	0.650365	0.661014
29568	ASD	M	2	ABIDEII-IU_1	17	0.59132	0.594534	0.667979	0.624505	0.685528	0.556761	0.605187	0.57453	0.682739	0.638797	0.640201
29569	ASD	M	2	ABIDEII-IU_1	28	0.576656	0.616199	0.651066	0.659154	0.649184	0.544876	0.646141	0.572165	0.674648	0.615818	0.635516
29570	CTL	M	2	ABIDEII-IU_1	20	0.612127	0.612202	0.709084	0.656756	0.661988	0.566251	0.636063	0.559441	0.701658	0.610082	0.657292
29572	ASD	M	2	ABIDEII-IU_1	18	0.698055	0.685602	0.712001	0.662962	0.703296	0.599317	0.648388	0.636612	0.719696	0.658066	0.659787
29574	CTL	M	2	ABIDEII-IU_1	25	0.715372	0.60362	0.779657	0.67141	0.732882	0.581809	0.626282	0.646497	0.742361	0.67545	0.676057
29575	ASD	M	2	ABIDEII-IU_1	24	0.667057	0.688992	0.7045	0.70499	0.733777	0.606348	0.69716	0.658291	0.733124	0.67378	0.678892
29729	ASD	M	2	ABIDEII-UCLA_1	12.8	0.607032	0.614404	0.593078	0.613359	0.641486	0.634274	0.655444	0.612494	0.644392	0.645744	0.626301
29731	ASD	M	2	ABIDEII-UCLA_1	11.9	0.611505	0.607485	0.605752	0.62375	0.656396	0.645526	0.641912	0.610202	0.64464	0.627038	0.631833
29732	ASD	M	2	ABIDEII-UCLA_1	11.6	0.608711	0.604169	0.590492	0.622731	0.610311	0.614152	0.616397	0.580508	0.6375	0.620568	0.625641
29734	ASD	M	2	ABIDEII-UCLA_1	13.1	0.623069	0.626354	0.612549	0.639943	0.66743	0.633974	0.650953	0.614011	0.656241	0.641043	0.645897
29735	ASD	M	2	ABIDEII-UCLA_1	13.8	0.611356	0.618124	0.6071	0.627269	0.645145	0.628919	0.648878	0.616375	0.648112	0.64068	0.63881
29736	ASD	M	2	ABIDEII-UCLA_1	15	0.615322	0.621826	0.605776	0.638178	0.650223	0.638898	0.662964	0.619542	0.654292	0.662822	0.643376
29737	ASD	M	2	ABIDEII-UCLA_1	11.7	0.620192	0.627324	0.610562	0.635366	0.650693	0.642758	0.655279	0.642675	0.652976	0.653207	0.644995
29738	ASD	M	2	ABIDEII-UCLA_1	12.3	0.610562	0.619254	0.60315	0.630091	0.651846	0.630625	0.626977	0.594114	0.642842	0.627019	0.629683
29739	ASD	M	2	ABIDEII-UCLA_1	9.7	0.632758	0.637324	0.614355	0.648223	0.655676	0.643474	0.668717	0.632853	0.662741	0.660305	0.650005
29740	ASD	M	2	ABIDEII-UCLA_1	9.3	0.619937	0.628699	0.602011	0.652531	0.645496	0.644799	0.659712	0.608672	0.653569	0.637951	0.647371
29744	CTL	M	2	ABIDEII-UCLA_1	9.1	0.614885	0.62206	0.591022	0.623384	0.650566	0.621717	0.648057	0.622596	0.629033	0.641837	0.625647
29745	CTL	M	2	ABIDEII-UCLA_1	9.3	0.620221	0.627887	0.606479	0.647	0.655872	0.655503	0.664998	0.638772	0.651925	0.658701	0.651457
29746	CTL	F	2	ABIDEII-UCLA_1	9	0.617257	0.629195	0.6184	0.646141	0.663551	0.649769	0.660428	0.61424	0.65592	0.652244	0.650647
29747	CTL	F	2	ABIDEII-UCLA_1	8.6	0.603721	0.61475	0.592561	0.621719	0.624783	0.607719	0.617023	0.57737	0.621475	0.601044	0.619684
29748	CTL	F	2	ABIDEII-UCLA_1	7.8	0.617725	0.620754	0.595567	0.617189	0.642459	0.632137	0.636902	0.634582	0.632032	0.626743	0.618484
29749	CTL	M	2	ABIDEII-UCLA_1	7.8	0.618018	0.615536	0.605159	0.625138	0.651576	0.626562	0.646866	0.62213	0.644975	0.642031	0.619874
29750	CTL	M	2	ABIDEII-UCLA_1	8.6	0.61084	0.615298	0.604336	0.622316	0.648755	0.627206	0.633533	0.606516	0.641074	0.626682	0.631397
29751	CTL	M	2	ABIDEII-UCLA_1	8.4	0.60805	0.618349	0.605937	0.62456	0.642069	0.630495	0.623981	0.621753	0.639842	0.621389	0.639972
29753	CTL	M	2	ABIDEII-UCLA_1	9.3	0.612475	0.622936	0.607679	0.628043	0.662795	0.625218	0.639941	0.620295	0.638921	0.632236	0.62854
29754	CTL	F	2	ABIDEII-UCLA_1	8.1	0.602707	0.615146	0.599626	0.631339	0.620149	0.616893	0.643804	0.631774	0.64115	0.626925	0.638887
29755	CTL	M	2	ABIDEII-UCLA_1	8.3	0.63043	0.632288	0.632487	0.646178	0.680624	0.662971	0.683506	0.636954	0.673802	0.678665	0.651987
29756	CTL	F	2	ABIDEII-UCLA_1	13	0.602408	0.608511	0.591439	0.618764	0.639548	0.627066	0.634473	0.592553	0.632175	0.6283	0.620298
29757	CTL	M	2	ABIDEII-UCLA_1	14.1	0.639205	0.639954	0.632629	0.645584	0.6775	0.638342	0.664177	0.644988	0.678137	0.666614	0.652327
29759	CTL	M	2	ABIDEII-UCLA_1	11.5	0.608347	0.612958	0.601512	0.628762	0.645766	0.63923	0.660107	0.635979	0.647774	0.655454	0.635019
29864	ASD	M	2	ABIDEII-EMC_1	9	0.594194	0.594168	0.58386	0.605138	0.591712	0.611623	0.622391	0.601775	0.651049	0.631873	0.630999
29865	ASD	M	2	ABIDEII-EMC_1	10.7	0.622077	0.622501	0.64331	0.627908	0.691804	0.596671	0.637242	0.582705	0.684615	0.608798	0.658136
29866	ASD	M	2	ABIDEII-EMC_1	8.7	0.63329	0.634173	0.631159	0.621663	0.619824	0.608484	0.645599	0.608535	0.661238	0.629271	0.615073
29867	ASD	F	2	ABIDEII-EMC_1	8.5	0.621274	0.591783	0.669203	0.643523	0.642985	0.629197	0.632838	0.645118	0.676772	0.63808	0.650247
29869	ASD	M	2	ABIDEII-EMC_1	8.8	0.634708	0.623727	0.643628	0.651346	0.622495	0.613657	0.645185	0.596261	0.694885	0.624778	0.66785
29870	ASD	M	2	ABIDEII-EMC_1	8.6	0.63854	0.616639	0.65235	0.618951	0.694355	0.639485	0.650745	0.621659	0.704529	0.686068	0.659888
29872	ASD	M	2	ABIDEII-EMC_1	9.1	0.581472	0.592528	0.632536	0.618984	0.634924	0.589645	0.617008	0.560471	0.651614	0.599415	0.637081
29874	ASD	M	2	ABIDEII-EMC_1	7.3	0.612432	0.636092	0.62145	0.627999	0.638049	0.612332	0.664672	0.571511	0.672263	0.637236	0.654375
29876	ASD	M	2	ABIDEII-EMC_1	8.9	0.587764	0.607552	0.619376	0.639892	0.670757	0.634458	0.651477	0.62745	0.677681	0.654295	0.661203
29877	ASD	M	2	ABIDEII-EMC_1	7.9	0.628309	0.623747	0.621341	0.636182	0.673732	0.605246	0.661732	0.598052	0.682453	0.631291	0.638792
29879	ASD	M	2	ABIDEII-EMC_1	8	0.59427	0.610018	0.628404	0.641069	0.67935	0.629669	0.630774	0.621632	0.672675	0.648976	0.679173
29881	ASD	M	2	ABIDEII-EMC_1	6.5	0.603342	0.590757	0.609274	0.600246	0.661242	0.62735	0.640755	0.591337	0.665356	0.661922	0.623495
29885	ASD	M	2	ABIDEII-EMC_1	9.9	0.602517	0.624177	0.64201	0.61405	0.663996	0.58475	0.638745	0.556007	0.657037	0.610148	0.63856
29891	CTL	M	2	ABIDEII-EMC_1	8.8	0.577489	0.593509	0.579085	0.602828	0.632889	0.579221	0.625841	0.583708	0.636499	0.594237	0.633457
29896	CTL	F	2	ABIDEII-EMC_1	7	0.623709	0.598388	0.670711	0.662785	0.609778	0.629195	0.649875	0.620614	0.713665	0.668348	0.652307
29901	CTL	M	2	ABIDEII-EMC_1	9.4	0.590184	0.605262	0.624926	0.620589	0.620128	0.570164	0.600154	0.522542	0.656046	0.604959	0.654275
29904	CTL	M	2	ABIDEII-EMC_1	8.4	0.619085	0.604702	0.607118	0.582486	0.670918	0.6284	0.64807	0.607225	0.664682	0.641447	0.626712
29905	CTL	M	2	ABIDEII-EMC_1	8.3	0.623225	0.637857	0.638587	0.663385	0.66429	0.623643	0.666074	0.595429	0.688586	0.639675	0.667798
29906	CTL	M	2	ABIDEII-EMC_1	8.5	0.587751	0.612462	0.615553	0.634343	0.611474	0.633309	0.66821	0.633656	0.66955	0.650103	0.659737
29907	CTL	M	2	ABIDEII-EMC_1	6.7	0.651443	0.653477	0.660172	0.666614	0.701682	0.628758	0.654126	0.618295	0.694058	0.672614	0.685756
29908	CTL	M	2	ABIDEII-EMC_1	8.4	0.659127	0.638608	0.666564	0.65747	0.664064	0.656537	0.708904	0.690835	0.716322	0.694213	0.688004
29912	CTL	M	2	ABIDEII-EMC_1	8.1	0.605128	0.632259	0.619068	0.627298	0.662482	0.609707	0.663799	0.598598	0.661213	0.633728	0.665185
29915	CTL	M	2	ABIDEII-EMC_1	6.3	0.636373	0.63904	0.62374	0.608331	0.695006	0.586696	0.648758	0.583692	0.673667	0.61504	0.668588
29916	CTL	M	2	ABIDEII-EMC_1	7.1	0.642001	0.637741	0.646184	0.624746	0.718942	0.63821	0.656482	0.631128	0.693238	0.670751	0.677385
29997	CTL	F	2	ABIDEII-UCD_1	13.2	0.661524	0.628336	0.659412	0.635324	0.652709	0.620165	0.688241	0.582951	0.706146	0.658418	0.653066
29998	CTL	F	2	ABIDEII-UCD_1	16.3	0.633596	0.615021	0.660248	0.627161	0.623348	0.596671	0.650021	0.57664	0.672836	0.624097	0.622286
30001	ASD	F	2	ABIDEII-UCD_1	13.8	0.628202	0.615729	0.627212	0.607192	0.624095	0.601848	0.640455	0.565993	0.667595	0.627696	0.635624
30003	ASD	M	2	ABIDEII-UCD_1	12.7	0.596236	0.611894	0.616501	0.610329	0.633684	0.600545	0.641527	0.533803	0.666621	0.63839	0.636448
30004	CTL	M	2	ABIDEII-UCD_1	16.3	0.65603	0.640818	0.66068	0.643066	0.706573	0.634572	0.681193	0.609792	0.685978	0.649353	0.659564
30005	ASD	M	2	ABIDEII-UCD_1	12.1	0.598055	0.588844	0.619495	0.59327	0.626088	0.593565	0.617136	0.562307	0.643144	0.603485	0.599598
30006	CTL	F	2	ABIDEII-UCD_1	13.9	0.572544	0.58135	0.593049	0.606059	0.612663	0.581769	0.63261	0.544079	0.654054	0.594869	0.612662
30007	CTL	M	2	ABIDEII-UCD_1	17.2	0.623106	0.61513	0.657101	0.626353	0.637112	0.621404	0.667625	0.58261	0.689827	0.630188	0.644709
30008	CTL	F	2	ABIDEII-UCD_1	13.8	0.63186	0.621897	0.619246	0.635521	0.673281	0.611793	0.668875	0.577083	0.679998	0.644017	0.647479
30009	CTL	M	2	ABIDEII-UCD_1	17.2	0.62078	0.622537	0.645744	0.6124	0.684056	0.607587	0.665027	0.601389	0.670075	0.623051	0.625711
30010	ASD	M	2	ABIDEII-UCD_1	17.4	0.622479	0.619426	0.668442	0.613098	0.637916	0.619321	0.682751	0.611058	0.695744	0.655219	0.635121
30011	ASD	M	2	ABIDEII-UCD_1	12	0.65139	0.64421	0.644218	0.646426	0.665233	0.653555	0.686105	0.663442	0.677978	0.662248	0.65256
30013	ASD	M	2	ABIDEII-UCD_1	13	0.640862	0.626674	0.64495	0.598823	0.660264	0.610258	0.648252	0.599877	0.655773	0.632595	0.618635
30014	ASD	M	2	ABIDEII-UCD_1	15.6	0.641381	0.632371	0.664369	0.66107	0.626361	0.618529	0.674244	0.641969	0.682905	0.65283	0.660258
30015	CTL	M	2	ABIDEII-UCD_1	15.6	0.593064	0.606711	0.619201	0.624192	0.67212	0.613522	0.656305	0.585414	0.67552	0.633718	0.630282
30016	ASD	M	2	ABIDEII-UCD_1	16.5	0.645806	0.633349	0.636879	0.637929	0.642033	0.621959	0.681717	0.63887	0.674827	0.647181	0.650557
30017	ASD	M	2	ABIDEII-UCD_1	13.8	0.606113	0.596404	0.620361	0.61917	0.693185	0.642397	0.676184	0.601033	0.686662	0.673495	0.659278
30018	ASD	M	2	ABIDEII-UCD_1	17.8	0.600784	0.610138	0.631233	0.605815	0.636707	0.61192	0.657921	0.606036	0.660707	0.646816	0.622604
30019	ASD	M	2	ABIDEII-UCD_1	14.7	0.640375	0.646448	0.641199	0.652505	0.635395	0.617844	0.681277	0.61792	0.677207	0.651235	0.652528
30020	CTL	M	2	ABIDEII-UCD_1	16.2	0.620217	0.635766	0.637359	0.637859	0.625222	0.612958	0.667115	0.608028	0.681069	0.641705	0.647596
30022	CTL	M	2	ABIDEII-UCD_1	12.3	0.630021	0.59977	0.623294	0.557568	0.651742	0.622463	0.663392	0.612869	0.663222	0.662151	0.615208
30023	CTL	M	2	ABIDEII-UCD_1	12.3	0.650471	0.634088	0.632426	0.641144	0.691979	0.634295	0.697218	0.618572	0.686025	0.675294	0.65398
30024	CTL	M	2	ABIDEII-UCD_1	14.1	0.610787	0.626612	0.663874	0.645939	0.678057	0.620273	0.691877	0.611657	0.691523	0.649903	0.658253
30026	ASD	F	2	ABIDEII-UCD_1	16.8	0.629598	0.617841	0.646164	0.613705	0.71187	0.631922	0.693549	0.575841	0.692517	0.674001	0.64958
30027	ASD	M	2	ABIDEII-UCD_1	14.7	0.654816	0.607246	0.665861	0.579237	0.681517	0.606155	0.648111	0.554624	0.683306	0.63972	0.603645
30028	ASD	M	2	ABIDEII-UCD_1	14.5	0.617631	0.612434	0.65062	0.612692	0.656552	0.613963	0.667976	0.602205	0.686358	0.625085	0.639767
30029	CTL	M	2	ABIDEII-UCD_1	13.6	0.623221	0.629494	0.636531	0.645924	0.677289	0.615824	0.668424	0.570413	0.689847	0.64221	0.663799
30144	ASD	M	2	ABIDEII-BNI_1	22	0.642973	0.638675	0.640213	0.647996	0.658942	0.632954	0.656557	0.640955	0.666812	0.663584	0.654845
30146	CTL	M	2	ABIDEII-BNI_1	44	0.627301	0.63045	0.629276	0.633904	0.644567	0.621896	0.62819	0.621291	0.663917	0.632069	0.63827
30147	CTL	M	2	ABIDEII-BNI_1	25	0.619592	0.617169	0.598064	0.623097	0.629045	0.617885	0.645723	0.605623	0.639208	0.634366	0.619877
30148	ASD	M	2	ABIDEII-BNI_1	55	0.619871	0.61895	0.624749	0.616877	0.643504	0.630305	0.658738	0.639871	0.660529	0.64408	0.632454
30149	CTL	M	2	ABIDEII-BNI_1	43	0.609638	0.60249	0.586031	0.598234	0.612069	0.614862	0.602762	0.569259	0.637369	0.615555	0.624336
30150	ASD	M	2	ABIDEII-BNI_1	47	0.604112	0.615637	0.605273	0.617853	0.6404	0.615576	0.637419	0.642402	0.634818	0.642407	0.615796
30151	ASD	M	2	ABIDEII-BNI_1	22	0.63131	0.625475	0.636512	0.636542	0.651057	0.63001	0.633137	0.63176	0.658989	0.640981	0.642059
30154	CTL	F	2	ABIDEII-OHSU_1	13	0.634596	0.622443	0.653216	0.655186	0.692466	0.627364	0.635352	0.637747	0.68664	0.655337	0.650675
30155	CTL	M	2	ABIDEII-OHSU_1	9	0.637572	0.63225	0.643147	0.641589	0.663514	0.63898	0.647252	0.634527	0.673371	0.655664	0.654236
30156	ASD	F	2	ABIDEII-OHSU_1	12	0.645074	0.624486	0.641169	0.646607	0.648143	0.655817	0.666986	0.67264	0.671643	0.66805	0.661491
30158	CTL	F	2	ABIDEII-OHSU_1	8	0.645497	0.619378	0.64169	0.643414	0.657421	0.630285	0.638314	0.642943	0.672262	0.655276	0.646592
30159	CTL	M	2	ABIDEII-OHSU_1	13	0.603755	0.604608	0.629475	0.626609	0.654275	0.612904	0.640962	0.618353	0.658503	0.636279	0.627506
30160	CTL	M	2	ABIDEII-OHSU_1	11	0.598678	0.606212	0.609787	0.624797	0.642192	0.622021	0.642718	0.631107	0.653842	0.641275	0.648859
30161	CTL	F	2	ABIDEII-OHSU_1	10	0.650764	0.627034	0.653354	0.640208	0.680549	0.627995	0.652171	0.633953	0.674698	0.623691	0.640201
30162	CTL	F	2	ABIDEII-OHSU_1	11	0.597599	0.601626	0.622002	0.611003	0.654555	0.613855	0.645125	0.614481	0.657011	0.624984	0.635664
30163	CTL	F	2	ABIDEII-OHSU_1	8	0.56898	0.566738	0.563292	0.580851	0.575254	0.588274	0.594375	0.58224	0.595458	0.594379	0.592852
30164	CTL	F	2	ABIDEII-OHSU_1	10	0.614447	0.60874	0.620808	0.62353	0.649636	0.617242	0.639528	0.636655	0.653376	0.635343	0.639675
30165	CTL	F	2	ABIDEII-OHSU_1	12	0.605131	0.58982	0.616593	0.603632	0.643142	0.586409	0.616681	0.576563	0.628312	0.603516	0.603955
30166	CTL	F	2	ABIDEII-OHSU_1	10	0.620738	0.608027	0.650489	0.630883	0.670847	0.62532	0.634964	0.63225	0.670986	0.634228	0.634397
30167	CTL	F	2	ABIDEII-OHSU_1	14	0.635188	0.622602	0.636705	0.646129	0.684551	0.61554	0.640228	0.588339	0.677517	0.630864	0.640735
50002	ASD	M	1	PITT	16.8	0.645769	0.637919	0.629227	0.637676	0.658237	0.627484	0.649787	0.643064	0.650424	0.654021	0.637057
50004	ASD	M	1	PITT	19.1	0.609916	0.612704	0.615631	0.623834	0.613819	0.609498	0.607482	0.607856	0.631438	0.610695	0.616328
50005	ASD	F	1	PITT	13.7	0.630478	0.629515	0.650613	0.636226	0.63699	0.626607	0.631083	0.63106	0.655144	0.636149	0.645668
50006	ASD	M	1	PITT	13.4	0.638139	0.62678	0.624857	0.638253	0.668838	0.621986	0.637632	0.639716	0.655945	0.642371	0.629154
50008	ASD	M	1	PITT	32.5	0.598863	0.592538	0.605874	0.602671	0.636048	0.602963	0.628655	0.601837	0.633112	0.622934	0.627699
50009	ASD	M	1	PITT	33.9	0.610365	0.603013	0.616138	0.614447	0.622709	0.605084	0.622447	0.600129	0.634852	0.611772	0.617746
50010	ASD	M	1	PITT	35.2	0.607379	0.605302	0.625162	0.615576	0.622504	0.615322	0.624827	0.623733	0.63026	0.611576	0.61592
50011	ASD	M	1	PITT	16.9	0.622477	0.62335	0.637771	0.625383	0.627503	0.620446	0.646358	0.636503	0.648042	0.643464	0.6418
50012	ASD	M	1	PITT	21.5	0.617666	0.616049	0.612673	0.614195	0.620684	0.608064	0.620246	0.592203	0.626648	0.618072	0.625683
50013	ASD	M	1	PITT	9.3	0.631978	0.626884	0.65401	0.635996	0.67452	0.628832	0.637556	0.609391	0.652058	0.63087	0.639156
50014	ASD	M	1	PITT	14.2	0.633821	0.623948	0.654789	0.63907	0.633077	0.621245	0.633921	0.632227	0.65652	0.640204	0.636893
50015	ASD	M	1	PITT	14.2	0.618089	0.615267	0.633151	0.623247	0.633367	0.61087	0.627491	0.621197	0.63845	0.636828	0.630663
50016	ASD	M	1	PITT	21.8	0.613392	0.616333	0.623132	0.623615	0.638673	0.610177	0.620006	0.61868	0.647652	0.610269	0.629609
50019	ASD	M	1	PITT	27.8	0.61247	0.615198	0.613963	0.609133	0.648573	0.623334	0.639462	0.631808	0.637145	0.637014	0.621821
50020	ASD	M	1	PITT	20.8	0.612761	0.614712	0.625635	0.621404	0.654371	0.619985	0.626614	0.628879	0.637775	0.640939	0.63112
50022	ASD	M	1	PITT	17	0.61825	0.611806	0.63234	0.627092	0.640879	0.621231	0.64103	0.636666	0.654318	0.633347	0.634464
50023	ASD	F	1	PITT	12.6	0.640265	0.635071	0.643206	0.633817	0.663883	0.621936	0.637932	0.629752	0.646895	0.630196	0.6442
50024	ASD	M	1	PITT	22.6	0.616092	0.618278	0.627957	0.63138	0.629353	0.620045	0.630587	0.632439	0.646334	0.615059	0.639158
50025	ASD	M	1	PITT	31.7	0.604099	0.606878	0.629364	0.624969	0.637878	0.628464	0.636783	0.650416	0.64653	0.642634	0.627248
50027	ASD	M	1	PITT	12.2	0.641376	0.629768	0.65579	0.644059	0.660569	0.630174	0.634356	0.638784	0.656291	0.637473	0.644955
50028	ASD	M	1	PITT	12.7	0.647816	0.630689	0.654693	0.638091	0.698664	0.628787	0.656232	0.650586	0.661832	0.652148	0.652871
50029	ASD	F	1	PITT	11.4	0.62943	0.62385	0.641131	0.634309	0.664309	0.62179	0.618083	0.62743	0.652336	0.626171	0.645966
50030	CTL	M	1	PITT	25.1	0.640312	0.632398	0.616621	0.625648	0.641738	0.622991	0.633912	0.606991	0.646019	0.634014	0.639069
50031	CTL	M	1	PITT	12.9	0.643491	0.642881	0.656725	0.647365	0.660079	0.630114	0.641329	0.652425	0.67207	0.645214	0.652924
50032	CTL	M	1	PITT	19.8	0.620448	0.618475	0.623781	0.629356	0.65369	0.614016	0.619707	0.613539	0.639822	0.627606	0.637582
50033	CTL	M	1	PITT	12.2	0.631553	0.628331	0.651299	0.637457	0.689961	0.626142	0.663606	0.647862	0.6626	0.664038	0.645603
50034	CTL	M	1	PITT	14.8	0.626142	0.625852	0.646013	0.640633	0.652182	0.624277	0.646468	0.639482	0.661254	0.647802	0.655466
50035	CTL	M	1	PITT	17.4	0.657112	0.643664	0.666062	0.657571	0.683952	0.631738	0.670391	0.644041	0.679041	0.642642	0.6574
50036	CTL	F	1	PITT	13.3	0.628752	0.629169	0.641499	0.640873	0.655448	0.626723	0.647942	0.639762	0.650252	0.63335	0.647336
50037	CTL	M	1	PITT	19.2	0.617989	0.619076	0.614615	0.623894	0.651778	0.616045	0.637865	0.61541	0.639765	0.629886	0.630089
50038	CTL	F	1	PITT	14	0.617116	0.620292	0.619389	0.626298	0.641367	0.612173	0.636803	0.626638	0.640199	0.633607	0.632786
50040	CTL	M	1	PITT	24.6	0.61593	0.614225	0.633683	0.621592	0.64942	0.617071	0.623842	0.641857	0.636819	0.631804	0.627788
50041	CTL	M	1	PITT	27.9	0.604584	0.607013	0.60433	0.614572	0.638042	0.610241	0.616347	0.602828	0.628817	0.611189	0.620741
50042	CTL	M	1	PITT	33.2	0.614893	0.621533	0.629619	0.615186	0.679788	0.623981	0.627961	0.619024	0.648651	0.630336	0.633706
50043	CTL	M	1	PITT	13.8	0.628876	0.626613	0.626431	0.626369	0.627167	0.620135	0.641063	0.62517	0.642507	0.631255	0.628834
50044	CTL	M	1	PITT	17.1	0.616524	0.614819	0.621014	0.628632	0.657896	0.618679	0.629367	0.621239	0.647329	0.624382	0.638031
50045	CTL	M	1	PITT	15.7	0.605538	0.600923	0.619905	0.613274	0.627966	0.599294	0.608532	0.605864	0.630601	0.605265	0.621914
50046	CTL	M	1	PITT	20.7	0.616535	0.616262	0.629776	0.631847	0.670305	0.616953	0.621622	0.619838	0.636669	0.626219	0.629506
50047	CTL	M	1	PITT	15.4	0.642219	0.634451	0.63787	0.635846	0.640781	0.620265	0.64083	0.63426	0.644259	0.630034	0.643444
50048	CTL	M	1	PITT	11.8	0.644107	0.634403	0.638025	0.64165	0.652043	0.636415	0.650163	0.64403	0.661772	0.660286	0.651252
50049	CTL	F	1	PITT	15.8	0.671589	0.668554	0.708902	0.664848	0.731275	0.649401	0.660266	0.649666	0.692979	0.673932	0.672704
50050	CTL	M	1	PITT	14.4	0.63297	0.634672	0.647541	0.633375	0.654166	0.618611	0.627904	0.641034	0.651327	0.642052	0.64127
50051	CTL	M	1	PITT	12.8	0.629795	0.625124	0.634378	0.634123	0.638732	0.630376	0.643604	0.648408	0.649838	0.647857	0.646259
50052	CTL	M	1	PITT	33.2	0.618807	0.61813	0.618392	0.624575	0.650003	0.616002	0.623068	0.633287	0.653382	0.633133	0.634717
50053	ASD	M	1	PITT	12	0.627307	0.627339	0.632425	0.643884	0.669294	0.633781	0.638298	0.642623	0.64955	0.649106	0.644058
50055	ASD	M	1	PITT	17	0.63539	0.620797	0.654219	0.639374	0.653313	0.63044	0.637952	0.663341	0.658991	0.650068	0.641271
50056	ASD	M	1	PITT	13.6	0.655362	0.640621	0.650328	0.646841	0.688683	0.635379	0.655838	0.674162	0.658877	0.661737	0.665376
50057	ASD	F	1	PITT	12.6	0.626561	0.627665	0.654082	0.644133	0.668068	0.625705	0.637058	0.624263	0.65953	0.639327	0.645795
50058	CTL	M	1	PITT	23.1	0.619165	0.612691	0.631154	0.625532	0.629037	0.604488	0.62684	0.615713	0.639673	0.626877	0.625182
50059	CTL	F	1	PITT	21.2	0.628896	0.632523	0.647763	0.640207	0.663139	0.636512	0.646899	0.659374	0.665843	0.659468	0.640442
50060	CTL	M	1	PITT	20.3	0.632339	0.620524	0.628619	0.635122	0.639239	0.619179	0.629174	0.629327	0.654883	0.625063	0.643862
50102	CTL	M	1	OLIN	14	0.643161	0.630826	0.658619	0.644434	0.670636	0.637009	0.670969	0.661973	0.65563	0.657898	0.647959
50104	CTL	M	1	OLIN	16	0.631815	0.620084	0.653334	0.639836	0.636333	0.622222	0.642636	0.660037	0.653704	0.630992	0.641143
50105	CTL	M	1	OLIN	17	0.636755	0.63492	0.646065	0.63361	0.646093	0.623791	0.645869	0.638694	0.637639	0.641273	0.637098
50106	CTL	M	1	OLIN	10	0.609684	0.612543	0.608083	0.610497	0.651062	0.624602	0.643511	0.636454	0.634996	0.64405	0.623581
50107	CTL	M	1	OLIN	21	0.614569	0.613821	0.633445	0.623153	0.653111	0.620398	0.638981	0.637989	0.647745	0.632025	0.634759
50108	CTL	M	1	OLIN	21	0.611521	0.612996	0.628832	0.629905	0.634761	0.621549	0.635524	0.628266	0.646637	0.634242	0.633549
50109	CTL	M	1	OLIN	20	0.637507	0.634454	0.62605	0.633394	0.653953	0.621739	0.633792	0.629614	0.655212	0.65323	0.636397
50111	CTL	M	1	OLIN	14	0.618926	0.615152	0.647983	0.622243	0.634984	0.615891	0.635599	0.642503	0.643594	0.634634	0.637746
50112	CTL	M	1	OLIN	17	0.58221	0.587957	0.619631	0.611044	0.645281	0.613305	0.629644	0.61879	0.62948	0.628542	0.629241
50113	CTL	F	1	OLIN	15	0.644384	0.637254	0.669289	0.647333	0.654268	0.636467	0.646746	0.667324	0.669498	0.658156	0.656519
50114	CTL	F	1	OLIN	20	0.614058	0.614844	0.634218	0.625684	0.659855	0.63182	0.650487	0.62298	0.654823	0.631872	0.645839
50115	CTL	M	1	OLIN	23	0.630062	0.621616	0.650413	0.634031	0.653434	0.620607	0.637519	0.628934	0.651949	0.645689	0.637104
50116	CTL	M	1	OLIN	15	0.631042	0.624009	0.642205	0.631057	0.678095	0.623807	0.640868	0.631157	0.650565	0.646583	0.649213
50117	CTL	M	1	OLIN	21	0.621222	0.617454	0.629348	0.625263	0.648315	0.621643	0.634611	0.61289	0.659931	0.636876	0.630517
50118	ASD	M	1	OLIN	15	0.619081	0.630617	0.62568	0.627469	0.66159	0.642286	0.660153	0.676826	0.642757	0.647359	0.640841
50119	ASD	F	1	OLIN	19	0.617309	0.61441	0.635418	0.619993	0.648229	0.613187	0.62449	0.618311	0.631025	0.627937	0.626793
50120	ASD	M	1	OLIN	15	0.639226	0.636928	0.666775	0.647705	0.662894	0.62086	0.636418	0.660939	0.65328	0.635835	0.649767
50121	ASD	M	1	OLIN	20	0.630479	0.62672	0.631119	0.629783	0.666218	0.624611	0.658528	0.631415	0.645823	0.642839	0.634844
50122	ASD	M	1	OLIN	12	0.623243	0.6177	0.636273	0.631283	0.661404	0.638924	0.647137	0.654424	0.643883	0.647247	0.633679
50124	ASD	M	1	OLIN	18	0.626822	0.637652	0.626275	0.641881	0.661804	0.629864	0.652014	0.639123	0.661503	0.656422	0.647211
50125	ASD	F	1	OLIN	24	0.611279	0.608157	0.631292	0.620805	0.642173	0.625818	0.633393	0.629493	0.639331	0.631869	0.62233
50126	ASD	M	1	OLIN	17	0.616879	0.605665	0.621718	0.621516	0.646339	0.628921	0.641801	0.653547	0.638836	0.638974	0.635975
50127	ASD	F	1	OLIN	14	0.62748	0.625385	0.64682	0.633414	0.664506	0.635547	0.651476	0.636429	0.660782	0.645131	0.650721
50128	ASD	M	1	OLIN	16	0.63057	0.611789	0.643108	0.614983	0.648074	0.610653	0.617951	0.613958	0.643545	0.617194	0.625266
50129	ASD	M	1	OLIN	12	0.626688	0.620072	0.651836	0.637233	0.691825	0.621419	0.634267	0.612261	0.654854	0.621832	0.641066
50130	ASD	M	1	OLIN	18	0.629485	0.615735	0.65232	0.635048	0.653647	0.623717	0.651874	0.653129	0.660943	0.646739	0.638944
50131	ASD	M	1	OLIN	21	0.616496	0.613231	0.622804	0.629051	0.639454	0.611661	0.633896	0.608887	0.631615	0.62746	0.622991
50132	ASD	M	1	OLIN	16	0.606582	0.606218	0.602199	0.609332	0.633749	0.605253	0.624264	0.631251	0.626996	0.623638	0.619428
50133	ASD	M	1	OLIN	11	0.637421	0.625753	0.642551	0.639063	0.68219	0.637985	0.670308	0.655867	0.660643	0.658168	0.647365
50134	ASD	M	1	OLIN	18	0.615619	0.611787	0.636883	0.618361	0.66827	0.621106	0.628118	0.647134	0.642594	0.633324	0.624545
50136	ASD	M	1	OLIN	19	0.609062	0.60921	0.610492	0.617998	0.646135	0.61991	0.623629	0.620926	0.638036	0.626924	0.625474
50137	ASD	M	1	OLIN	20	0.618779	0.614156	0.622063	0.623913	0.653411	0.612677	0.619259	0.614924	0.637308	0.62632	0.627262
50142	ASD	M	1	OHSU	14	0.627226	0.621886	0.65325	0.660071	0.646295	0.624668	0.65502	0.644651	0.682888	0.666275	0.654855
50143	ASD	M	1	OHSU	13.8	0.589678	0.592525	0.602464	0.611834	0.626635	0.619061	0.625517	0.624218	0.643881	0.63875	0.631286
50144	ASD	M	1	OHSU	10.2	0.597571	0.603341	0.612355	0.623478	0.67014	0.620224	0.63737	0.615227	0.650142	0.647365	0.624126
50145	ASD	M	1	OHSU	10.8	0.603511	0.609603	0.611695	0.620951	0.670687	0.632958	0.632887	0.625645	0.664119	0.650572	0.635836
50146	ASD	M	1	OHSU	8	0.63276	0.625317	0.650855	0.646389	0.666404	0.630357	0.641087	0.638802	0.671036	0.64758	0.645264
50147	ASD	M	1	OHSU	11.4	0.581797	0.592952	0.609917	0.606164	0.647262	0.608975	0.622868	0.590905	0.634877	0.61808	0.616419
50148	ASD	M	1	OHSU	12.7	0.628286	0.627914	0.660599	0.641905	0.635747	0.610209	0.66922	0.592748	0.681609	0.641515	0.624316
50149	ASD	M	1	OHSU	12.3	0.594949	0.605556	0.601917	0.60919	0.653387	0.627184	0.623749	0.61932	0.65365	0.631012	0.63731
50150	ASD	M	1	OHSU	9.4	0.584218	0.578427	0.594808	0.601825	0.622947	0.589367	0.603287	0.576141	0.619392	0.597001	0.596872
50152	ASD	M	1	OHSU	9.7	0.629235	0.622771	0.623352	0.644014	0.636853	0.6325	0.655239	0.608284	0.660875	0.646484	0.631904
50153	ASD	M	1	OHSU	9.7	0.629154	0.627758	0.640347	0.646251	0.629544	0.626866	0.639742	0.618539	0.668322	0.655106	0.652042
50155	ASD	M	1	OHSU	14.4	0.620895	0.621919	0.634902	0.644067	0.664234	0.64317	0.670889	0.639761	0.669042	0.655694	0.648031
50156	ASD	M	1	OHSU	15.2	0.627908	0.636077	0.636254	0.664197	0.677159	0.641022	0.676838	0.639051	0.675187	0.664566	0.659936
50157	CTL	M	1	OHSU	10.5	0.644381	0.644388	0.653858	0.671722	0.678456	0.647317	0.677025	0.640826	0.686856	0.664652	0.668082
50158	CTL	M	1	OHSU	11.6	0.574125	0.584452	0.579242	0.603167	0.613757	0.59763	0.603113	0.592142	0.620648	0.594171	0.609199
50159	CTL	M	1	OHSU	10.3	0.613943	0.62073	0.62237	0.637178	0.670156	0.634378	0.671355	0.631876	0.662168	0.648586	0.634177
50160	CTL	M	1	OHSU	11.5	0.632175	0.630197	0.654549	0.656518	0.662391	0.642496	0.683321	0.636166	0.680869	0.649146	0.650823
50161	CTL	M	1	OHSU	9.2	0.622204	0.618066	0.625502	0.642044	0.630771	0.611613	0.63518	0.623313	0.676404	0.621706	0.640068
50162	CTL	M	1	OHSU	8.9	0.669884	0.646635	0.648938	0.646099	0.677583	0.641438	0.662591	0.63832	0.676213	0.669598	0.647572
50163	CTL	M	1	OHSU	9.4	0.627023	0.628195	0.627587	0.63763	0.656254	0.629562	0.66119	0.628112	0.660463	0.637428	0.640625
50164	CTL	M	1	OHSU	8.9	0.604594	0.598206	0.588336	0.615424	0.639651	0.626512	0.642285	0.624504	0.632706	0.633355	0.621908
50165	CTL	M	1	OHSU	9.7	0.668727	0.661602	0.658303	0.657207	0.690097	0.65967	0.67155	0.638699	0.690559	0.666249	0.674369
50166	CTL	M	1	OHSU	8.2	0.646519	0.621734	0.622085	0.647081	0.636017	0.630695	0.643578	0.621897	0.668718	0.633502	0.64392
50167	CTL	M	1	OHSU	10.1	0.637766	0.628706	0.65395	0.650207	0.676045	0.627753	0.64517	0.626708	0.679752	0.649863	0.651579
50168	CTL	M	1	OHSU	9.7	0.603361	0.621375	0.600024	0.631663	0.653433	0.63122	0.648643	0.62355	0.653554	0.634523	0.639231
50169	CTL	M	1	OHSU	12	0.599152	0.594681	0.600149	0.606055	0.675125	0.597982	0.603013	0.584007	0.629152	0.600791	0.612792
50170	CTL	M	1	OHSU	10.5	0.578069	0.584798	0.608022	0.587282	0.60237	0.602149	0.624388	0.59448	0.629295	0.610069	0.598108
50171	CTL	M	1	OHSU	10.6	0.601579	0.617543	0.623028	0.621642	0.656611	0.637132	0.652696	0.633585	0.660265	0.662701	0.640654
50272	ASD	M	1	UM_1	14.2	0.619046	0.619154	0.617459	0.623447	0.63309	0.627664	0.633514	0.634527	0.635961	0.642374	0.630456
50273	ASD	M	1	UM_1	16.8	0.599169	0.612357	0.609713	0.610979	0.648381	0.618052	0.64118	0.620688	0.634564	0.619393	0.624881
50274	ASD	M	1	UM_1	14.2	0.591011	0.593593	0.594763	0.592838	0.620227	0.612561	0.613065	0.609056	0.613311	0.617907	0.601604
50275	ASD	M	1	UM_1	11.5	0.613934	0.626612	0.633708	0.637159	0.66093	0.644441	0.645183	0.659652	0.652264	0.661141	0.636757
50276	ASD	F	1	UM_1	16.8	0.613368	0.607883	0.617434	0.618321	0.630551	0.611683	0.629555	0.617886	0.630331	0.624645	0.61819
50277	ASD	M	1	UM_1	15.4	0.605629	0.59884	0.603847	0.619639	0.641623	0.622651	0.608073	0.629897	0.62291	0.625796	0.628432
50278	ASD	F	1	UM_1	11.3	0.634084	0.622272	0.637057	0.644199	0.67012	0.65208	0.63788	0.670908	0.650717	0.650846	0.654349
50280	ASD	M	1	UM_1	15.6	0.598768	0.608638	0.604017	0.6253	0.637558	0.618627	0.641379	0.624614	0.634275	0.628165	0.617877
50282	ASD	M	1	UM_1	15.2	0.624731	0.632074	0.631894	0.641904	0.654365	0.64266	0.66387	0.665649	0.652858	0.646391	0.641706
50283	ASD	M	1	UM_1	11.2	0.596475	0.600156	0.595351	0.634657	0.631178	0.618713	0.63551	0.643425	0.625697	0.627404	0.635392
50284	ASD	F	1	UM_1	11.2	0.634572	0.630583	0.632147	0.629693	0.654887	0.63987	0.669453	0.644814	0.649075	0.654944	0.645839
50285	ASD	F	1	UM_1	12.8	0.616021	0.624053	0.627657	0.623531	0.639199	0.633404	0.648782	0.657714	0.639457	0.634216	0.635641
50287	ASD	M	1	UM_1	14.4	0.594421	0.601642	0.594108	0.606793	0.626824	0.611806	0.631324	0.619748	0.624811	0.623433	0.613136
50289	ASD	M	1	UM_1	12.9	0.595147	0.592453	0.599982	0.606462	0.644754	0.613261	0.612341	0.614161	0.628844	0.630768	0.625217
50290	ASD	M	1	UM_1	14	0.606988	0.612703	0.621343	0.631158	0.649501	0.630291	0.647724	0.630001	0.659761	0.648294	0.641315
50291	ASD	M	1	UM_1	13.9	0.596131	0.608969	0.588877	0.619995	0.634522	0.613712	0.634661	0.622476	0.627895	0.620127	0.625013
50292	ASD	M	1	UM_1	12.6	0.633777	0.633559	0.63665	0.640828	0.67378	0.649084	0.652134	0.649099	0.653161	0.656975	0.649534
50293	ASD	M	1	UM_1	12.4	0.611055	0.608806	0.628545	0.625737	0.641421	0.616863	0.614734	0.629867	0.647622	0.626319	0.636656
50294	ASD	M	1	UM_1	12.6	0.609339	0.616295	0.627637	0.627904	0.649764	0.63271	0.64996	0.656009	0.645974	0.647602	0.6292
50295	ASD	M	1	UM_1	11.5	0.612951	0.612675	0.608354	0.613833	0.632605	0.615596	0.626633	0.617015	0.625866	0.62245	0.620466
50297	ASD	M	1	UM_1	15.9	0.631237	0.642546	0.641584	0.669	0.665512	0.661796	0.669823	0.70094	0.652557	0.654863	0.660338
50298	ASD	M	1	UM_1	12.8	0.625782	0.622604	0.617687	0.62091	0.634966	0.623328	0.6359	0.634121	0.640935	0.63369	0.631912
50300	ASD	F	1	UM_1	9.7	0.626869	0.619797	0.624701	0.628222	0.667965	0.641253	0.6547	0.642394	0.652874	0.645852	0.636522
50301	ASD	M	1	UM_1	16.1	0.609609	0.598094	0.60737	0.614902	0.643781	0.612916	0.625589	0.624066	0.62396	0.620045	0.617365
50302	ASD	F	1	UM_1	10.4	0.640625	0.640298	0.62716	0.63844	0.641884	0.646953	0.652315	0.654826	0.660754	0.658681	0.654676
50307	ASD	M	1	UM_1	9.7	0.638278	0.651758	0.659942	0.669028	0.677479	0.661333	0.694971	0.679889	0.676346	0.671022	0.666492
50310	ASD	M	1	UM_1	9.7	0.62066	0.619211	0.632378	0.628118	0.654389	0.625317	0.631952	0.616086	0.645092	0.62844	0.639931
50314	ASD	M	1	UM_1	16.1	0.613244	0.616683	0.622163	0.615846	0.654312	0.621774	0.640056	0.622847	0.647219	0.635903	0.632053
50315	ASD	M	1	UM_1	13.4	0.618671	0.622887	0.622922	0.630465	0.644388	0.63298	0.648352	0.654541	0.63726	0.643785	0.641612
50316	ASD	M	1	UM_1	11.8	0.625018	0.616119	0.625641	0.621016	0.64814	0.642005	0.63604	0.655629	0.653799	0.653426	0.649407
50318	ASD	M	1	UM_1	9.2	0.616418	0.620601	0.631519	0.621823	0.663821	0.640009	0.6618	0.635297	0.653202	0.655232	0.640168
50319	ASD	F	1	UM_1	15	0.607032	0.611639	0.60257	0.632701	0.657818	0.618335	0.624036	0.62893	0.638745	0.627334	0.635559
50320	ASD	M	1	UM_1	18.6	0.612009	0.608848	0.624324	0.617895	0.649522	0.622302	0.630521	0.631768	0.65285	0.630739	0.636147
50321	ASD	F	1	UM_1	18	0.591004	0.622071	0.611817	0.629742	0.654611	0.621351	0.649682	0.632573	0.642286	0.640101	0.631771
50324	ASD	M	1	UM_1	13.8	0.623721	0.625735	0.617836	0.627443	0.639035	0.62311	0.651057	0.64061	0.648153	0.637304	0.639057
50325	ASD	M	1	UM_1	13.1	0.650525	0.63904	0.653826	0.638674	0.678653	0.646547	0.653238	0.643017	0.675635	0.662543	0.653652
50326	ASD	M	1	UM_1	12	0.625164	0.631322	0.626122	0.641116	0.643881	0.635881	0.64245	0.649008	0.640615	0.641162	0.645219
50327	CTL	M	1	UM_1	15.3	0.602477	0.614125	0.628568	0.624965	0.647405	0.628132	0.643874	0.641063	0.642417	0.632685	0.632184
50328	CTL	M	1	UM_1	17.4	0.622417	0.622338	0.629051	0.619097	0.645624	0.62872	0.644751	0.645318	0.640668	0.634328	0.634888
50329	CTL	M	1	UM_1	17.1	0.605159	0.613471	0.619337	0.611281	0.630037	0.62073	0.638476	0.629081	0.633206	0.630432	0.613739
50330	CTL	M	1	UM_1	16.1	0.602257	0.602403	0.6091	0.60876	0.640432	0.614509	0.628259	0.610478	0.632048	0.624396	0.623071
50331	CTL	M	1	UM_1	17.2	0.630816	0.62179	0.645637	0.634175	0.653804	0.633123	0.64734	0.648499	0.649058	0.642978	0.637318
50332	CTL	M	1	UM_1	10.4	0.597558	0.601967	0.601569	0.606561	0.634061	0.610213	0.632115	0.605001	0.629874	0.62855	0.631136
50333	CTL	M	1	UM_1	10.2	0.616886	0.619153	0.626147	0.624379	0.663909	0.645787	0.651347	0.659022	0.650397	0.663917	0.644622
50334	CTL	M	1	UM_1	11	0.620956	0.61421	0.623376	0.621381	0.636798	0.62134	0.63873	0.631009	0.650506	0.634346	0.632962
50335	CTL	M	1	UM_1	17.8	0.604013	0.601207	0.615394	0.623228	0.63	0.617903	0.626255	0.627279	0.643207	0.631935	0.634885
50336	CTL	F	1	UM_1	14.3	0.624263	0.622021	0.628434	0.623619	0.653758	0.629529	0.650765	0.643393	0.651338	0.641995	0.636527
50337	CTL	M	1	UM_1	11.8	0.609365	0.6122	0.605889	0.615518	0.659641	0.619814	0.632898	0.600379	0.641227	0.624992	0.625949
50338	CTL	F	1	UM_1	13.5	0.62528	0.622407	0.620357	0.623278	0.658105	0.630402	0.650594	0.646828	0.64633	0.647709	0.635111
50339	CTL	M	1	UM_1	18	0.589496	0.601111	0.610469	0.599027	0.630063	0.615998	0.625127	0.612833	0.628954	0.61486	0.611513
50340	CTL	F	1	UM_1	16.1	0.623825	0.618456	0.637521	0.62269	0.650461	0.63224	0.648805	0.655187	0.645146	0.641366	0.630267
50341	CTL	F	1	UM_1	18.2	0.61015	0.609375	0.622006	0.638926	0.635263	0.620551	0.617233	0.63677	0.638489	0.631711	0.632185
50342	CTL	M	1	UM_1	12.6	0.603267	0.602713	0.619584	0.61588	0.643606	0.624128	0.618109	0.629709	0.636105	0.621211	0.627117
50343	CTL	F	1	UM_1	13.8	0.624229	0.612079	0.628254	0.619986	0.66658	0.645522	0.651061	0.650561	0.652223	0.655757	0.647865
50344	CTL	M	1	UM_1	18.2	0.615441	0.620754	0.624487	0.62178	0.647394	0.624848	0.651952	0.640526	0.636511	0.636346	0.628182
50345	CTL	M	1	UM_1	17.3	0.608103	0.622319	0.601399	0.627018	0.653405	0.615052	0.632163	0.625926	0.639254	0.621943	0.635626
50346	CTL	M	1	UM_1	18.9	0.611626	0.616961	0.619759	0.628322	0.638291	0.62362	0.642745	0.640129	0.642963	0.630352	0.630586
50347	CTL	M	1	UM_1	15.6	0.614495	0.620577	0.621114	0.642086	0.657239	0.647537	0.662677	0.66449	0.64995	0.649777	0.641059
50348	CTL	F	1	UM_1	19.2	0.62421	0.618362	0.638452	0.636698	0.663413	0.636725	0.651336	0.650875	0.649048	0.643684	0.633991
50349	CTL	M	1	UM_1	18.9	0.61551	0.616059	0.615049	0.62345	0.647462	0.628153	0.644235	0.641033	0.641419	0.63539	0.636899
50350	CTL	M	1	UM_1	12.4	0.643005	0.630351	0.650074	0.639738	0.644815	0.638206	0.647104	0.647362	0.659454	0.643978	0.640097
50351	CTL	M	1	UM_1	16.8	0.619774	0.628134	0.621622	0.620081	0.63757	0.617564	0.645077	0.637714	0.639424	0.628075	0.631571
50352	CTL	M	1	UM_1	15.5	0.607133	0.61356	0.609905	0.634162	0.641024	0.634324	0.639291	0.645044	0.639958	0.62591	0.633067
50353	CTL	F	1	UM_1	13.1	0.616207	0.620992	0.630083	0.641356	0.64982	0.637913	0.654322	0.659277	0.648798	0.644649	0.642605
50355	CTL	M	1	UM_1	10.9	0.62819	0.623702	0.633131	0.616083	0.647317	0.627565	0.647121	0.640732	0.654002	0.642892	0.642073
50356	CTL	F	1	UM_1	17.2	0.614367	0.618643	0.63212	0.631342	0.636393	0.627534	0.639201	0.63851	0.647851	0.627154	0.636829
50357	CTL	F	1	UM_1	9.5	0.631199	0.623375	0.637494	0.637031	0.65931	0.629022	0.652176	0.616181	0.659019	0.626656	0.646745
50358	CTL	M	1	UM_1	9.8	0.616851	0.622099	0.628911	0.63132	0.636744	0.623112	0.636216	0.622391	0.647561	0.63045	0.633361
50360	CTL	M	1	UM_1	13.9	0.611168	0.604873	0.609542	0.610099	0.634118	0.620494	0.634451	0.62954	0.635856	0.630895	0.621112
50361	CTL	F	1	UM_1	18.3	0.670187	0.662552	0.665425	0.647513	0.699741	0.667246	0.698966	0.67875	0.685399	0.684671	0.65413
50362	CTL	M	1	UM_1	11.2	0.615077	0.614499	0.626053	0.629433	0.661021	0.632362	0.660458	0.642938	0.652024	0.644179	0.632646
50363	CTL	M	1	UM_1	9.8	0.638166	0.640602	0.647984	0.661967	0.669634	0.646789	0.656228	0.675339	0.664306	0.651575	0.667337
50364	CTL	M	1	UM_1	10.8	0.606596	0.60255	0.60867	0.622591	0.633196	0.624371	0.632301	0.633289	0.624307	0.621475	0.632233
50365	CTL	M	1	UM_1	15.6	0.611364	0.619634	0.614615	0.62503	0.651543	0.61998	0.633268	0.633783	0.64156	0.634067	0.631678
50366	CTL	M	1	UM_1	8.2	0.618922	0.620346	0.63251	0.622366	0.645693	0.6332	0.65775	0.636474	0.642849	0.638456	0.640987
50367	CTL	M	1	UM_1	10.8	0.604539	0.604922	0.613151	0.6141	0.638576	0.617246	0.618488	0.622556	0.636286	0.615683	0.621189
50368	CTL	M	1	UM_1	17.9	0.603938	0.605499	0.608418	0.605287	0.643525	0.615131	0.641819	0.634315	0.625801	0.622897	0.604485
50369	CTL	F	1	UM_1	14.8	0.630496	0.625208	0.652181	0.635432	0.679748	0.643569	0.65776	0.657844	0.666292	0.655944	0.645261
50370	CTL	M	1	UM_1	12.8	0.644605	0.631784	0.656389	0.637471	0.678802	0.646708	0.671983	0.666033	0.675903	0.660183	0.641382
50372	CTL	M	1	UM_1	10.2	0.619601	0.623883	0.622942	0.650763	0.642088	0.622393	0.646131	0.636987	0.660772	0.631406	0.653904
50373	CTL	F	1	UM_1	17.2	0.610077	0.61214	0.602573	0.608819	0.632966	0.612158	0.623592	0.621188	0.629064	0.621212	0.612315
50374	CTL	F	1	UM_1	9.7	0.634079	0.628869	0.6397	0.642183	0.661961	0.637824	0.649052	0.649588	0.654668	0.646203	0.643538
50375	CTL	F	1	UM_1	11.6	0.623103	0.620937	0.621582	0.632672	0.649737	0.634802	0.652251	0.66843	0.643196	0.657741	0.640937
50377	CTL	M	1	UM_1	11.5	0.658339	0.64691	0.63946	0.629932	0.67266	0.633955	0.674566	0.642475	0.65564	0.656528	0.641424
50378	CTL	M	1	UM_1	11.6	0.639963	0.649403	0.647427	0.644878	0.668688	0.648219	0.664291	0.659138	0.6651	0.666603	0.657915
50379	CTL	F	1	UM_1	14.3	0.604663	0.609127	0.60644	0.632749	0.636311	0.637424	0.639099	0.65747	0.631975	0.636116	0.639008
50380	CTL	F	1	UM_1	17.4	0.623661	0.622035	0.632461	0.629346	0.655561	0.642443	0.648808	0.641928	0.650356	0.650294	0.629372
50381	CTL	M	1	UM_1	16.5	0.612682	0.612592	0.643393	0.625598	0.667448	0.627034	0.64684	0.620749	0.65152	0.629618	0.635351
50382	CTL	M	1	UM_2	28.8	0.618684	0.633454	0.634382	0.637025	0.64917	0.623876	0.648403	0.643444	0.648292	0.634093	0.642942
50385	CTL	M	1	UM_2	17.8	0.625955	0.631012	0.618975	0.625638	0.655111	0.62864	0.630247	0.620888	0.662968	0.637635	0.634284
50386	CTL	M	1	UM_2	17.8	0.602544	0.610452	0.610825	0.618661	0.631546	0.622894	0.641147	0.619366	0.64347	0.632255	0.623468
50387	CTL	M	1	UM_2	14	0.649566	0.637641	0.653981	0.656255	0.672565	0.640175	0.687906	0.657527	0.677621	0.659649	0.652033
50388	CTL	M	1	UM_2	26.8	0.623452	0.624397	0.619671	0.619909	0.659145	0.632462	0.65069	0.631342	0.654229	0.639426	0.635765
50390	CTL	M	1	UM_2	14.5	0.617193	0.619889	0.616511	0.620152	0.633656	0.61929	0.620795	0.620753	0.641409	0.627761	0.629539
50391	CTL	M	1	UM_2	17.2	0.638712	0.633579	0.635993	0.650557	0.667579	0.639776	0.650523	0.650515	0.666047	0.645833	0.659709
50397	ASD	M	1	UM_2	14.7	0.62801	0.628403	0.628144	0.625615	0.644157	0.640029	0.647179	0.660693	0.643844	0.649019	0.62996
50399	ASD	M	1	UM_2	17.4	0.631245	0.629503	0.623561	0.60639	0.662577	0.637049	0.631198	0.638403	0.658485	0.653359	0.644317
50402	ASD	M	1	UM_2	13.1	0.609425	0.614183	0.607104	0.615666	0.633692	0.630342	0.640403	0.640131	0.636257	0.629184	0.622296
50403	ASD	M	1	UM_2	12.8	0.638303	0.618403	0.636194	0.626992	0.67665	0.650716	0.668705	0.651979	0.671521	0.657396	0.641902
50404	ASD	M	1	UM_2	15.8	0.648411	0.635696	0.666285	0.64845	0.670091	0.6417	0.667394	0.66238	0.678263	0.651312	0.662742
50405	ASD	M	1	UM_2	16.6	0.607097	0.614481	0.613055	0.625107	0.643403	0.625114	0.642975	0.637763	0.645898	0.634751	0.63332
50406	ASD	M	1	UM_2	15.2	0.602415	0.605602	0.611518	0.614442	0.64584	0.61411	0.624327	0.627652	0.639208	0.618001	0.626958
50407	ASD	F	1	UM_2	16.6	0.635791	0.646195	0.643077	0.64205	0.673757	0.642533	0.660156	0.655227	0.66533	0.655508	0.654875
50408	ASD	M	1	UM_2	14.8	0.624506	0.623606	0.636811	0.632784	0.663953	0.633975	0.646297	0.650163	0.655879	0.639639	0.630044
50410	ASD	M	1	UM_2	16.1	0.604235	0.598475	0.601388	0.604973	0.635229	0.611382	0.623531	0.616863	0.625139	0.619566	0.612098
50411	ASD	M	1	UM_2	14	0.617523	0.611015	0.602766	0.613698	0.639748	0.626692	0.634949	0.618395	0.636571	0.639317	0.629508
50412	ASD	M	1	UM_2	13.2	0.623294	0.616318	0.631549	0.622038	0.640814	0.621769	0.632314	0.615466	0.652822	0.638887	0.625925
50413	ASD	M	1	UM_2	13.1	0.610596	0.607336	0.611686	0.615558	0.648906	0.629807	0.637023	0.62575	0.632713	0.632116	0.624674
50414	CTL	F	1	UM_2	13.8	0.618059	0.630137	0.635531	0.641726	0.668716	0.646131	0.67732	0.648237	0.652121	0.650935	0.649239
50415	CTL	M	1	UM_2	17.6	0.610485	0.613782	0.6238	0.620851	0.643152	0.623729	0.62853	0.616589	0.641818	0.617684	0.629802
50416	CTL	M	1	UM_2	14.8	0.621899	0.618009	0.617759	0.606453	0.65815	0.637201	0.640443	0.620922	0.645486	0.654879	0.62607
50417	CTL	M	1	UM_2	13.3	0.613537	0.621836	0.614519	0.620954	0.657281	0.62346	0.647194	0.620401	0.646938	0.633216	0.635748
50418	CTL	M	1	UM_2	14.9	0.614864	0.608351	0.630965	0.615788	0.652736	0.623599	0.635589	0.622292	0.63936	0.628721	0.630182
50419	CTL	M	1	UM_2	15.8	0.610255	0.618558	0.602756	0.616074	0.637946	0.629692	0.641686	0.619708	0.629539	0.630252	0.620747
50421	CTL	M	1	UM_2	15.4	0.642307	0.628409	0.642751	0.638511	0.657422	0.62873	0.654691	0.631103	0.663374	0.648634	0.64387
50423	CTL	M	1	UM_2	14.1	0.637688	0.637896	0.646643	0.64554	0.671527	0.654746	0.664533	0.68015	0.653061	0.660251	0.650412
50424	CTL	M	1	UM_2	17.9	0.606994	0.609071	0.615543	0.614877	0.651242	0.625698	0.638453	0.622983	0.641262	0.634758	0.627384
50425	CTL	M	1	UM_2	16.6	0.61212	0.613528	0.621737	0.612585	0.635697	0.621739	0.633953	0.616805	0.64188	0.629563	0.626162
50426	CTL	M	1	UM_2	13.6	0.627582	0.62625	0.642978	0.632556	0.658151	0.633693	0.650361	0.647396	0.655883	0.639801	0.643655
50427	CTL	M	1	UM_2	15.8	0.625774	0.616496	0.629924	0.622329	0.641625	0.630295	0.640107	0.642968	0.641901	0.635543	0.638178
50428	CTL	M	1	UM_2	15.5	0.622869	0.628172	0.626181	0.638954	0.635809	0.62867	0.642089	0.646016	0.645423	0.638621	0.636302
50432	CTL	M	1	USM	18.3	0.628129	0.625264	0.64814	0.65081	0.663305	0.638269	0.650488	0.65752	0.664119	0.640087	0.649874
50433	CTL	M	1	USM	18.7	0.614161	0.617065	0.621899	0.627833	0.676613	0.631682	0.647755	0.610541	0.663537	0.639585	0.631771
50434	CTL	M	1	USM	18.3	0.619794	0.622009	0.626755	0.642924	0.686143	0.635338	0.650901	0.637996	0.656541	0.648271	0.644342
50436	CTL	M	1	USM	13.8	0.612372	0.616136	0.631955	0.639186	0.663957	0.637434	0.646922	0.614621	0.65489	0.634954	0.637742
50437	CTL	M	1	USM	14.9	0.606967	0.603584	0.6151	0.614269	0.671853	0.628071	0.656399	0.608794	0.655166	0.638445	0.625911
50438	CTL	M	1	USM	15	0.614352	0.617407	0.630279	0.62326	0.666542	0.635027	0.65381	0.616965	0.660655	0.638682	0.629888
50439	CTL	M	1	USM	22.6	0.606256	0.611727	0.597622	0.620179	0.659465	0.620143	0.63829	0.603838	0.63598	0.627388	0.610532
50441	CTL	M	1	USM	27.6	0.619073	0.623917	0.618171	0.633591	0.653111	0.62466	0.642839	0.593941	0.654663	0.634458	0.633073
50442	CTL	M	1	USM	26.9	0.614219	0.618171	0.615364	0.638476	0.655233	0.628124	0.644969	0.600075	0.650118	0.634837	0.625312
50443	CTL	M	1	USM	17.1	0.637908	0.630875	0.651544	0.640335	0.674039	0.641879	0.65966	0.65633	0.661859	0.655596	0.636564
50444	CTL	M	1	USM	25	0.607916	0.606467	0.595719	0.605395	0.653482	0.628407	0.64124	0.624711	0.63629	0.636903	0.616498
50445	CTL	M	1	USM	18.1	0.624483	0.623088	0.656398	0.65341	0.677907	0.646054	0.662574	0.628625	0.673471	0.653329	0.644227
50447	CTL	M	1	USM	12.9	0.62246	0.624725	0.624766	0.630978	0.685964	0.639794	0.669052	0.620692	0.662848	0.658099	0.638207
50448	CTL	M	1	USM	10.5	0.630851	0.636162	0.625506	0.644345	0.689951	0.653401	0.66269	0.633896	0.660736	0.660066	0.64695
50449	CTL	M	1	USM	18.2	0.606667	0.616059	0.601921	0.637852	0.66479	0.637682	0.651616	0.623621	0.649938	0.637657	0.641645
50450	CTL	M	1	USM	21.1	0.600121	0.608534	0.589617	0.616518	0.642923	0.624206	0.640887	0.605217	0.633407	0.628222	0.627487
50451	CTL	M	1	USM	12.5	0.597504	0.598882	0.603674	0.606369	0.655143	0.624575	0.639127	0.606261	0.629085	0.62768	0.618117
50452	CTL	M	1	USM	30	0.603655	0.620097	0.607607	0.617871	0.648315	0.627992	0.643192	0.602614	0.647012	0.636418	0.623323
50454	CTL	M	1	USM	18.8	0.633303	0.629904	0.634274	0.624232	0.687971	0.636269	0.645311	0.636523	0.660138	0.654067	0.63634
50455	CTL	M	1	USM	31.3	0.609836	0.618475	0.61122	0.625448	0.66636	0.634183	0.656756	0.614597	0.648935	0.637739	0.633263
50456	CTL	M	1	USM	16.1	0.627304	0.627591	0.650063	0.635667	0.695118	0.639494	0.655097	0.611092	0.675706	0.661049	0.642995
50457	CTL	M	1	USM	34.1	0.601892	0.61155	0.615898	0.635679	0.675119	0.626142	0.63876	0.606383	0.650306	0.626706	0.629649
50460	CTL	M	1	USM	14.4	0.613307	0.618518	0.625979	0.627787	0.660468	0.629391	0.652178	0.609697	0.654146	0.635497	0.627073
50461	CTL	M	1	USM	16.4	0.616814	0.631582	0.630483	0.628167	0.682794	0.631881	0.652946	0.617702	0.656568	0.638845	0.634147
50462	CTL	M	1	USM	24.7	0.60815	0.611413	0.607232	0.6182	0.664152	0.632704	0.640504	0.606431	0.643642	0.637546	0.620642
50464	CTL	M	1	USM	10	0.623446	0.625761	0.630895	0.628631	0.665405	0.628583	0.658904	0.604762	0.645334	0.648786	0.63122
50465	CTL	M	1	USM	34	0.613816	0.612488	0.606689	0.612238	0.655844	0.624001	0.635624	0.598721	0.643228	0.632215	0.622565
50466	CTL	M	1	USM	39.3	0.590614	0.596788	0.582806	0.596469	0.648867	0.625075	0.634592	0.60734	0.617336	0.631161	0.604496
50467	CTL	M	1	USM	19.8	0.615549	0.620775	0.627446	0.637672	0.67412	0.639452	0.651171	0.626509	0.657355	0.64384	0.642506
50468	CTL	M	1	USM	39.4	0.609733	0.614604	0.615356	0.619984	0.675973	0.631315	0.644918	0.622978	0.64815	0.643417	0.623204
50469	CTL	M	1	USM	28.6	0.616403	0.616949	0.619394	0.635872	0.659191	0.631154	0.646487	0.607669	0.649132	0.640428	0.629146
50470	CTL	M	1	USM	9.9	0.612379	0.612573	0.637476	0.612399	0.692537	0.630854	0.625111	0.618381	0.64008	0.636975	0.611474
50471	CTL	M	1	USM	25	0.607253	0.614666	0.612523	0.627973	0.668951	0.630502	0.653267	0.612515	0.646439	0.639114	0.625795
50472	CTL	M	1	USM	22.1	0.611978	0.610756	0.633556	0.628034	0.654429	0.631604	0.644061	0.62142	0.656303	0.643949	0.628464
50473	CTL	M	1	USM	22.4	0.624092	0.618455	0.643123	0.639759	0.652787	0.634275	0.643137	0.646872	0.66125	0.641095	0.639417
50474	CTL	M	1	USM	22	0.622679	0.622915	0.620877	0.635158	0.675247	0.629209	0.64237	0.622112	0.650733	0.64842	0.625732
50476	ASD	M	1	USM	20.2	0.607802	0.618036	0.620137	0.637545	0.690035	0.635624	0.651109	0.616606	0.641952	0.633483	0.642402
50477	ASD	M	1	USM	20.2	0.615806	0.622366	0.614716	0.641512	0.665192	0.63578	0.648168	0.618904	0.641805	0.643354	0.634947
50478	ASD	M	1	USM	20.2	0.617339	0.628122	0.600582	0.628086	0.646466	0.635224	0.659752	0.610476	0.637279	0.642261	0.630972
50479	ASD	M	1	USM	22.9	0.58602	0.597335	0.578085	0.604941	0.635189	0.622089	0.641283	0.598171	0.619316	0.625283	0.61286
50480	ASD	M	1	USM	29.1	0.605871	0.613469	0.597379	0.627354	0.647839	0.62395	0.646247	0.608094	0.634739	0.634858	0.623892
50483	ASD	M	1	USM	21.4	0.624378	0.628151	0.624042	0.626462	0.675366	0.64236	0.649734	0.622857	0.650361	0.637289	0.634677
50484	ASD	M	1	USM	19.7	0.607322	0.608647	0.624824	0.625851	0.651264	0.622269	0.635259	0.596222	0.645142	0.622346	0.624933
50485	ASD	M	1	USM	23.6	0.61551	0.616058	0.626386	0.627267	0.681029	0.633755	0.654176	0.610964	0.650811	0.636411	0.629051
50486	ASD	M	1	USM	17.8	0.610928	0.621553	0.616506	0.64266	0.655721	0.637897	0.661344	0.62547	0.64208	0.642322	0.638001
50487	ASD	M	1	USM	25.8	0.615713	0.613353	0.597317	0.605336	0.655566	0.630573	0.65943	0.61836	0.632679	0.63889	0.615312
50488	ASD	M	1	USM	25.5	0.617584	0.621636	0.61798	0.617978	0.667395	0.63857	0.649798	0.619719	0.645188	0.643464	0.623924
50490	ASD	M	1	USM	19.6	0.635367	0.633362	0.672288	0.63576	0.720719	0.651129	0.648198	0.633082	0.672203	0.658887	0.635439
50491	ASD	M	1	USM	26.9	0.607716	0.609593	0.616094	0.622539	0.666936	0.627544	0.641929	0.59998	0.645868	0.639895	0.624856
50492	ASD	M	1	USM	32.6	0.601895	0.612629	0.613948	0.629332	0.690378	0.634694	0.653407	0.614056	0.650941	0.636768	0.630643
50493	ASD	M	1	USM	35.7	0.595615	0.59785	0.591036	0.596888	0.644655	0.624759	0.637825	0.594636	0.620783	0.624214	0.613709
50495	ASD	M	1	USM	22.6	0.603084	0.613261	0.634006	0.634049	0.667644	0.625302	0.652421	0.608558	0.657891	0.63534	0.633378
50496	ASD	M	1	USM	24.3	0.621792	0.620717	0.617549	0.612525	0.663071	0.625	0.650764	0.609459	0.645017	0.649084	0.630268
50497	ASD	M	1	USM	34.5	0.616972	0.614298	0.613009	0.62305	0.649634	0.626537	0.639716	0.605797	0.647423	0.637006	0.623015
50498	ASD	M	1	USM	21.1	0.616894	0.614241	0.618162	0.639054	0.663175	0.631651	0.649421	0.609392	0.645768	0.635362	0.630519
50499	ASD	M	1	USM	25.4	0.628105	0.635755	0.661038	0.644967	0.653168	0.634494	0.664795	0.65112	0.685762	0.651394	0.657554
50500	ASD	M	1	USM	17.2	0.607213	0.609412	0.624086	0.625911	0.682381	0.622089	0.645486	0.605232	0.639187	0.630002	0.6221
50501	ASD	M	1	USM	17.7	0.637774	0.63983	0.6347	0.640661	0.703263	0.656398	0.649668	0.660209	0.658071	0.674648	0.650476
50502	ASD	M	1	USM	33	0.613195	0.623923	0.613327	0.616366	0.650295	0.627081	0.642364	0.596722	0.628969	0.62388	0.621066
50503	ASD	M	1	USM	28.7	0.60131	0.607084	0.604189	0.615579	0.64927	0.626389	0.639554	0.606753	0.630644	0.626048	0.609969
50504	ASD	M	1	USM	17.6	0.61534	0.622124	0.629279	0.638014	0.66494	0.637256	0.653406	0.610309	0.663903	0.657314	0.649817
50506	ASD	M	1	USM	15.9	0.616834	0.615916	0.619531	0.622923	0.671292	0.629762	0.647532	0.608583	0.65033	0.635046	0.631851
50511	ASD	M	1	USM	16.4	0.612155	0.618135	0.611153	0.596244	0.655097	0.628095	0.64592	0.5944	0.630809	0.635392	0.610918
50512	ASD	M	1	USM	15.5	0.644503	0.627315	0.655908	0.642635	0.677557	0.639674	0.650826	0.632274	0.661272	0.653383	0.641576
50513	ASD	M	1	USM	18.5	0.613657	0.61453	0.622735	0.626368	0.66257	0.625592	0.652435	0.597529	0.648474	0.634902	0.625932
50514	ASD	M	1	USM	21.4	0.613071	0.617041	0.612509	0.614847	0.654305	0.633101	0.645822	0.609993	0.644064	0.635382	0.619
50516	ASD	M	1	USM	17.1	0.626943	0.61895	0.652545	0.644398	0.665807	0.637542	0.657898	0.622942	0.668257	0.645954	0.641349
50517	ASD	M	1	USM	16.5	0.615468	0.624692	0.634062	0.63312	0.66889	0.635132	0.656057	0.612616	0.658941	0.648807	0.637444
50518	ASD	M	1	USM	18.7	0.612609	0.627511	0.603235	0.626454	0.667255	0.621502	0.66626	0.602788	0.631159	0.632471	0.627189
50520	ASD	M	1	USM	17.7	0.626338	0.629242	0.624546	0.6409	0.666713	0.636979	0.650862	0.623686	0.658142	0.658738	0.643352
50521	ASD	M	1	USM	18.4	0.631658	0.622254	0.640195	0.633653	0.676292	0.638087	0.644407	0.642848	0.649598	0.64354	0.631665
50523	ASD	M	1	USM	17.3	0.614215	0.627894	0.623694	0.634716	0.671812	0.637153	0.66277	0.624206	0.658214	0.659811	0.634995
50524	ASD	M	1	USM	12.3	0.616078	0.621237	0.622789	0.627032	0.670172	0.631498	0.648397	0.614638	0.639365	0.633821	0.629231
50527	ASD	M	1	USM	18.4	0.608793	0.617038	0.62628	0.621729	0.648193	0.626923	0.647489	0.60235	0.641465	0.636652	0.62127
50528	ASD	M	1	USM	11.4	0.611424	0.615143	0.62644	0.627829	0.663089	0.627582	0.626668	0.634464	0.64552	0.629907	0.627887
50529	ASD	M	1	USM	42.3	0.590991	0.602981	0.590243	0.615465	0.641106	0.62381	0.638926	0.59287	0.626481	0.630665	0.626582
50530	ASD	M	1	USM	18.2	0.603025	0.615171	0.616323	0.635588	0.675907	0.630171	0.652535	0.622548	0.65229	0.635092	0.643433
50532	ASD	M	1	USM	16.9	0.637041	0.626541	0.645631	0.639742	0.672506	0.639454	0.664697	0.633734	0.645842	0.647027	0.651181
50551	CTL	M	1	YALE	15.9	0.622928	0.625754	0.650466	0.656254	0.675767	0.645201	0.69954	0.678966	0.69113	0.683536	0.665365
50552	CTL	M	1	YALE	12.8	0.643135	0.628754	0.679925	0.591866	0.693536	0.630174	0.690591	0.636038	0.703286	0.670049	0.63138
50553	CTL	M	1	YALE	9.8	0.609071	0.603462	0.599956	0.612464	0.639372	0.61274	0.634274	0.616899	0.645229	0.641464	0.622838
50554	CTL	M	1	YALE	8.7	0.628429	0.617346	0.640997	0.603327	0.676008	0.604314	0.625037	0.583251	0.669294	0.63169	0.615277
50555	CTL	F	1	YALE	14.4	0.650449	0.610579	0.674087	0.602647	0.692034	0.624251	0.678146	0.598098	0.700121	0.662844	0.638202
50556	CTL	M	1	YALE	10.7	0.637059	0.64183	0.676339	0.645387	0.679532	0.630651	0.67911	0.619744	0.703469	0.686604	0.657649
50557	CTL	F	1	YALE	14.3	0.593053	0.595484	0.611197	0.628719	0.688583	0.634724	0.682567	0.659434	0.671771	0.671515	0.650746
50558	CTL	F	1	YALE	13.8	0.611623	0.601852	0.645228	0.616364	0.657392	0.604897	0.631306	0.606471	0.673396	0.653166	0.624734
50559	CTL	M	1	YALE	12.3	0.605155	0.602204	0.632715	0.593749	0.681529	0.609396	0.650803	0.54956	0.658738	0.618491	0.60014
50560	CTL	M	1	YALE	9.3	0.642034	0.643808	0.675218	0.630141	0.676967	0.618484	0.679585	0.562478	0.693721	0.630507	0.643629
50561	CTL	M	1	YALE	13.3	0.620148	0.631133	0.653015	0.653333	0.664626	0.622985	0.668452	0.610832	0.6845	0.651217	0.663302
50562	CTL	M	1	YALE	10.8	0.622739	0.627216	0.654457	0.659251	0.648058	0.626174	0.688085	0.633369	0.692859	0.657562	0.647229
50563	CTL	F	1	YALE	13.9	0.62045	0.614655	0.641898	0.620475	0.670525	0.596467	0.647944	0.578569	0.66766	0.62191	0.624598
50564	CTL	M	1	YALE	7.7	0.663464	0.642367	0.662619	0.652547	0.686035	0.63588	0.697306	0.634593	0.68706	0.677686	0.642208
50565	CTL	F	1	YALE	11	0.60888	0.594168	0.605564	0.577024	0.645696	0.600264	0.643092	0.552513	0.639753	0.612142	0.584681
50566	CTL	M	1	YALE	9.7	0.653325	0.633452	0.69751	0.656585	0.668165	0.627211	0.659326	0.593019	0.714271	0.648328	0.682145
50567	CTL	M	1	YALE	17.8	0.621819	0.613431	0.606794	0.608433	0.666033	0.616683	0.667922	0.592529	0.660316	0.644547	0.633263
50568	CTL	M	1	YALE	13.9	0.608907	0.60582	0.629707	0.621213	0.629885	0.595416	0.632553	0.566321	0.65386	0.601796	0.644018
50569	CTL	F	1	YALE	16.7	0.607354	0.599247	0.601357	0.584985	0.638046	0.593679	0.664828	0.570157	0.649386	0.630187	0.600864
50570	CTL	M	1	YALE	16.7	0.620644	0.61417	0.646859	0.595595	0.631848	0.591055	0.643968	0.572731	0.668542	0.631487	0.627441
50571	CTL	M	1	YALE	11	0.661869	0.634834	0.631457	0.596086	0.682933	0.634845	0.689164	0.615975	0.676011	0.674506	0.6276
50572	CTL	F	1	YALE	15.8	0.623125	0.606238	0.650677	0.607737	0.691315	0.613461	0.66296	0.618302	0.677273	0.651344	0.639296
50573	CTL	M	1	YALE	14.2	0.680676	0.666034	0.668346	0.675669	0.724895	0.675996	0.724079	0.669684	0.727728	0.694783	0.682931
50574	CTL	M	1	YALE	10.9	0.625328	0.616202	0.650169	0.611415	0.637228	0.582931	0.669572	0.555902	0.67339	0.63323	0.642214
50575	CTL	M	1	YALE	14	0.63697	0.626633	0.642923	0.618366	0.677666	0.60509	0.66038	0.558571	0.667089	0.632613	0.620491
50576	CTL	F	1	YALE	8.4	0.624618	0.625428	0.620678	0.627806	0.67045	0.623982	0.6939	0.593016	0.668397	0.644907	0.651982
50577	CTL	M	1	YALE	15.3	0.620753	0.602749	0.63456	0.617466	0.677691	0.593216	0.659548	0.562886	0.675419	0.615328	0.634984
50578	CTL	M	1	YALE	12.3	0.620599	0.616293	0.621549	0.606198	0.622227	0.612377	0.623497	0.615884	0.641496	0.61536	0.620229
50601	ASD	M	1	YALE	14.3	0.596208	0.582277	0.582803	0.57391	0.659662	0.601926	0.649593	0.58157	0.637225	0.62643	0.600575
50602	ASD	M	1	YALE	10	0.616929	0.609687	0.61958	0.600941	0.623546	0.60851	0.626141	0.600686	0.641172	0.614202	0.621747
50603	ASD	M	1	YALE	13.3	0.61376	0.624291	0.642976	0.626141	0.678542	0.60276	0.661305	0.596097	0.659743	0.616258	0.642024
50604	ASD	F	1	YALE	14.4	0.604119	0.591338	0.64003	0.61404	0.629455	0.609151	0.63487	0.612701	0.665765	0.643488	0.627703
50605	ASD	M	1	YALE	16	0.640063	0.615991	0.659979	0.617078	0.675469	0.641385	0.684505	0.643566	0.691328	0.669753	0.646565
50606	ASD	M	1	YALE	16.4	0.618249	0.602481	0.658404	0.613464	0.65684	0.612807	0.646708	0.610747	0.690695	0.647506	0.642531
50607	ASD	M	1	YALE	17.2	0.664939	0.625997	0.648978	0.623972	0.70979	0.627476	0.704572	0.596462	0.695089	0.682814	0.641653
50608	ASD	M	1	YALE	16.6	0.598745	0.600929	0.600378	0.617832	0.638927	0.603282	0.646843	0.584021	0.635233	0.625635	0.60727
50609	ASD	M	1	YALE	8.9	0.621323	0.607098	0.640719	0.607096	0.655035	0.620689	0.695214	0.612049	0.6828	0.656585	0.634879
50610	ASD	M	1	YALE	13	0.5979	0.590993	0.606106	0.580283	0.620531	0.58616	0.642817	0.571355	0.647577	0.613846	0.600797
50611	ASD	M	1	YALE	11.9	0.633971	0.631594	0.670879	0.648594	0.698877	0.649031	0.69354	0.626811	0.699034	0.69041	0.653859
50612	ASD	M	1	YALE	11.8	0.643726	0.626672	0.694536	0.62721	0.697885	0.622638	0.682418	0.588691	0.685649	0.657	0.62419
50613	ASD	M	1	YALE	12.5	0.649942	0.63245	0.666405	0.622263	0.7141	0.620957	0.675302	0.595517	0.694717	0.631796	0.638933
50614	ASD	M	1	YALE	17.8	0.636184	0.628316	0.657303	0.64693	0.713884	0.624721	0.693287	0.621466	0.696559	0.647103	0.646566
50616	ASD	M	1	YALE	11.8	0.652519	0.632012	0.631264	0.603188	0.694321	0.638468	0.69081	0.632625	0.692489	0.679802	0.634724
50617	ASD	M	1	YALE	7.3	0.613977	0.604081	0.626394	0.634522	0.658678	0.615998	0.644601	0.587647	0.640865	0.61778	0.626652
50619	ASD	F	1	YALE	16.5	0.616659	0.614768	0.619764	0.617511	0.659984	0.610341	0.66185	0.58664	0.666271	0.626791	0.628288
50620	ASD	F	1	YALE	12.8	0.642498	0.635444	0.660707	0.638984	0.698662	0.627455	0.693054	0.603948	0.699976	0.65284	0.652036
50621	ASD	F	1	YALE	16.6	0.648201	0.64174	0.643062	0.645751	0.654025	0.606304	0.663968	0.62757	0.680157	0.63466	0.642317
50622	ASD	M	1	YALE	9.9	0.615095	0.605608	0.632745	0.580758	0.656277	0.607829	0.678487	0.563286	0.664276	0.639355	0.603277
50623	ASD	F	1	YALE	13.7	0.614737	0.61132	0.630546	0.621661	0.643487	0.613267	0.668627	0.579662	0.675746	0.633162	0.642788
50624	ASD	F	1	YALE	11.1	0.586774	0.608192	0.591857	0.607707	0.64794	0.609334	0.674227	0.58467	0.644548	0.63422	0.616704
50625	ASD	M	1	YALE	7	0.61787	0.606531	0.611861	0.580493	0.655481	0.603064	0.654372	0.544704	0.644757	0.631353	0.606885
50626	ASD	M	1	YALE	11.1	0.61402	0.627878	0.65384	0.636785	0.657716	0.627683	0.697625	0.605221	0.69617	0.651579	0.671782
50627	ASD	F	1	YALE	9.5	0.586287	0.609605	0.631767	0.62057	0.66581	0.612104	0.685332	0.565818	0.650129	0.624914	0.632612
50628	ASD	M	1	YALE	14.4	0.59918	0.589066	0.627444	0.635364	0.664112	0.611014	0.628997	0.612777	0.66076	0.621385	0.632579
50643	ASD	M	1	CMU	21	0.60725	0.592916	0.610458	0.604625	0.629943	0.580222	0.586479	0.573154	0.633692	0.610545	0.612698
50644	ASD	F	1	CMU	19	0.595763	0.585397	0.615752	0.581218	0.637506	0.58464	0.605635	0.598526	0.633355	0.612257	0.595209
50647	ASD	M	1	CMU	27	0.658893	0.661532	0.677298	0.670834	0.713164	0.650714	0.680224	0.633882	0.69225	0.679557	0.659598
50648	ASD	F	1	CMU	31	0.606641	0.593102	0.629661	0.593523	0.622227	0.570431	0.587224	0.558353	0.64197	0.599112	0.594836
50649	ASD	M	1	CMU	22	0.676751	0.662148	0.695114	0.674765	0.74205	0.676904	0.712614	0.703107	0.700628	0.701844	0.680109
50651	ASD	M	1	CMU	39	0.580162	0.586337	0.580715	0.586141	0.608407	0.555986	0.587824	0.539135	0.596287	0.580022	0.576357
50652	ASD	M	1	CMU	24	0.608232	0.594733	0.617405	0.617399	0.634869	0.580449	0.607532	0.591136	0.644029	0.60233	0.621274
50653	ASD	M	1	CMU	30	0.689872	0.665096	0.691401	0.68723	0.713085	0.662891	0.707512	0.690964	0.719892	0.685256	0.690963
50654	ASD	M	1	CMU	24	0.684864	0.658292	0.681978	0.654624	0.727366	0.651482	0.699582	0.661927	0.713037	0.703494	0.672203
50656	CTL	F	1	CMU	28	0.676499	0.659749	0.683434	0.657858	0.70594	0.657491	0.695979	0.666544	0.712092	0.6944	0.673033
50657	CTL	M	1	CMU	21	0.618294	0.58811	0.623383	0.598846	0.629699	0.579828	0.597738	0.599063	0.637946	0.602418	0.62675
50658	CTL	M	1	CMU	27	0.580081	0.571093	0.596206	0.566641	0.586618	0.552485	0.570942	0.543103	0.607579	0.566919	0.583389
50659	CTL	M	1	CMU	27	0.672678	0.659671	0.690414	0.677577	0.710228	0.654302	0.689455	0.658981	0.699384	0.67344	0.676144
50664	CTL	M	1	CMU	21	0.682296	0.661835	0.691061	0.664294	0.697243	0.665906	0.695606	0.675554	0.710244	0.686073	0.667715
50666	CTL	M	1	CMU	31	0.62913	0.614871	0.639782	0.642665	0.654969	0.63222	0.647409	0.610704	0.672944	0.652777	0.64494
50667	CTL	M	1	CMU	40	0.586937	0.575637	0.602277	0.569202	0.624718	0.56765	0.597737	0.565518	0.618944	0.585814	0.594457
50669	CTL	F	1	CMU	30	0.588843	0.57079	0.60822	0.594553	0.586196	0.569064	0.583819	0.573932	0.620224	0.592595	0.602009
50682	CTL	M	1	LEUVEN_1	23	0.634639	0.615625	0.64941	0.628985	0.672993	0.587955	0.602381	0.622486	0.648432	0.619467	0.65831
50683	CTL	M	1	LEUVEN_1	24	0.619418	0.615298	0.633312	0.637388	0.637532	0.59581	0.624094	0.639503	0.651029	0.633558	0.649435
50685	CTL	M	1	LEUVEN_1	23	0.632631	0.605725	0.675991	0.64212	0.646086	0.612751	0.642765	0.668023	0.682435	0.660026	0.663024
50686	ASD	M	1	LEUVEN_1	19	0.63886	0.609924	0.665904	0.653957	0.66944	0.61428	0.636267	0.6797	0.686392	0.66121	0.676866
50687	CTL	M	1	LEUVEN_1	22	0.646816	0.619862	0.685663	0.677541	0.672344	0.615461	0.656136	0.632938	0.721299	0.653514	0.696612
50688	CTL	M	1	LEUVEN_1	21	0.634719	0.621114	0.650584	0.631121	0.667058	0.580751	0.601934	0.620962	0.681157	0.613911	0.64053
50689	ASD	M	1	LEUVEN_1	21	0.605112	0.592878	0.689697	0.684409	0.709456	0.604834	0.629532	0.6429	0.703593	0.644693	0.697837
50690	ASD	M	1	LEUVEN_1	22	0.651628	0.617775	0.66777	0.670598	0.654585	0.599815	0.627967	0.666342	0.68034	0.639395	0.68335
50691	CTL	M	1	LEUVEN_1	22	0.627771	0.602742	0.66189	0.641621	0.638321	0.593457	0.628636	0.6247	0.667704	0.639656	0.66137
50692	CTL	M	1	LEUVEN_1	22	0.628893	0.590708	0.655855	0.630557	0.661835	0.609243	0.640053	0.630046	0.669552	0.636126	0.651073
50695	ASD	M	1	LEUVEN_1	19	0.617457	0.59211	0.648964	0.644497	0.637064	0.603645	0.602417	0.60948	0.685149	0.633555	0.664977
50696	ASD	M	1	LEUVEN_1	20	0.656164	0.609771	0.706271	0.69269	0.679146	0.617138	0.636384	0.649849	0.710342	0.667366	0.711037
50697	ASD	M	1	LEUVEN_1	19	0.635798	0.602959	0.664819	0.647005	0.625154	0.587135	0.615855	0.614272	0.669577	0.633667	0.646136
50699	CTL	M	1	LEUVEN_1	21	0.636593	0.602787	0.679901	0.629511	0.663527	0.59696	0.608104	0.598287	0.683403	0.624996	0.635609
50700	ASD	M	1	LEUVEN_1	23	0.594724	0.589836	0.603731	0.607423	0.614327	0.60131	0.618509	0.59906	0.637278	0.62632	0.609274
50701	CTL	M	1	LEUVEN_1	18	0.668323	0.657954	0.66643	0.642227	0.71917	0.649932	0.628682	0.652759	0.710898	0.667277	0.669534
50703	CTL	M	1	LEUVEN_1	29	0.620976	0.587428	0.653426	0.669969	0.670134	0.604597	0.658714	0.615039	0.678888	0.625209	0.660379
50704	ASD	M	1	LEUVEN_1	29	0.601425	0.588865	0.641742	0.667066	0.633873	0.594127	0.634251	0.612592	0.67642	0.641588	0.673504
50706	CTL	M	1	LEUVEN_1	22	0.635966	0.608361	0.655987	0.663541	0.672001	0.620872	0.64061	0.676306	0.685954	0.67965	0.67889
50707	CTL	M	1	LEUVEN_1	22	0.627052	0.598765	0.66461	0.608807	0.667349	0.60993	0.600177	0.640449	0.679615	0.648885	0.648028
50708	ASD	M	1	LEUVEN_1	32	0.625464	0.585388	0.660204	0.63849	0.669614	0.579031	0.616523	0.570903	0.662303	0.601133	0.629466
50711	ASD	M	1	LEUVEN_1	19	0.658277	0.596818	0.667826	0.664279	0.652954	0.617668	0.636638	0.647082	0.690773	0.641901	0.657867
50722	CTL	F	1	LEUVEN_2	13.8	0.68899	0.639649	0.731414	0.69688	0.649216	0.628812	0.685659	0.67203	0.734188	0.666995	0.698469
50723	CTL	F	1	LEUVEN_2	13.8	0.60701	0.612096	0.64452	0.638964	0.622598	0.591516	0.610244	0.608504	0.646311	0.610407	0.655214
50724	CTL	M	1	LEUVEN_2	15.1	0.635555	0.596053	0.683451	0.629972	0.626227	0.60327	0.626712	0.632999	0.685565	0.637618	0.654046
50725	CTL	M	1	LEUVEN_2	14.2	0.652269	0.637381	0.659929	0.610506	0.666313	0.590627	0.609122	0.587317	0.675963	0.634515	0.658081
50726	CTL	M	1	LEUVEN_2	16.6	0.617161	0.606371	0.653156	0.637483	0.670909	0.598827	0.599804	0.620314	0.671055	0.61796	0.647618
50727	CTL	M	1	LEUVEN_2	13.9	0.65903	0.66481	0.714174	0.710633	0.73048	0.627617	0.690341	0.663067	0.6896	0.674691	0.727059
50728	CTL	M	1	LEUVEN_2	15.6	0.650451	0.629264	0.672986	0.688811	0.685902	0.611621	0.621669	0.638628	0.690487	0.643127	0.69003
50730	CTL	F	1	LEUVEN_2	12.3	0.618488	0.609164	0.630575	0.640358	0.643009	0.602897	0.68013	0.624093	0.65234	0.640838	0.648071
50732	CTL	M	1	LEUVEN_2	12.4	0.656485	0.62645	0.661566	0.637348	0.645425	0.629494	0.69153	0.64969	0.688837	0.665365	0.669242
50733	CTL	M	1	LEUVEN_2	14.7	0.620755	0.603423	0.649026	0.636477	0.613802	0.597052	0.630867	0.587389	0.674239	0.622258	0.648074
50734	CTL	M	1	LEUVEN_2	16.6	0.657698	0.620464	0.680819	0.630124	0.704015	0.612284	0.594978	0.620459	0.677602	0.630264	0.655653
50735	CTL	F	1	LEUVEN_2	14.3	0.630003	0.600507	0.656089	0.644283	0.620193	0.603216	0.616353	0.624161	0.677619	0.617543	0.655408
50736	CTL	F	1	LEUVEN_2	13.6	0.634829	0.60857	0.673964	0.672202	0.584185	0.607381	0.63101	0.676212	0.663621	0.616985	0.689612
50737	CTL	M	1	LEUVEN_2	12.2	0.618468	0.588513	0.640773	0.620242	0.636024	0.577547	0.604028	0.58152	0.659793	0.620484	0.615391
50738	CTL	M	1	LEUVEN_2	12.8	0.640245	0.624364	0.680288	0.671902	0.65383	0.60536	0.63337	0.618524	0.681156	0.629464	0.675956
50739	CTL	M	1	LEUVEN_2	15.2	0.640983	0.621913	0.669447	0.668461	0.632536	0.602164	0.635516	0.629485	0.696657	0.640564	0.690685
50740	CTL	M	1	LEUVEN_2	12.4	0.634347	0.604423	0.682844	0.644774	0.637785	0.596333	0.597243	0.597648	0.677283	0.620417	0.660584
50741	CTL	M	1	LEUVEN_2	14.2	0.595957	0.584675	0.620062	0.633589	0.586309	0.586712	0.578933	0.5851	0.637684	0.594207	0.639564
50742	CTL	M	1	LEUVEN_2	16.9	0.619551	0.613081	0.636934	0.627492	0.673098	0.600296	0.626969	0.609791	0.672396	0.632695	0.644248
50743	ASD	F	1	LEUVEN_2	14.2	0.6156	0.58651	0.653786	0.654371	0.608356	0.591613	0.622445	0.591276	0.672382	0.63533	0.657398
50744	ASD	F	1	LEUVEN_2	12.5	0.648142	0.645866	0.671165	0.659151	0.713089	0.644911	0.666003	0.656013	0.685749	0.664892	0.689076
50745	ASD	M	1	LEUVEN_2	13	0.644679	0.620016	0.673329	0.658074	0.631747	0.616217	0.618538	0.642706	0.678774	0.640221	0.676374
50746	ASD	M	1	LEUVEN_2	13.8	0.694041	0.616129	0.717349	0.697434	0.61551	0.605329	0.626855	0.646634	0.719055	0.662672	0.705057
50747	ASD	M	1	LEUVEN_2	14.2	0.633316	0.608109	0.638805	0.619803	0.669595	0.612958	0.630651	0.611089	0.664804	0.646367	0.63943
50748	ASD	M	1	LEUVEN_2	14.2	0.600273	0.588047	0.630193	0.612536	0.591342	0.581622	0.588089	0.576329	0.650026	0.614295	0.647967
50749	ASD	F	1	LEUVEN_2	15.3	0.617994	0.572088	0.642098	0.625933	0.57087	0.584244	0.588644	0.576156	0.652075	0.589406	0.617337
50750	ASD	M	1	LEUVEN_2	16.8	0.598318	0.589953	0.618081	0.595308	0.630983	0.620185	0.592749	0.600398	0.645495	0.631211	0.645767
50751	ASD	M	1	LEUVEN_2	12.1	0.60536	0.583719	0.655546	0.629232	0.608536	0.58419	0.594112	0.568038	0.65926	0.601987	0.627331
50753	ASD	M	1	LEUVEN_2	14.3	0.627542	0.628988	0.66323	0.686242	0.642375	0.641425	0.679281	0.677747	0.692722	0.66815	0.708221
50754	ASD	M	1	LEUVEN_2	12.3	0.615341	0.596684	0.667685	0.642577	0.595034	0.587663	0.597549	0.591796	0.670535	0.619344	0.664124
50755	ASD	M	1	LEUVEN_2	12.2	0.654831	0.61806	0.678591	0.669888	0.615494	0.609416	0.623204	0.635247	0.702295	0.642723	0.675799
50756	ASD	M	1	LEUVEN_2	14.9	0.612387	0.592103	0.644892	0.606971	0.617957	0.587907	0.588532	0.604444	0.663364	0.633626	0.651396
50772	CTL	M	1	KKI	12.8	0.618599	0.610398	0.636071	0.61417	0.631726	0.627273	0.638235	0.608429	0.648714	0.641425	0.622583
50773	CTL	M	1	KKI	10.8	0.626958	0.615448	0.637364	0.650835	0.613943	0.628731	0.629611	0.646495	0.66519	0.644722	0.647416
50774	CTL	M	1	KKI	10.6	0.607763	0.601847	0.610947	0.625715	0.644476	0.616347	0.630588	0.606159	0.632995	0.620857	0.614583
50775	CTL	M	1	KKI	11	0.614186	0.608847	0.621221	0.631825	0.635767	0.625927	0.650359	0.6242	0.650227	0.634959	0.649065
50777	CTL	M	1	KKI	8.4	0.612987	0.604979	0.638944	0.616856	0.627358	0.614677	0.643549	0.624041	0.646262	0.630665	0.623446
50778	CTL	F	1	KKI	9.7	0.622508	0.616436	0.632376	0.608505	0.660177	0.626398	0.658396	0.600434	0.656902	0.643251	0.637779
50780	CTL	F	1	KKI	9.8	0.616805	0.610999	0.615036	0.625603	0.654549	0.618674	0.637518	0.599899	0.650495	0.635289	0.62988
50781	CTL	M	1	KKI	9.3	0.631788	0.627674	0.627781	0.62178	0.647199	0.632706	0.657942	0.635927	0.666639	0.664981	0.641033
50782	CTL	M	1	KKI	10.2	0.632763	0.621287	0.62605	0.650892	0.649917	0.645977	0.648638	0.657443	0.662906	0.669958	0.642571
50783	CTL	F	1	KKI	10.4	0.608914	0.617771	0.630613	0.645909	0.640476	0.624032	0.653131	0.647623	0.648466	0.642177	0.636446
50785	CTL	M	1	KKI	10.4	0.62122	0.618926	0.613835	0.652907	0.675326	0.645732	0.655703	0.618685	0.65392	0.657566	0.654332
50786	CTL	M	1	KKI	8.8	0.633769	0.62091	0.673015	0.637042	0.667892	0.647181	0.648348	0.661587	0.674136	0.656787	0.640272
50788	CTL	F	1	KKI	10.3	0.614482	0.632167	0.650102	0.645738	0.664754	0.628851	0.650752	0.62447	0.674349	0.655434	0.65243
50789	CTL	M	1	KKI	9.3	0.604689	0.610255	0.610973	0.621992	0.654613	0.620826	0.620919	0.596606	0.645249	0.631895	0.631442
50791	ASD	M	1	KKI	10.2	0.622171	0.613687	0.609974	0.633798	0.646072	0.619518	0.654301	0.621526	0.649647	0.631945	0.628396
50798	ASD	F	1	KKI	10.2	0.650326	0.639108	0.648477	0.644112	0.674398	0.6546	0.653914	0.675223	0.669222	0.675662	0.648917
50799	ASD	M	1	KKI	11.1	0.626405	0.61941	0.63662	0.620838	0.648721	0.636863	0.646633	0.658595	0.662494	0.652624	0.636762
50800	ASD	M	1	KKI	11.8	0.628804	0.622699	0.642137	0.621596	0.665829	0.630751	0.657786	0.631711	0.667814	0.651612	0.653482
50801	ASD	M	1	KKI	11.3	0.623518	0.611291	0.646488	0.618538	0.671226	0.636115	0.647114	0.629446	0.661365	0.64336	0.637363
50802	ASD	M	1	KKI	8.2	0.632314	0.630534	0.640676	0.647701	0.652828	0.631432	0.659569	0.644246	0.673835	0.655953	0.654951
50804	ASD	M	1	KKI	8.3	0.630705	0.632631	0.646478	0.652546	0.682597	0.641924	0.68172	0.633847	0.673798	0.661127	0.664618
50809	CTL	M	1	KKI	8.4	0.621879	0.619624	0.629527	0.639324	0.694453	0.634965	0.669338	0.64133	0.648488	0.642965	0.643953
50812	CTL	F	1	KKI	10	0.623614	0.62484	0.618357	0.638136	0.654995	0.63761	0.658621	0.652036	0.65295	0.653131	0.642899
50813	CTL	M	1	KKI	10.8	0.627869	0.624494	0.636446	0.650425	0.65267	0.640843	0.64615	0.646261	0.67033	0.652558	0.653617
50815	ASD	M	1	KKI	10.6	0.591037	0.593905	0.576231	0.617558	0.652406	0.617485	0.656937	0.628372	0.621096	0.634607	0.646316
50816	CTL	M	1	KKI	9.7	0.589904	0.592781	0.584086	0.603554	0.619583	0.614232	0.623255	0.59797	0.627005	0.619951	0.608761
50817	CTL	M	1	KKI	10	0.626263	0.622795	0.64477	0.653163	0.667587	0.624007	0.652277	0.643435	0.667064	0.643928	0.64191
50818	CTL	M	1	KKI	11.8	0.611026	0.61531	0.61761	0.623729	0.681644	0.629019	0.642212	0.627452	0.640864	0.630788	0.625202
50820	CTL	F	1	KKI	8.9	0.619202	0.618889	0.636085	0.628258	0.660178	0.632626	0.643633	0.63873	0.651146	0.64229	0.641959
50821	CTL	M	1	KKI	11.2	0.634866	0.635202	0.63137	0.641274	0.67207	0.643804	0.663812	0.647583	0.653727	0.659392	0.655286
50822	CTL	M	1	KKI	12.4	0.604279	0.60703	0.605042	0.618589	0.651909	0.615391	0.644712	0.611898	0.630582	0.629213	0.629964
50823	ASD	M	1	KKI	11.4	0.607056	0.611117	0.616442	0.633006	0.669946	0.628741	0.655526	0.63179	0.641545	0.640036	0.639691
50825	ASD	M	1	KKI	8.5	0.615756	0.615175	0.613212	0.638928	0.652508	0.625717	0.669202	0.625301	0.656436	0.63406	0.631097
50953	ASD	F	1	NYU	11.8	0.630682	0.631455	0.649194	0.637218	0.661757	0.641919	0.6737	0.636138	0.665517	0.653807	0.645086
50954	ASD	F	1	NYU	14.8	0.611844	0.616007	0.624173	0.623499	0.655162	0.615643	0.624491	0.585572	0.639837	0.621199	0.632575
50956	ASD	F	1	NYU	14.1	0.612804	0.61234	0.631865	0.633153	0.633316	0.619701	0.640465	0.613721	0.644023	0.619063	0.638676
50957	ASD	F	1	NYU	14.8	0.623272	0.619054	0.625956	0.624575	0.660166	0.623075	0.639008	0.600968	0.643421	0.636301	0.627289
50958	ASD	F	1	NYU	10.2	0.634207	0.630386	0.622601	0.630647	0.643418	0.628762	0.66136	0.641667	0.655237	0.64855	0.642612
50959	ASD	F	1	NYU	22.8	0.609754	0.620323	0.624561	0.632497	0.654256	0.618384	0.631562	0.612516	0.643611	0.629603	0.6385
50960	ASD	F	1	NYU	38.8	0.614822	0.612276	0.602253	0.617493	0.637084	0.63449	0.641662	0.630768	0.636872	0.644502	0.627134
50962	ASD	F	1	NYU	24.4	0.604002	0.604619	0.612638	0.618031	0.660406	0.614653	0.621078	0.594805	0.62614	0.623094	0.619005
50964	ASD	M	1	NYU	12.8	0.634718	0.626048	0.630975	0.643697	0.651912	0.632018	0.647834	0.61609	0.64796	0.64719	0.641299
50965	ASD	M	1	NYU	9.3	0.626862	0.629676	0.640413	0.637573	0.66855	0.627387	0.635628	0.628721	0.649608	0.634345	0.645483
50966	ASD	M	1	NYU	15.1	0.608621	0.620328	0.606394	0.627535	0.645113	0.626	0.652234	0.611099	0.647335	0.639516	0.634217
50967	ASD	M	1	NYU	9.7	0.614925	0.61486	0.609966	0.619195	0.642971	0.628388	0.636988	0.623278	0.643524	0.630661	0.624765
50968	ASD	M	1	NYU	10	0.621238	0.625882	0.622727	0.630119	0.65868	0.626083	0.647315	0.611607	0.642258	0.632683	0.635423
50969	ASD	M	1	NYU	7.6	0.630492	0.632356	0.628481	0.644829	0.646702	0.642877	0.665783	0.633042	0.653322	0.653351	0.656906
50970	ASD	M	1	NYU	8.9	0.625208	0.624701	0.639055	0.63615	0.652234	0.624452	0.640839	0.607869	0.651829	0.631079	0.639904
50971	ASD	M	1	NYU	10.2	0.630351	0.632674	0.632194	0.643126	0.640635	0.631739	0.640819	0.606325	0.649693	0.645169	0.645422
50972	ASD	M	1	NYU	14	0.613906	0.617552	0.619362	0.628228	0.650401	0.634958	0.653886	0.634763	0.652407	0.647199	0.634906
50973	ASD	M	1	NYU	17.9	0.613665	0.610776	0.624347	0.616802	0.647666	0.613612	0.625877	0.590681	0.641106	0.628808	0.626973
50974	ASD	M	1	NYU	11.6	0.610408	0.616153	0.628283	0.627874	0.651185	0.630123	0.652433	0.623163	0.645162	0.639513	0.636835
50975	ASD	M	1	NYU	11	0.634682	0.633154	0.636754	0.638564	0.659226	0.634145	0.670936	0.62833	0.661835	0.662612	0.64994
50976	ASD	M	1	NYU	14.7	0.614748	0.620002	0.623521	0.6143	0.664529	0.630447	0.643949	0.633415	0.649455	0.639946	0.631288
50977	ASD	M	1	NYU	7.1	0.624613	0.618265	0.627541	0.614717	0.649979	0.620444	0.64262	0.593359	0.642289	0.637656	0.627776
50978	ASD	M	1	NYU	9.6	0.609006	0.612945	0.618291	0.62635	0.636502	0.62765	0.654562	0.624841	0.63962	0.635573	0.627026
50980	ASD	M	1	NYU	8.5	0.635095	0.634795	0.633064	0.642074	0.655446	0.644729	0.65318	0.65319	0.660182	0.658616	0.647182
50981	ASD	M	1	NYU	13	0.606187	0.621098	0.611153	0.63962	0.650408	0.627666	0.642347	0.61603	0.647657	0.643329	0.645733
50982	ASD	M	1	NYU	9.5	0.629704	0.631232	0.630057	0.636189	0.652946	0.637705	0.660588	0.640569	0.646074	0.655042	0.637378
50983	ASD	M	1	NYU	10.5	0.638815	0.637112	0.656826	0.634948	0.688633	0.63487	0.66611	0.638775	0.670927	0.659526	0.649225
50985	ASD	M	1	NYU	13.1	0.629501	0.624825	0.649877	0.650853	0.667081	0.644751	0.670507	0.649199	0.658387	0.660106	0.648603
50986	ASD	M	1	NYU	8.5	0.623189	0.629935	0.628447	0.641356	0.664593	0.639095	0.655846	0.625769	0.6589	0.650071	0.65112
50987	ASD	M	1	NYU	8.6	0.617316	0.623308	0.623662	0.624234	0.643592	0.621274	0.63606	0.59947	0.642535	0.620055	0.631297
50988	ASD	M	1	NYU	14.2	0.623127	0.622658	0.630688	0.641232	0.634788	0.63011	0.652257	0.620432	0.657741	0.63868	0.648579
50989	ASD	M	1	NYU	9.8	0.628886	0.623937	0.649083	0.635201	0.648563	0.61917	0.623802	0.576313	0.657912	0.628972	0.643815
50990	ASD	M	1	NYU	13.7	0.609664	0.601319	0.61872	0.601821	0.646287	0.605351	0.630447	0.594326	0.633211	0.622285	0.607449
50991	ASD	M	1	NYU	10.9	0.60528	0.611991	0.609485	0.610904	0.653961	0.624853	0.638867	0.603603	0.642629	0.630151	0.62524
50992	ASD	M	1	NYU	10.7	0.629265	0.626189	0.639362	0.63356	0.65186	0.624219	0.642884	0.604728	0.652581	0.636086	0.641092
50993	ASD	M	1	NYU	10.9	0.639431	0.648838	0.644075	0.651169	0.657075	0.648421	0.665975	0.629449	0.668177	0.667976	0.649644
50994	ASD	M	1	NYU	15.7	0.608073	0.615767	0.628455	0.638039	0.667669	0.628882	0.639482	0.638674	0.648638	0.632486	0.631922
50995	ASD	M	1	NYU	16.7	0.620261	0.621553	0.626596	0.629659	0.654828	0.630307	0.647794	0.613044	0.646001	0.643246	0.632326
50996	ASD	M	1	NYU	15.8	0.616382	0.61575	0.626211	0.626615	0.652896	0.622036	0.631092	0.62123	0.641065	0.636102	0.626341
50997	ASD	M	1	NYU	16.3	0.637264	0.626869	0.630997	0.631048	0.663384	0.634801	0.653131	0.626833	0.655075	0.644938	0.640806
50998	ASD	M	1	NYU	13	0.628658	0.63184	0.627564	0.646231	0.661433	0.648234	0.68032	0.639499	0.664906	0.656666	0.652914
50999	ASD	M	1	NYU	14.5	0.606895	0.619521	0.615765	0.621135	0.64911	0.61955	0.635343	0.59995	0.641261	0.629622	0.626924
51000	ASD	M	1	NYU	13.3	0.636036	0.631839	0.647383	0.64248	0.665061	0.634947	0.657494	0.623675	0.663947	0.648592	0.656265
51002	ASD	M	1	NYU	7.2	0.642913	0.63865	0.644939	0.650616	0.648638	0.643023	0.674103	0.639459	0.662718	0.666041	0.654602
51003	ASD	M	1	NYU	8.5	0.616774	0.616962	0.621372	0.607234	0.645109	0.619942	0.623761	0.591553	0.637431	0.624189	0.619061
51006	ASD	M	1	NYU	11.1	0.621733	0.624477	0.635772	0.626082	0.646732	0.62738	0.645216	0.61618	0.65136	0.63646	0.629839
51007	ASD	M	1	NYU	11.9	0.606469	0.613099	0.605875	0.619395	0.640791	0.61941	0.623329	0.587729	0.636541	0.626407	0.630339
51008	ASD	M	1	NYU	12.4	0.621342	0.622798	0.615728	0.608762	0.66828	0.622302	0.644436	0.600549	0.646324	0.642991	0.632713
51009	ASD	M	1	NYU	11	0.621662	0.620606	0.627559	0.617161	0.644547	0.612664	0.627124	0.599977	0.633952	0.620888	0.622564
51010	ASD	M	1	NYU	8.5	0.624746	0.618736	0.624977	0.625686	0.646692	0.620795	0.638076	0.602196	0.639107	0.630345	0.626747
51011	ASD	M	1	NYU	8.8	0.620748	0.622602	0.618327	0.621776	0.644123	0.624066	0.63477	0.598923	0.645741	0.639969	0.629582
51012	ASD	M	1	NYU	9.8	0.620828	0.625468	0.632818	0.624251	0.655688	0.624259	0.617313	0.638824	0.648123	0.632228	0.643131
51013	ASD	M	1	NYU	7.2	0.612337	0.608775	0.610502	0.611618	0.683115	0.635587	0.667863	0.594332	0.638772	0.665174	0.626471
51014	ASD	M	1	NYU	11	0.639573	0.63469	0.645871	0.651942	0.654993	0.631018	0.641891	0.613619	0.663065	0.644937	0.650544
51015	ASD	M	1	NYU	30	0.612044	0.61635	0.617754	0.631753	0.653634	0.635872	0.644061	0.638328	0.637197	0.63655	0.632326
51016	ASD	M	1	NYU	23	0.614713	0.617126	0.614963	0.621172	0.646215	0.615753	0.638445	0.583161	0.637384	0.620968	0.626623
51017	ASD	M	1	NYU	22	0.603365	0.612255	0.600327	0.616999	0.637824	0.628937	0.641877	0.624688	0.636292	0.625409	0.623422
51018	ASD	M	1	NYU	20.3	0.605803	0.614688	0.604505	0.617649	0.63702	0.614226	0.641627	0.598963	0.643113	0.634093	0.620722
51019	ASD	M	1	NYU	22.3	0.633944	0.622411	0.63636	0.628638	0.654435	0.631783	0.650845	0.625091	0.650042	0.636763	0.634895
51021	ASD	M	1	NYU	23.7	0.621256	0.621594	0.617337	0.625479	0.646259	0.616749	0.636258	0.59969	0.637769	0.6282	0.636985
51023	ASD	M	1	NYU	20.6	0.613629	0.613907	0.619861	0.62454	0.64396	0.629438	0.642995	0.612969	0.645309	0.631571	0.63059
51024	ASD	M	1	NYU	39.1	0.608733	0.615466	0.612892	0.624208	0.645032	0.634699	0.647522	0.616432	0.643599	0.640385	0.622175
51025	ASD	M	1	NYU	19.6	0.624391	0.620939	0.629112	0.631746	0.667661	0.625557	0.638678	0.609743	0.652681	0.636822	0.635554
51026	ASD	M	1	NYU	18.6	0.611872	0.616441	0.616552	0.623893	0.647472	0.624804	0.635631	0.617742	0.642268	0.638115	0.631642
51027	ASD	M	1	NYU	23	0.615163	0.616387	0.614896	0.627415	0.651927	0.62412	0.639382	0.61068	0.64593	0.627519	0.635222
51028	ASD	M	1	NYU	29.2	0.620093	0.618109	0.613476	0.625502	0.652112	0.626363	0.638421	0.616922	0.64679	0.636145	0.623966
51029	ASD	M	1	NYU	26.5	0.612266	0.621744	0.631533	0.626232	0.660602	0.623605	0.636274	0.613836	0.650435	0.635573	0.646703
51030	ASD	M	1	NYU	7.3	0.631	0.637659	0.628425	0.645611	0.649309	0.646378	0.68116	0.65022	0.661206	0.667173	0.654533
51032	ASD	M	1	NYU	7.2	0.63126	0.62882	0.630829	0.632328	0.658658	0.638773	0.649598	0.652199	0.651286	0.662269	0.639148
51033	ASD	M	1	NYU	10	0.617992	0.621016	0.620337	0.631964	0.658129	0.624506	0.628847	0.613522	0.641261	0.637116	0.645899
51034	ASD	M	1	NYU	10.7	0.613383	0.608223	0.60461	0.594442	0.658793	0.624343	0.632652	0.594429	0.637169	0.638133	0.618307
51036	CTL	F	1	NYU	8	0.609592	0.614582	0.610016	0.628622	0.648674	0.624871	0.641035	0.616296	0.638029	0.628918	0.625409
51038	CTL	F	1	NYU	8.3	0.61744	0.629721	0.640148	0.631429	0.638514	0.623829	0.639447	0.605236	0.649427	0.623847	0.639554
51039	CTL	F	1	NYU	8.5	0.632327	0.632986	0.646542	0.641606	0.672453	0.637537	0.655626	0.630811	0.656087	0.650984	0.645119
51040	CTL	F	1	NYU	8.5	0.620782	0.619743	0.62615	0.627394	0.661669	0.628535	0.661278	0.629019	0.652223	0.647322	0.636011
51041	CTL	F	1	NYU	8.9	0.626421	0.631591	0.638591	0.64454	0.666336	0.631401	0.64286	0.625993	0.653187	0.644427	0.646876
51042	CTL	F	1	NYU	8.9	0.618232	0.635665	0.634077	0.655184	0.642486	0.644798	0.670204	0.646493	0.665553	0.662781	0.66207
51044	CTL	F	1	NYU	10.9	0.625717	0.631959	0.632318	0.637736	0.667856	0.634691	0.648904	0.608189	0.651641	0.63971	0.65228
51045	CTL	F	1	NYU	11.6	0.61192	0.611665	0.620406	0.628063	0.662648	0.618954	0.638707	0.596467	0.649465	0.625527	0.635559
51046	CTL	F	1	NYU	11.6	0.624312	0.627691	0.640359	0.640411	0.657908	0.631059	0.645024	0.646876	0.650345	0.636171	0.646063
51047	CTL	F	1	NYU	12.1	0.624111	0.625733	0.629472	0.630599	0.658651	0.626508	0.653838	0.608783	0.646055	0.640107	0.631811
51048	CTL	F	1	NYU	12.4	0.630133	0.619414	0.644745	0.623681	0.639971	0.627318	0.639846	0.602651	0.652213	0.632808	0.633009
51049	CTL	F	1	NYU	13.2	0.625359	0.623561	0.626698	0.640025	0.670419	0.628021	0.637652	0.605378	0.65376	0.632815	0.642682
51050	CTL	F	1	NYU	13.3	0.6126	0.619935	0.620751	0.629763	0.64496	0.619753	0.646206	0.613364	0.641098	0.620638	0.637691
51051	CTL	F	1	NYU	14.1	0.61696	0.61754	0.619497	0.632028	0.637736	0.631855	0.651554	0.630324	0.652927	0.652664	0.634228
51052	CTL	F	1	NYU	14.2	0.608383	0.613686	0.619872	0.628126	0.648822	0.621291	0.635109	0.619958	0.645512	0.631633	0.624561
51054	CTL	F	1	NYU	14.4	0.624762	0.622428	0.637019	0.630994	0.656055	0.621155	0.647286	0.613003	0.647474	0.633362	0.637749
51055	CTL	F	1	NYU	16	0.614257	0.615578	0.610833	0.627866	0.642406	0.61692	0.630498	0.576291	0.637751	0.627899	0.633301
51056	CTL	F	1	NYU	17.3	0.621186	0.625621	0.63312	0.642863	0.679473	0.634396	0.658325	0.634275	0.659219	0.654305	0.643769
51057	CTL	F	1	NYU	21.6	0.612834	0.615631	0.633744	0.631155	0.638126	0.624329	0.64417	0.624145	0.656314	0.630493	0.638339
51058	CTL	F	1	NYU	22.1	0.6168	0.616997	0.631214	0.622594	0.648489	0.634253	0.639016	0.638309	0.651129	0.637273	0.635576
51059	CTL	F	1	NYU	22.8	0.607368	0.613705	0.625658	0.628028	0.6476	0.624394	0.643083	0.617508	0.649523	0.63108	0.630538
51061	CTL	F	1	NYU	27	0.604721	0.618521	0.61029	0.627389	0.641485	0.627747	0.645752	0.618352	0.64529	0.633783	0.627978
51062	CTL	F	1	NYU	27.8	0.619462	0.611605	0.634341	0.632627	0.649989	0.617346	0.639824	0.57981	0.645914	0.622387	0.633275
51063	CTL	F	1	NYU	29.1	0.625622	0.62582	0.638212	0.634447	0.667577	0.629264	0.645667	0.60899	0.65453	0.642312	0.639513
51064	CTL	M	1	NYU	7.3	0.655654	0.650954	0.656706	0.628953	0.688985	0.641263	0.648505	0.634848	0.668184	0.663889	0.644324
51065	CTL	M	1	NYU	10.5	0.636188	0.635051	0.638356	0.635957	0.647975	0.639263	0.666933	0.635728	0.665448	0.657835	0.6533
51066	CTL	M	1	NYU	18.6	0.624491	0.623905	0.613197	0.620728	0.638292	0.618152	0.635128	0.611113	0.637584	0.631468	0.626713
51067	CTL	M	1	NYU	23.7	0.613087	0.612763	0.60993	0.614555	0.630317	0.605432	0.614365	0.578985	0.63029	0.617111	0.615946
51068	CTL	M	1	NYU	31.8	0.616024	0.615618	0.622218	0.634308	0.646982	0.62103	0.631108	0.614862	0.644154	0.637017	0.62682
51069	CTL	M	1	NYU	8.2	0.626715	0.627404	0.6371	0.63703	0.651433	0.642788	0.668322	0.649845	0.649412	0.655486	0.636222
51070	CTL	M	1	NYU	7.3	0.618298	0.624348	0.633031	0.627976	0.632314	0.626246	0.641511	0.593864	0.643968	0.628451	0.635187
51071	CTL	M	1	NYU	10.7	0.624289	0.625376	0.622356	0.633229	0.645334	0.629599	0.640948	0.632039	0.640249	0.637147	0.63974
51072	CTL	M	1	NYU	11.9	0.601506	0.607573	0.590097	0.600077	0.636865	0.628369	0.635706	0.599955	0.618924	0.629167	0.611234
51073	CTL	M	1	NYU	12.5	0.618709	0.631079	0.611471	0.63464	0.66788	0.63676	0.661641	0.631487	0.650246	0.640752	0.642502
51074	CTL	M	1	NYU	12.8	0.610366	0.61732	0.620436	0.63	0.63613	0.625599	0.640428	0.607998	0.652949	0.631475	0.64166
51075	CTL	M	1	NYU	14.2	0.632665	0.633116	0.633596	0.639355	0.68587	0.637636	0.659996	0.628789	0.658692	0.650977	0.651818
51076	CTL	M	1	NYU	16.9	0.621951	0.629764	0.62161	0.641943	0.642071	0.633738	0.648595	0.634453	0.651406	0.646133	0.643602
51077	CTL	M	1	NYU	17.3	0.624825	0.619934	0.624009	0.624818	0.681176	0.636357	0.64617	0.633511	0.63992	0.651593	0.63342
51078	CTL	M	1	NYU	6.5	0.628208	0.642295	0.641029	0.651887	0.650351	0.636398	0.642243	0.642352	0.653867	0.651465	0.649798
51079	CTL	M	1	NYU	7.2	0.632834	0.631662	0.632365	0.640817	0.684822	0.645429	0.665134	0.651245	0.665115	0.656413	0.651306
51080	CTL	M	1	NYU	8	0.637548	0.631375	0.64622	0.633407	0.67425	0.628672	0.645344	0.616556	0.660581	0.644477	0.648835
51081	CTL	M	1	NYU	8.8	0.648704	0.643798	0.650338	0.643626	0.664321	0.641018	0.658489	0.634955	0.660808	0.653418	0.647897
51082	CTL	M	1	NYU	8.9	0.622071	0.620326	0.618656	0.631579	0.671747	0.628384	0.645974	0.619103	0.650891	0.642195	0.6375
51083	CTL	M	1	NYU	8.9	0.627263	0.6294	0.636246	0.635358	0.66752	0.634999	0.664433	0.625282	0.653034	0.64483	0.64525
51084	CTL	M	1	NYU	9.2	0.649481	0.644087	0.656908	0.649335	0.672033	0.641602	0.661318	0.637512	0.673103	0.650239	0.659294
51085	CTL	M	1	NYU	9.8	0.631797	0.616596	0.63286	0.6349	0.659245	0.628477	0.648294	0.610799	0.643973	0.643052	0.635464
51086	CTL	M	1	NYU	10.5	0.628423	0.624944	0.627392	0.626629	0.651583	0.624278	0.65104	0.588376	0.639398	0.637138	0.629094
51087	CTL	M	1	NYU	10.5	0.628637	0.625281	0.631206	0.636137	0.658008	0.625632	0.638034	0.592788	0.647967	0.637988	0.641577
51088	CTL	M	1	NYU	10.7	0.611398	0.609031	0.619603	0.622136	0.634066	0.621302	0.640439	0.599147	0.64353	0.63023	0.626949
51089	CTL	M	1	NYU	10.8	0.626296	0.623911	0.625563	0.631105	0.660121	0.646636	0.674953	0.652942	0.656821	0.658786	0.644961
51090	CTL	M	1	NYU	11	0.623248	0.620483	0.622165	0.624817	0.640468	0.614116	0.633803	0.597818	0.640391	0.620855	0.63107
51091	CTL	M	1	NYU	11.3	0.622795	0.62162	0.633487	0.619415	0.648088	0.626205	0.647267	0.610593	0.655991	0.64076	0.645149
51093	CTL	M	1	NYU	11.7	0.626643	0.635546	0.638458	0.655515	0.663465	0.629996	0.649261	0.617323	0.65823	0.634787	0.645629
51094	CTL	M	1	NYU	12.1	0.623256	0.622572	0.62393	0.630814	0.65893	0.633282	0.650674	0.620065	0.653953	0.64421	0.638548
51095	CTL	M	1	NYU	12.2	0.626123	0.633773	0.625031	0.643176	0.655157	0.644053	0.657926	0.656506	0.656082	0.649183	0.647331
51096	CTL	M	1	NYU	13.2	0.620131	0.615484	0.621184	0.620571	0.646269	0.618821	0.64988	0.592676	0.644121	0.63096	0.627868
51097	CTL	M	1	NYU	13.6	0.633971	0.630723	0.635994	0.631493	0.663856	0.633254	0.639577	0.636207	0.649322	0.649618	0.64423
51098	CTL	M	1	NYU	13.6	0.633161	0.628455	0.63154	0.625686	0.669286	0.637617	0.650762	0.640746	0.646437	0.650621	0.641562
51099	CTL	M	1	NYU	13.7	0.613263	0.614393	0.618015	0.614508	0.649267	0.61121	0.626006	0.589868	0.631156	0.626565	0.608489
51100	CTL	M	1	NYU	14.4	0.606586	0.608459	0.606717	0.627156	0.650241	0.613329	0.62641	0.592949	0.63509	0.62401	0.619593
51101	CTL	M	1	NYU	14.4	0.61592	0.621411	0.618966	0.625959	0.652391	0.620736	0.635676	0.594026	0.643952	0.627244	0.632593
51102	CTL	M	1	NYU	14.7	0.629795	0.628129	0.631426	0.632964	0.667648	0.632514	0.648265	0.623404	0.65323	0.640111	0.641329
51103	CTL	M	1	NYU	14.7	0.622991	0.625257	0.626205	0.640402	0.652897	0.629925	0.647171	0.626298	0.653378	0.63521	0.641027
51105	CTL	M	1	NYU	15.3	0.615224	0.611816	0.615361	0.617381	0.630506	0.618324	0.620924	0.599614	0.634858	0.629439	0.614092
51106	CTL	M	1	NYU	15.4	0.612485	0.616908	0.608919	0.617869	0.653075	0.61802	0.641777	0.597072	0.642892	0.626849	0.630689
51107	CTL	M	1	NYU	15.5	0.623865	0.618202	0.621129	0.621775	0.650093	0.624869	0.635097	0.604617	0.648769	0.639207	0.62919
51108	CTL	M	1	NYU	15.7	0.622914	0.62478	0.64021	0.63607	0.660354	0.630641	0.64288	0.619291	0.659475	0.649246	0.635417
51109	CTL	M	1	NYU	16.1	0.623703	0.625113	0.637142	0.630773	0.656621	0.625784	0.62752	0.628891	0.651646	0.635467	0.643449
51111	CTL	M	1	NYU	16.6	0.627894	0.622147	0.633307	0.629813	0.668137	0.62587	0.651237	0.633401	0.65047	0.64323	0.63342
51112	CTL	M	1	NYU	19.2	0.611354	0.613408	0.606192	0.627471	0.645857	0.617113	0.634617	0.613542	0.63403	0.624883	0.629293
51113	CTL	M	1	NYU	22.4	0.623545	0.615565	0.616754	0.623422	0.640554	0.628988	0.639989	0.622279	0.644127	0.629914	0.634222
51114	CTL	M	1	NYU	22.5	0.606171	0.609821	0.612802	0.604044	0.653142	0.612525	0.621735	0.584695	0.628258	0.615445	0.61709
51115	CTL	M	1	NYU	22.8	0.61785	0.613252	0.622039	0.613017	0.657004	0.621284	0.643858	0.604108	0.642825	0.637318	0.620003
51116	CTL	M	1	NYU	25.3	0.593098	0.602047	0.586965	0.616591	0.641993	0.618206	0.630509	0.598946	0.631976	0.621253	0.620974
51117	CTL	M	1	NYU	28.2	0.619551	0.62407	0.61942	0.627037	0.645596	0.627028	0.650416	0.631762	0.653647	0.64401	0.64155
51118	CTL	M	1	NYU	29	0.608516	0.604157	0.614733	0.630749	0.643097	0.622243	0.63159	0.630543	0.640922	0.631075	0.628345
51119	CTL	M	1	NYU	30.7	0.612248	0.613152	0.610124	0.621718	0.656516	0.621991	0.637286	0.603594	0.644346	0.62884	0.634482
51120	CTL	M	1	NYU	10.2	0.624228	0.63116	0.628963	0.641177	0.647526	0.623975	0.648606	0.608075	0.649722	0.63849	0.643171
51121	CTL	M	1	NYU	10.7	0.620349	0.630689	0.636724	0.639099	0.664002	0.624819	0.636517	0.617093	0.649775	0.643057	0.65203
51122	CTL	M	1	NYU	11.9	0.627653	0.635055	0.650777	0.644166	0.687118	0.641394	0.643092	0.632388	0.6693	0.661674	0.653209
51123	CTL	M	1	NYU	12.1	0.607281	0.609171	0.611228	0.620243	0.645815	0.615994	0.621541	0.617694	0.632846	0.619703	0.619944
51124	CTL	M	1	NYU	12.7	0.623269	0.616658	0.627542	0.629157	0.643224	0.618615	0.637526	0.602931	0.644507	0.630618	0.627776
51125	CTL	M	1	NYU	14.8	0.623111	0.624831	0.638077	0.637958	0.639881	0.626722	0.645318	0.629773	0.652944	0.634816	0.652067
51126	CTL	M	1	NYU	16.3	0.615774	0.618478	0.621327	0.621348	0.661389	0.624413	0.644343	0.622185	0.646287	0.633505	0.630686
51127	CTL	M	1	NYU	16.6	0.625342	0.622134	0.62724	0.638189	0.658838	0.637682	0.643896	0.628153	0.646322	0.64781	0.638558
51129	CTL	M	1	NYU	17.7	0.611984	0.612217	0.624276	0.621786	0.650629	0.634486	0.65088	0.634159	0.647053	0.633126	0.636473
51130	CTL	M	1	NYU	19.1	0.617058	0.61849	0.621868	0.624097	0.655493	0.633778	0.646008	0.636336	0.645382	0.646539	0.628501
51131	CTL	M	1	NYU	19.7	0.625303	0.623844	0.633458	0.625	0.676551	0.626649	0.641215	0.60885	0.65736	0.646397	0.641438
51146	CTL	M	1	NYU	20	0.612826	0.614679	0.615408	0.620997	0.649144	0.623839	0.63947	0.601351	0.641082	0.634574	0.628322
51148	CTL	M	1	NYU	20.3	0.615241	0.620689	0.605863	0.619327	0.656534	0.624502	0.629558	0.600192	0.647357	0.634485	0.636443
51149	CTL	M	1	NYU	20.6	0.629675	0.630048	0.621511	0.62957	0.676003	0.635874	0.654455	0.6267	0.661037	0.646783	0.646613
51150	CTL	M	1	NYU	22.8	0.602438	0.601787	0.588426	0.607645	0.635765	0.621261	0.631405	0.611256	0.622557	0.626336	0.618008
51151	CTL	M	1	NYU	23.1	0.616593	0.618254	0.60347	0.622285	0.641849	0.619527	0.631966	0.591652	0.640451	0.631738	0.626639
51152	CTL	M	1	NYU	23.4	0.611449	0.61429	0.613513	0.616891	0.64921	0.627252	0.632894	0.603449	0.640647	0.62475	0.626202
51153	CTL	M	1	NYU	26.2	0.618173	0.61874	0.61719	0.617136	0.653906	0.618608	0.6421	0.607718	0.634891	0.638419	0.626049
51154	CTL	M	1	NYU	30.1	0.609005	0.613558	0.611598	0.619659	0.659648	0.630493	0.646811	0.618201	0.642131	0.637336	0.623846
51155	CTL	M	1	NYU	30.8	0.608285	0.610852	0.605601	0.61348	0.63094	0.613444	0.622536	0.588935	0.631017	0.62293	0.618927
51156	CTL	M	1	NYU	21.2	0.619782	0.611733	0.621854	0.61529	0.668993	0.62505	0.629349	0.606663	0.640963	0.632072	0.620351
51159	CTL	M	1	NYU	12.8	0.631185	0.621966	0.625161	0.625797	0.663444	0.627658	0.63451	0.611662	0.647688	0.640349	0.637212
51201	ASD	M	1	UCLA_1	13.5	0.585243	0.594638	0.576941	0.619945	0.629362	0.62509	0.635411	0.607803	0.626201	0.628893	0.634911
51205	ASD	M	1	UCLA_1	17.9	0.593047	0.596395	0.617109	0.601387	0.651292	0.620023	0.640455	0.589692	0.638487	0.625733	0.617941
51206	ASD	M	1	UCLA_1	15.8	0.615691	0.613916	0.601212	0.636113	0.653275	0.631753	0.655815	0.623322	0.64653	0.639853	0.636058
51207	ASD	F	1	UCLA_1	14.1	0.623543	0.617538	0.612977	0.609986	0.675753	0.631327	0.633939	0.590684	0.649246	0.621178	0.607743
51208	ASD	M	1	UCLA_1	17	0.61793	0.620468	0.604597	0.627554	0.669772	0.630416	0.641071	0.612141	0.649874	0.635994	0.632102
51210	ASD	M	1	UCLA_1	16.6	0.623123	0.621628	0.621426	0.634505	0.678431	0.642889	0.664576	0.643813	0.666525	0.670038	0.641923
51211	ASD	M	1	UCLA_1	11.3	0.603761	0.610069	0.590234	0.619725	0.645789	0.624664	0.631331	0.594693	0.648571	0.62536	0.63607
51212	ASD	M	1	UCLA_1	15.7	0.61619	0.624623	0.606523	0.623929	0.655057	0.631485	0.648654	0.63758	0.655724	0.640399	0.624672
51214	ASD	M	1	UCLA_1	10.4	0.605276	0.605064	0.606951	0.624134	0.615395	0.610247	0.63932	0.601044	0.641973	0.624765	0.628526
51215	ASD	F	1	UCLA_1	11.6	0.613262	0.61855	0.61099	0.621068	0.637066	0.625846	0.644572	0.614218	0.648978	0.643347	0.628243
51216	ASD	M	1	UCLA_1	10.5	0.609018	0.606502	0.602198	0.619257	0.649617	0.623347	0.629649	0.600155	0.637396	0.618932	0.623881
51217	ASD	M	1	UCLA_1	15.2	0.623729	0.626032	0.619095	0.634089	0.656386	0.638521	0.661361	0.623123	0.6585	0.648725	0.639697
51218	ASD	M	1	UCLA_1	16.9	0.635876	0.6167	0.626072	0.628358	0.655068	0.632103	0.651349	0.634808	0.651388	0.634695	0.635681
51220	ASD	M	1	UCLA_1	14.7	0.612678	0.610514	0.601566	0.634222	0.656009	0.618629	0.645032	0.597189	0.642334	0.626996	0.627109
51221	ASD	M	1	UCLA_1	14.6	0.601593	0.606875	0.610194	0.623064	0.654574	0.626122	0.628141	0.604522	0.63903	0.631321	0.627633
51222	ASD	M	1	UCLA_1	11.8	0.61672	0.615382	0.600015	0.632747	0.637463	0.620687	0.631037	0.607916	0.651846	0.632727	0.620921
51223	ASD	M	1	UCLA_1	13.3	0.583277	0.599759	0.585485	0.624489	0.654223	0.626424	0.641833	0.620347	0.6433	0.629442	0.623023
51224	ASD	M	1	UCLA_1	13	0.591655	0.605933	0.592198	0.618314	0.635106	0.627277	0.642611	0.60877	0.645697	0.627679	0.630107
51225	ASD	M	1	UCLA_1	12.3	0.613597	0.617796	0.60433	0.629409	0.657761	0.630421	0.656892	0.593607	0.658179	0.647685	0.628431
51226	ASD	F	1	UCLA_1	9.3	0.66826	0.642641	0.658684	0.654975	0.693046	0.659391	0.681673	0.668487	0.679632	0.685553	0.675497
51229	ASD	M	1	UCLA_1	14.6	0.618932	0.627661	0.619579	0.64285	0.666282	0.637299	0.657686	0.642368	0.662001	0.652242	0.646375
51230	ASD	F	1	UCLA_1	17.5	0.628279	0.621361	0.616666	0.632521	0.677374	0.631446	0.653612	0.632713	0.65827	0.641185	0.633259
51234	ASD	M	1	UCLA_1	10.9	0.572278	0.579176	0.572098	0.623778	0.606695	0.616183	0.622024	0.60112	0.631275	0.606532	0.626002
51235	ASD	M	1	UCLA_1	10.7	0.624795	0.62778	0.619666	0.648082	0.654892	0.640584	0.671553	0.627571	0.67017	0.648453	0.644282
51236	ASD	M	1	UCLA_1	12.4	0.631383	0.637737	0.628293	0.633493	0.637727	0.630626	0.641234	0.584084	0.668214	0.633277	0.634249
51237	ASD	M	1	UCLA_1	17.4	0.597079	0.607439	0.610329	0.62976	0.637049	0.623707	0.651666	0.612928	0.639967	0.629157	0.618825
51239	ASD	M	1	UCLA_1	13.7	0.591723	0.600384	0.597807	0.615628	0.653626	0.622127	0.644361	0.593816	0.648451	0.635921	0.62173
51240	ASD	M	1	UCLA_1	15	0.652554	0.644778	0.644871	0.657076	0.697916	0.64784	0.670608	0.644985	0.683734	0.664203	0.66523
51241	ASD	M	1	UCLA_1	10.9	0.62314	0.630737	0.628399	0.641147	0.657842	0.63547	0.663283	0.630292	0.666879	0.658001	0.648846
51248	ASD	M	1	UCLA_1	13.5	0.618921	0.631751	0.613651	0.643226	0.664192	0.638236	0.655909	0.640637	0.661336	0.646243	0.653596
51249	ASD	M	1	UCLA_1	8.5	0.600394	0.604452	0.607833	0.623299	0.629648	0.613169	0.619788	0.588265	0.639928	0.614154	0.615253
51250	CTL	M	1	UCLA_1	14.9	0.612198	0.620575	0.61303	0.628382	0.669983	0.635658	0.639406	0.608241	0.650151	0.642768	0.633267
51251	CTL	M	1	UCLA_1	12.4	0.620253	0.630488	0.61259	0.627524	0.651227	0.640033	0.664223	0.632471	0.646237	0.64952	0.634548
51252	CTL	M	1	UCLA_1	11	0.613925	0.6065	0.597795	0.619915	0.648172	0.616922	0.630442	0.58076	0.6452	0.626507	0.62113
51253	CTL	M	1	UCLA_1	11.8	0.60952	0.617396	0.605342	0.637221	0.64455	0.633402	0.654274	0.624653	0.651312	0.637059	0.640126
51254	CTL	M	1	UCLA_1	14.4	0.63147	0.623997	0.628122	0.647036	0.653407	0.639325	0.666085	0.618968	0.667819	0.6521	0.646313
51255	CTL	M	1	UCLA_1	14.8	0.610258	0.60862	0.600251	0.621896	0.627835	0.618055	0.622241	0.603561	0.64372	0.622	0.618297
51256	CTL	M	1	UCLA_1	15	0.618685	0.626902	0.608359	0.633283	0.662126	0.639163	0.667587	0.614007	0.653381	0.647464	0.637398
51257	CTL	M	1	UCLA_1	13.4	0.612862	0.60982	0.610072	0.635526	0.614517	0.618921	0.627252	0.579575	0.647774	0.61634	0.636729
51259	CTL	M	1	UCLA_1	11.1	0.591293	0.602091	0.580472	0.599763	0.628124	0.62288	0.631751	0.60903	0.622189	0.635805	0.618526
51260	CTL	M	1	UCLA_1	13.7	0.633836	0.627584	0.622747	0.651653	0.651796	0.643688	0.664798	0.66215	0.663503	0.65813	0.654357
51261	CTL	M	1	UCLA_1	17.8	0.626406	0.623113	0.622252	0.645579	0.689012	0.649524	0.67703	0.65448	0.665838	0.657332	0.649575
51264	CTL	F	1	UCLA_1	13.5	0.606547	0.6116	0.606804	0.622126	0.661065	0.622099	0.648394	0.6089	0.644313	0.63085	0.624655
51265	CTL	M	1	UCLA_1	15.9	0.605696	0.615864	0.610684	0.636573	0.642759	0.621688	0.634669	0.591894	0.642335	0.628508	0.633369
51266	CTL	M	1	UCLA_1	14	0.618428	0.628154	0.629067	0.638693	0.679961	0.653057	0.677311	0.653356	0.665019	0.665831	0.651483
51267	CTL	F	1	UCLA_1	11.3	0.608239	0.620473	0.598291	0.64265	0.638109	0.624372	0.651879	0.63306	0.653037	0.638751	0.63326
51268	CTL	M	1	UCLA_1	17.8	0.608832	0.621482	0.624904	0.652856	0.657608	0.631427	0.643611	0.606712	0.662772	0.650938	0.6431
51269	CTL	M	1	UCLA_1	14.3	0.639738	0.640071	0.630482	0.637428	0.66638	0.644693	0.671962	0.623953	0.669497	0.657087	0.641969
51271	CTL	M	1	UCLA_1	12.1	0.610882	0.614667	0.605554	0.630779	0.669917	0.635378	0.649099	0.629595	0.643283	0.634555	0.62875
51272	CTL	M	1	UCLA_1	13.4	0.6161	0.625413	0.611763	0.621648	0.653047	0.63004	0.646702	0.622159	0.655124	0.644442	0.631517
51273	CTL	M	1	UCLA_1	12.7	0.610507	0.61908	0.608846	0.630214	0.651879	0.625873	0.650654	0.620176	0.646859	0.63393	0.629996
51275	CTL	M	1	UCLA_1	15.7	0.634527	0.630132	0.627989	0.640868	0.675332	0.642447	0.66393	0.631332	0.666403	0.651435	0.642453
51276	CTL	M	1	UCLA_1	13.9	0.613664	0.614811	0.62231	0.632223	0.659781	0.623642	0.645828	0.585656	0.654226	0.632989	0.63179
51277	CTL	M	1	UCLA_1	12	0.623985	0.62769	0.631147	0.655713	0.683842	0.650426	0.66613	0.644587	0.6663	0.669103	0.657673
51279	CTL	F	1	UCLA_1	13.8	0.606395	0.626301	0.611209	0.638911	0.638866	0.636432	0.656172	0.636372	0.648307	0.643854	0.647639
51280	CTL	M	1	UCLA_1	9.5	0.603853	0.61848	0.619953	0.631822	0.655898	0.620704	0.639603	0.593402	0.652322	0.623245	0.635246
51281	CTL	M	1	UCLA_1	11.8	0.630035	0.622455	0.622364	0.63988	0.665078	0.640798	0.659788	0.634106	0.662976	0.656682	0.636597
51293	ASD	M	1	UCLA_2	13.1	0.609205	0.622331	0.616731	0.648426	0.666021	0.643284	0.667079	0.640887	0.662689	0.655874	0.640273
51294	ASD	M	1	UCLA_2	11.7	0.613116	0.606333	0.611394	0.618301	0.658817	0.622825	0.635737	0.599516	0.647405	0.629887	0.624344
51295	ASD	M	1	UCLA_2	10	0.603632	0.607191	0.60765	0.612519	0.643319	0.62924	0.647294	0.616489	0.651029	0.634099	0.63102
51298	ASD	M	1	UCLA_2	10.6	0.612022	0.617972	0.599773	0.635395	0.657092	0.627215	0.6509	0.610703	0.650551	0.636389	0.635872
51301	ASD	M	1	UCLA_2	13.3	0.616249	0.620605	0.605721	0.631502	0.656627	0.623775	0.646286	0.583343	0.648173	0.622846	0.626421
51302	ASD	M	1	UCLA_2	10.9	0.636534	0.627296	0.62124	0.627458	0.683244	0.647617	0.665479	0.624171	0.653888	0.660106	0.641026
51303	CTL	F	1	UCLA_2	13	0.635699	0.632386	0.626323	0.64581	0.655378	0.637402	0.653796	0.628665	0.661065	0.644664	0.648049
51304	CTL	M	1	UCLA_2	10.5	0.608073	0.613086	0.601117	0.625742	0.641076	0.633298	0.627904	0.627188	0.650299	0.628721	0.640962
51305	CTL	F	1	UCLA_2	12.6	0.611368	0.613079	0.61326	0.622433	0.652483	0.626737	0.661234	0.603131	0.653861	0.633509	0.627716
51306	CTL	M	1	UCLA_2	11.7	0.61313	0.620662	0.606783	0.630127	0.657348	0.631939	0.643115	0.625954	0.650441	0.630956	0.630092
51307	CTL	M	1	UCLA_2	12.2	0.617681	0.615628	0.602141	0.623986	0.66583	0.645054	0.646944	0.63031	0.650498	0.651607	0.627619
51308	CTL	M	1	UCLA_2	9.8	0.621643	0.624128	0.606213	0.635947	0.651631	0.633907	0.656406	0.610583	0.656448	0.646589	0.636351
51309	CTL	M	1	UCLA_2	11.9	0.624619	0.619612	0.607561	0.631669	0.674264	0.638833	0.654151	0.63438	0.655604	0.645521	0.632774
51311	CTL	M	1	UCLA_2	12	0.608437	0.61252	0.598995	0.61983	0.651701	0.62719	0.652657	0.614767	0.647737	0.644814	0.625338
51312	CTL	M	1	UCLA_2	12.9	0.582752	0.593935	0.571442	0.600629	0.628836	0.62243	0.62997	0.603423	0.625752	0.621722	0.617066
51314	CTL	M	1	UCLA_2	13.1	0.646022	0.651828	0.63302	0.652887	0.669749	0.658532	0.67962	0.66557	0.670007	0.661853	0.655457
51315	CTL	M	1	UCLA_2	13.6	0.614711	0.61397	0.606774	0.63907	0.6504	0.620358	0.638837	0.598126	0.661388	0.624656	0.634839
51316	CTL	M	1	UCLA_2	12.7	0.612168	0.614104	0.608209	0.622721	0.640617	0.627295	0.642335	0.620853	0.640017	0.620228	0.622984
51317	ASD	M	1	UCLA_2	12.8	0.640745	0.643332	0.644723	0.635712	0.668326	0.649194	0.657826	0.6499	0.661355	0.654816	0.638701
51318	ASD	M	1	MAX_MUN	19	0.60701	0.612678	0.607771	0.62008	0.656848	0.641149	0.661877	0.632697	0.656713	0.649404	0.624919
51319	ASD	M	1	MAX_MUN	33	0.606288	0.612969	0.616062	0.643337	0.684744	0.641036	0.66315	0.638638	0.647901	0.645831	0.631172
51320	ASD	M	1	MAX_MUN	31	0.593434	0.602828	0.584289	0.613102	0.650855	0.63823	0.661256	0.623298	0.633013	0.637792	0.61349
51321	ASD	F	1	MAX_MUN	45	0.610862	0.610133	0.600591	0.625117	0.66771	0.642518	0.65651	0.630925	0.648651	0.657015	0.625073
51322	ASD	M	1	MAX_MUN	29	0.61009	0.624858	0.61851	0.64247	0.657246	0.638316	0.663031	0.65337	0.661314	0.650982	0.652419
51323	ASD	M	1	MAX_MUN	30	0.598234	0.612528	0.598859	0.621907	0.649918	0.633539	0.646461	0.639942	0.640442	0.641506	0.619113
51324	ASD	M	1	MAX_MUN	52	0.588271	0.5941	0.585618	0.600515	0.652976	0.626673	0.644883	0.612997	0.63127	0.636496	0.599
51325	ASD	F	1	MAX_MUN	32	0.599777	0.607246	0.608942	0.622654	0.652777	0.638612	0.655435	0.618661	0.644228	0.640462	0.626401
51326	ASD	M	1	MAX_MUN	42	0.600456	0.605226	0.606866	0.616346	0.681258	0.640652	0.655558	0.61818	0.648628	0.642058	0.620753
51327	ASD	M	1	MAX_MUN	58	0.5963	0.599406	0.582675	0.610123	0.640329	0.614805	0.629205	0.582786	0.621456	0.619308	0.607335
51328	ASD	M	1	MAX_MUN	22	0.627487	0.620828	0.62201	0.641938	0.673425	0.654179	0.678294	0.636981	0.664126	0.667001	0.645111
51329	ASD	M	1	MAX_MUN	18	0.598335	0.601491	0.586249	0.626554	0.652875	0.634404	0.658462	0.614601	0.649233	0.640031	0.627692
51330	ASD	M	1	MAX_MUN	45	0.599056	0.600773	0.589737	0.587426	0.653547	0.632027	0.647956	0.592882	0.637185	0.63644	0.61267
51331	ASD	M	1	MAX_MUN	35	0.610152	0.614641	0.606829	0.638132	0.678458	0.649804	0.665464	0.629709	0.651771	0.651367	0.634053
51332	CTL	M	1	MAX_MUN	23	0.613018	0.614413	0.604302	0.618947	0.66257	0.640802	0.655024	0.619076	0.647077	0.640701	0.630299
51333	CTL	M	1	MAX_MUN	24	0.612317	0.618383	0.614136	0.625544	0.65736	0.637629	0.651528	0.613196	0.654481	0.645164	0.629042
51334	CTL	M	1	MAX_MUN	27	0.597776	0.602297	0.578477	0.605403	0.639459	0.621534	0.647019	0.608064	0.62644	0.627386	0.609796
51335	CTL	M	1	MAX_MUN	23	0.616985	0.618301	0.616204	0.63397	0.665101	0.640457	0.655204	0.6328	0.653173	0.652341	0.62877
51336	CTL	M	1	MAX_MUN	26	0.601854	0.606879	0.606504	0.612394	0.678289	0.634788	0.654623	0.60817	0.641343	0.642114	0.615153
51338	CTL	M	1	MAX_MUN	30	0.607035	0.618859	0.612725	0.628401	0.667602	0.634563	0.655089	0.629352	0.642728	0.649425	0.628559
51339	CTL	M	1	MAX_MUN	29	0.614446	0.617599	0.615291	0.641812	0.659849	0.639751	0.659802	0.645093	0.64815	0.634307	0.641763
51340	CTL	M	1	MAX_MUN	29	0.629276	0.626343	0.607615	0.630241	0.665705	0.649499	0.659543	0.635746	0.653195	0.651207	0.631434
51341	CTL	M	1	MAX_MUN	29	0.639922	0.634056	0.627559	0.62066	0.671341	0.651859	0.660601	0.631269	0.66766	0.659989	0.632547
51342	CTL	M	1	MAX_MUN	23	0.609436	0.611013	0.612593	0.628313	0.672345	0.646286	0.660246	0.644219	0.651983	0.652701	0.635888
51343	CTL	M	1	MAX_MUN	30	0.620126	0.625274	0.624004	0.625333	0.662728	0.642492	0.660173	0.623075	0.655773	0.65415	0.635399
51344	CTL	M	1	MAX_MUN	22	0.615473	0.61557	0.618354	0.623148	0.68129	0.638806	0.651743	0.617208	0.654458	0.644872	0.625092
51345	CTL	M	1	MAX_MUN	35	0.614521	0.617068	0.617963	0.624049	0.656354	0.635756	0.657905	0.615585	0.65035	0.645709	0.633917
51346	CTL	M	1	MAX_MUN	25	0.614564	0.623505	0.620945	0.630551	0.665398	0.64651	0.663701	0.649183	0.651689	0.650047	0.637185
51347	CTL	M	1	MAX_MUN	24	0.614561	0.618179	0.612979	0.608408	0.657845	0.634632	0.652559	0.621108	0.649845	0.641052	0.616975
51348	ASD	M	1	MAX_MUN	8	0.621659	0.627456	0.620442	0.637132	0.660175	0.638261	0.653498	0.636212	0.660555	0.650141	0.641337
51349	ASD	M	1	MAX_MUN	11	0.642477	0.636397	0.627504	0.648821	0.686739	0.654461	0.666551	0.624621	0.668226	0.661799	0.651208
51351	ASD	M	1	MAX_MUN	11	0.610957	0.619042	0.602423	0.62361	0.666837	0.644312	0.661114	0.619017	0.646627	0.63752	0.628971
51354	ASD	M	1	MAX_MUN	12	0.591891	0.596405	0.585382	0.61457	0.651626	0.630198	0.642881	0.609405	0.621495	0.633503	0.615826
51355	ASD	M	1	MAX_MUN	11	0.623665	0.636433	0.617429	0.655134	0.665719	0.654113	0.666536	0.665209	0.648037	0.657853	0.651887
51356	CTL	M	1	MAX_MUN	10	0.654328	0.646761	0.653972	0.663546	0.709245	0.663025	0.681091	0.659619	0.682573	0.685349	0.667417
51357	CTL	M	1	MAX_MUN	11	0.642717	0.645403	0.639658	0.658293	0.707877	0.656617	0.669524	0.638386	0.676937	0.659128	0.65757
51360	CTL	M	1	MAX_MUN	7	0.623408	0.624154	0.621999	0.629174	0.667076	0.644375	0.659554	0.62739	0.6526	0.647742	0.63813
51362	CTL	M	1	MAX_MUN	33	0.616551	0.617275	0.614716	0.63835	0.652284	0.64808	0.658419	0.636892	0.65382	0.652839	0.63056
51363	CTL	M	1	MAX_MUN	32	0.610408	0.618785	0.599846	0.617712	0.646231	0.639608	0.644039	0.627404	0.645462	0.643999	0.620216
51364	CTL	M	1	MAX_MUN	26	0.606982	0.611961	0.607139	0.623028	0.664493	0.642967	0.663071	0.636707	0.655843	0.651437	0.628883
51365	CTL	M	1	MAX_MUN	23	0.613103	0.610983	0.610571	0.620435	0.659796	0.632706	0.641596	0.61482	0.653943	0.643479	0.620131
51366	CTL	F	1	MAX_MUN	32	0.623523	0.631963	0.624136	0.640617	0.671896	0.657495	0.686728	0.63392	0.667791	0.661484	0.652112
51367	CTL	M	1	MAX_MUN	21	0.615411	0.61374	0.609904	0.633056	0.677422	0.640273	0.663327	0.628878	0.660185	0.651053	0.633278
51368	CTL	F	1	MAX_MUN	28	0.605545	0.607751	0.605317	0.621058	0.666012	0.641233	0.671129	0.634821	0.647059	0.633429	0.625658
51369	CTL	M	1	MAX_MUN	32	0.598015	0.607731	0.589282	0.633007	0.65362	0.645224	0.663054	0.65976	0.655683	0.651852	0.62641
51370	CTL	F	1	MAX_MUN	32	0.603841	0.611423	0.589638	0.622715	0.65245	0.640377	0.658009	0.627595	0.641079	0.650461	0.625168
51371	CTL	M	1	MAX_MUN	48	0.620823	0.621783	0.611407	0.62189	0.657893	0.644367	0.660363	0.632387	0.660582	0.651515	0.630105
51372	CTL	F	1	MAX_MUN	46	0.60728	0.611263	0.603254	0.629967	0.658442	0.642341	0.669308	0.632585	0.654459	0.659829	0.625551
51373	CTL	M	1	MAX_MUN	46	0.613189	0.609214	0.605197	0.622828	0.657685	0.634571	0.655628	0.624288	0.648194	0.638199	0.624094
51456	ASD	M	1	CALTECH	55.4	0.617377	0.621391	0.631282	0.61564	0.658454	0.630315	0.637425	0.628358	0.642276	0.637475	0.637665
51457	ASD	M	1	CALTECH	22.9	0.624112	0.612318	0.658574	0.61133	0.647981	0.621489	0.650006	0.646243	0.654486	0.645433	0.62388
51458	ASD	M	1	CALTECH	39.2	0.609215	0.611996	0.620857	0.642992	0.644398	0.626267	0.669842	0.626066	0.632342	0.624273	0.646575
51459	ASD	M	1	CALTECH	22.8	0.64777	0.642796	0.658097	0.654252	0.682359	0.638286	0.671533	0.645391	0.690867	0.66167	0.65401
51460	ASD	F	1	CALTECH	34.6	0.606386	0.611283	0.611542	0.619036	0.658273	0.618121	0.639517	0.618026	0.633286	0.616531	0.629054
51461	ASD	M	1	CALTECH	37.7	0.58889	0.593738	0.595325	0.602361	0.679912	0.624152	0.637081	0.631058	0.635246	0.647515	0.622632
51462	ASD	F	1	CALTECH	20.2	0.617406	0.603665	0.656367	0.626659	0.618507	0.614763	0.64567	0.61131	0.658477	0.62644	0.62955
51463	ASD	F	1	CALTECH	20.2	0.63884	0.607928	0.659682	0.623107	0.601598	0.608493	0.64551	0.605495	0.66012	0.623529	0.644017
51464	ASD	M	1	CALTECH	20.9	0.638546	0.620813	0.651423	0.641922	0.643751	0.623918	0.668657	0.605288	0.663863	0.660057	0.64959
51465	ASD	M	1	CALTECH	20.2	0.652233	0.639432	0.659851	0.649324	0.648456	0.628947	0.635171	0.659993	0.684725	0.651748	0.660055
51466	ASD	M	1	CALTECH	27.6	0.618926	0.604108	0.618381	0.606424	0.624198	0.614587	0.63299	0.637959	0.636764	0.633358	0.617277
51467	ASD	M	1	CALTECH	23.4	0.624042	0.62448	0.650968	0.64811	0.67985	0.634802	0.667706	0.63721	0.661871	0.659692	0.645473
51468	ASD	M	1	CALTECH	20.1	0.632599	0.624927	0.674878	0.642147	0.690754	0.632884	0.66207	0.642857	0.668454	0.654735	0.654009
51469	ASD	M	1	CALTECH	45.1	0.612009	0.611305	0.636936	0.625537	0.64051	0.615667	0.637033	0.587688	0.637362	0.616832	0.621395
51470	ASD	M	1	CALTECH	29.1	0.62764	0.627837	0.688481	0.646983	0.639893	0.627539	0.688174	0.653768	0.666412	0.639481	0.648247
51471	ASD	F	1	CALTECH	22.4	0.596982	0.599839	0.59523	0.606321	0.640376	0.616483	0.640161	0.628591	0.612122	0.617494	0.619371
51472	ASD	M	1	CALTECH	17.5	0.627662	0.619513	0.675112	0.62209	0.628154	0.627076	0.637185	0.626226	0.680582	0.647579	0.623721
51473	ASD	M	1	CALTECH	21.2	0.585258	0.597295	0.603604	0.610405	0.638332	0.609547	0.660811	0.614176	0.62823	0.617779	0.6217
51474	ASD	M	1	CALTECH	20.9	0.6605	0.639774	0.688855	0.648284	0.677265	0.631724	0.660876	0.649786	0.698558	0.657541	0.65199
51475	CTL	M	1	CALTECH	44.2	0.639831	0.608875	0.639861	0.596957	0.666805	0.627232	0.62857	0.6133	0.650608	0.640671	0.611085
51476	CTL	M	1	CALTECH	39.3	0.626564	0.631261	0.649107	0.623865	0.647191	0.638	0.645459	0.622445	0.673297	0.654373	0.640251
51477	CTL	M	1	CALTECH	42.5	0.672383	0.636045	0.655716	0.627095	0.697863	0.642654	0.651164	0.643858	0.695886	0.667279	0.629475
51478	CTL	M	1	CALTECH	19.7	0.612032	0.612143	0.651698	0.633592	0.626864	0.620109	0.660875	0.625771	0.663688	0.653151	0.64731
51479	CTL	F	1	CALTECH	20	0.637785	0.615553	0.689988	0.655588	0.686262	0.620668	0.645076	0.606252	0.680246	0.649501	0.646657
51480	CTL	F	1	CALTECH	20.8	0.61458	0.602311	0.623481	0.610724	0.647242	0.627589	0.629891	0.62264	0.654498	0.638643	0.621236
51481	CTL	M	1	CALTECH	27.9	0.552381	0.567841	0.568408	0.548221	0.605676	0.595252	0.611431	0.572882	0.617343	0.611542	0.580789
51482	CTL	F	1	CALTECH	21.1	0.638378	0.62505	0.61543	0.655387	0.659938	0.624563	0.664211	0.640411	0.659412	0.650346	0.661349
51483	CTL	M	1	CALTECH	20.9	0.609344	0.609927	0.670102	0.602254	0.635596	0.625243	0.671052	0.637859	0.666488	0.647943	0.638007
51484	CTL	M	1	CALTECH	23.6	0.626319	0.618132	0.615729	0.640853	0.655782	0.638088	0.653539	0.644473	0.662658	0.660169	0.647631
51485	CTL	M	1	CALTECH	23.9	0.628776	0.640142	0.654021	0.641105	0.675435	0.635171	0.663236	0.624898	0.664739	0.659927	0.634481
51486	CTL	M	1	CALTECH	22	0.644059	0.604223	0.668446	0.623859	0.656964	0.610479	0.634543	0.624621	0.656285	0.636666	0.619681
51487	CTL	M	1	CALTECH	17	0.621557	0.609853	0.620803	0.640731	0.63654	0.613344	0.648045	0.610983	0.641444	0.637201	0.632789
51488	CTL	M	1	CALTECH	23.3	0.662478	0.610112	0.656461	0.628524	0.645112	0.61928	0.628876	0.620936	0.672454	0.660308	0.638987
51489	CTL	M	1	CALTECH	34.1	0.618306	0.594779	0.636736	0.613209	0.671303	0.62045	0.642946	0.648746	0.6349	0.641088	0.620164
51490	CTL	M	1	CALTECH	44.1	0.646825	0.621538	0.63928	0.621019	0.647569	0.630715	0.624334	0.641938	0.659009	0.650445	0.623005
51491	CTL	M	1	CALTECH	56.2	0.6255	0.611055	0.618586	0.634433	0.634724	0.627314	0.650518	0.630884	0.662711	0.642944	0.638686
51492	CTL	M	1	CALTECH	18.7	0.632282	0.613637	0.666361	0.618304	0.637585	0.635483	0.646221	0.641962	0.671915	0.655445	0.632477
51493	CTL	F	1	CALTECH	29.2	0.612313	0.600123	0.625324	0.583229	0.640753	0.617159	0.64063	0.627778	0.656588	0.640858	0.619491
51557	CTL	M	1	SBL	26	0.656273	0.633693	0.628655	0.636599	0.667699	0.62715	0.655152	0.606989	0.669898	0.646523	0.646274
51558	CTL	M	1	SBL	27	0.603993	0.621044	0.621546	0.642503	0.629847	0.624407	0.629036	0.604006	0.677837	0.633599	0.644706
51559	CTL	M	1	SBL	27	0.630346	0.627922	0.629831	0.628918	0.629343	0.618697	0.638487	0.622507	0.663833	0.63288	0.63409
51560	CTL	M	1	SBL	27	0.672462	0.657164	0.685243	0.656712	0.678442	0.633679	0.643006	0.658791	0.694045	0.667865	0.676628
51561	CTL	M	1	SBL	36	0.627571	0.621439	0.638153	0.645075	0.655518	0.634422	0.658107	0.687303	0.675823	0.652755	0.654876
51562	CTL	M	1	SBL	37	0.60634	0.60997	0.616046	0.635767	0.626743	0.606301	0.629495	0.597574	0.658479	0.624347	0.633441
51563	CTL	M	1	SBL	38	0.640132	0.629967	0.631644	0.661538	0.674841	0.6356	0.660297	0.663998	0.676671	0.661254	0.650616
51564	CTL	M	1	SBL	39	0.627904	0.626106	0.628618	0.602155	0.674934	0.616897	0.646871	0.605811	0.65999	0.633992	0.635214
51565	CTL	M	1	SBL	39	0.593321	0.588353	0.620531	0.58416	0.631845	0.616403	0.62139	0.574248	0.653872	0.638196	0.611072
51566	CTL	M	1	SBL	41	0.634146	0.625809	0.63524	0.642375	0.640998	0.621695	0.637291	0.619578	0.675748	0.641312	0.638897
51567	CTL	M	1	SBL	34	0.610134	0.612318	0.634337	0.630898	0.631128	0.620063	0.642551	0.609364	0.677451	0.644564	0.65686
51568	CTL	M	1	SBL	37	0.62444	0.626973	0.632025	0.62354	0.680888	0.632972	0.655592	0.615905	0.659523	0.6436	0.621807
51569	CTL	M	1	SBL	36	0.628355	0.603452	0.633892	0.638616	0.614338	0.626582	0.616008	0.616129	0.684916	0.639949	0.650684
51570	CTL	M	1	SBL	42	0.659095	0.656821	0.672437	0.654305	0.734702	0.653012	0.683307	0.674427	0.708585	0.690095	0.674245
51571	ASD	M	1	SBL	22	0.633356	0.62177	0.619515	0.641044	0.619684	0.613813	0.644673	0.603029	0.672128	0.647384	0.652807
51572	ASD	M	1	SBL	28	0.593654	0.591527	0.604166	0.611738	0.626773	0.61618	0.63558	0.582887	0.644855	0.625921	0.636756
51573	ASD	M	1	SBL	30	0.612211	0.606639	0.626341	0.619172	0.623347	0.61232	0.617921	0.587652	0.653998	0.631738	0.623124
51574	ASD	M	1	SBL	30	0.607282	0.610053	0.596772	0.598292	0.636226	0.619909	0.640022	0.615396	0.646584	0.635645	0.617428
51576	ASD	M	1	SBL	31	0.630612	0.630022	0.634248	0.648628	0.646482	0.627507	0.654684	0.639636	0.6821	0.647109	0.655422
51577	ASD	M	1	SBL	31	0.621409	0.606034	0.616682	0.639449	0.617903	0.619787	0.624806	0.630406	0.663448	0.63782	0.635252
51578	ASD	M	1	SBL	33	0.60945	0.606748	0.634986	0.620277	0.63903	0.616197	0.637935	0.589726	0.659231	0.631049	0.644901
51579	ASD	M	1	SBL	41	0.623476	0.609207	0.613376	0.613719	0.625929	0.622319	0.626333	0.608835	0.657439	0.634418	0.62049
51580	ASD	M	1	SBL	42	0.60694	0.598352	0.60945	0.582952	0.62223	0.612735	0.626985	0.585125	0.658737	0.622183	0.620258
51581	ASD	M	1	SBL	64	0.56787	0.592849	0.568205	0.564338	0.599148	0.597398	0.6076	0.562502	0.60677	0.595583	0.591327
51582	ASD	M	1	SBL	31	0.633391	0.62999	0.618864	0.639638	0.667624	0.628325	0.680607	0.633291	0.671059	0.662747	0.650874
51583	ASD	M	1	SBL	35	0.622322	0.615283	0.640092	0.634762	0.623028	0.623743	0.621782	0.628453	0.6541	0.634985	0.636004
51584	ASD	M	1	SBL	49	0.628603	0.631714	0.617613	0.599232	0.679924	0.620821	0.62681	0.573819	0.649292	0.642392	0.622369
51585	ASD	M	1	SBL	27	0.660129	0.650451	0.676762	0.66681	0.670577	0.638808	0.658476	0.675075	0.693525	0.677486	0.676094
51606	ASD	F	1	MAX_MUN	29	0.642604	0.629107	0.635451	0.645319	0.653787	0.647127	0.657663	0.657768	0.673515	0.65148	0.645376
51607	ASD	M	1	MAX_MUN	26	0.608389	0.615012	0.612179	0.621112	0.655366	0.638549	0.660748	0.632575	0.659463	0.642093	0.637835

## Sheet: ReHo
Abide_ID	Diagnosis	Sex	ABIDE	Site	Age	BA3_1_2_5	BA4_6	BA7	BA9	BA17	BA20_37	BA24	BA38	BA39_40	BA41_42_22	BA44_45
28853	ASD	M	2	ABIDEII-SDSU_1	10.9	0.183786	0.139552	0.183376	0.139344	0.166773	0.0642454	0.102888	0.056709	0.177354	0.0899535	0.14673
28854	CTL	M	2	ABIDEII-SDSU_1	11	0.197127	0.174357	0.202073	0.196893	0.194307	0.0872191	0.236162	0.135085	0.241479	0.157558	0.218975
28857	ASD	M	2	ABIDEII-SDSU_1	10.5	0.16555	0.116636	0.222629	0.193407	0.176939	0.0844813	0.139298	0.0855041	0.22265	0.14926	0.171441
28859	ASD	M	2	ABIDEII-SDSU_1	10.4	0.13113	0.103088	0.14907	0.150547	0.198038	0.0883717	0.149878	0.142281	0.224176	0.14571	0.146332
28860	ASD	M	2	ABIDEII-SDSU_1	10.8	0.108972	0.110394	0.20696	0.209672	0.155318	0.107949	0.132857	0.122933	0.237835	0.154071	0.199457
28861	ASD	M	2	ABIDEII-SDSU_1	17	0.095562	0.0991154	0.169109	0.169471	0.208983	0.0725475	0.113958	0.068555	0.207019	0.121221	0.188121
28863	CTL	M	2	ABIDEII-SDSU_1	9.7	0.120025	0.114343	0.193403	0.183296	0.127649	0.0750869	0.14958	0.0880041	0.202551	0.117431	0.159501
28864	ASD	M	2	ABIDEII-SDSU_1	17.8	0.0707772	0.13706	0.0844907	0.206928	0.156681	0.0796165	0.104819	0.126145	0.149603	0.169716	0.191025
28865	ASD	M	2	ABIDEII-SDSU_1	14.1	0.129525	0.104261	0.175697	0.194432	0.134857	0.076727	0.104106	0.110791	0.195143	0.112917	0.197369
28866	ASD	M	2	ABIDEII-SDSU_1	17.7	0.109726	0.115965	0.176486	0.224632	0.245974	0.085681	0.188651	0.137131	0.217382	0.155311	0.184303
28867	CTL	M	2	ABIDEII-SDSU_1	15.3	0.164086	0.107959	0.251309	0.224312	0.182011	0.0936175	0.106865	0.137735	0.254806	0.177738	0.211556
28868	CTL	M	2	ABIDEII-SDSU_1	8.7	0.246052	0.146916	0.237261	0.198017	0.183183	0.0926101	0.14961	0.123723	0.26097	0.162651	0.214661
28869	ASD	F	2	ABIDEII-SDSU_1	9.2	0.161367	0.141042	0.209189	0.17832	0.206779	0.10566	0.175279	0.156052	0.234517	0.131073	0.196613
28870	CTL	M	2	ABIDEII-SDSU_1	11.3	0.168885	0.104252	0.224796	0.151809	0.126975	0.0706886	0.133893	0.121061	0.205859	0.115372	0.162914
28871	ASD	F	2	ABIDEII-SDSU_1	18	0.123896	0.117537	0.174832	0.125117	0.20464	0.0703044	0.19419	0.131732	0.198523	0.120307	0.134795
28872	ASD	M	2	ABIDEII-SDSU_1	13.5	0.0989576	0.101346	0.182078	0.183857	0.180751	0.080214	0.15578	0.115649	0.205476	0.150425	0.180846
28873	ASD	F	2	ABIDEII-SDSU_1	14	0.151803	0.106298	0.201372	0.190067	0.215731	0.0968814	0.16808	0.107604	0.190415	0.0969021	0.192038
28874	ASD	M	2	ABIDEII-SDSU_1	17.2	0.172416	0.0841128	0.227502	0.173577	0.195995	0.0700594	0.129172	0.10583	0.232025	0.110405	0.17805
28876	ASD	F	2	ABIDEII-SDSU_1	15.5	0.160663	0.15428	0.224897	0.203854	0.221944	0.0879458	0.246632	0.12633	0.233967	0.147877	0.191618
28877	CTL	M	2	ABIDEII-SDSU_1	11.3	0.150514	0.129505	0.194263	0.151737	0.17921	0.110427	0.185548	0.124672	0.211757	0.153806	0.196672
28878	CTL	M	2	ABIDEII-SDSU_1	17.6	0.0982014	0.120063	0.219097	0.206184	0.225117	0.0984786	0.168159	0.12507	0.230991	0.155433	0.226702
28879	ASD	M	2	ABIDEII-SDSU_1	9.6	0.156992	0.127107	0.215117	0.189517	0.288847	0.10349	0.175192	0.0977019	0.224798	0.128649	0.212393
28881	CTL	M	2	ABIDEII-SDSU_1	8.1	0.142352	0.1225	0.137455	0.158397	0.177185	0.079756	0.149151	0.101422	0.196882	0.15188	0.183077
28883	CTL	M	2	ABIDEII-SDSU_1	16.2	0.128556	0.0951533	0.187433	0.177272	0.184352	0.079674	0.102167	0.126015	0.226	0.161564	0.179832
28884	ASD	M	2	ABIDEII-SDSU_1	11.9	0.135497	0.142252	0.175003	0.19664	0.187779	0.0853617	0.123257	0.0921567	0.206012	0.135845	0.186345
28885	ASD	F	2	ABIDEII-SDSU_1	16.8	0.193443	0.0981296	0.195042	0.185505	0.183109	0.0812381	0.141222	0.126136	0.231272	0.138316	0.19228
28886	CTL	M	2	ABIDEII-SDSU_1	14	0.087592	0.10432	0.0887947	0.172869	0.0836893	0.0746375	0.155161	0.0829469	0.166798	0.132281	0.163864
28888	CTL	M	2	ABIDEII-SDSU_1	17.6	0.0920017	0.0840417	0.158767	0.146076	0.148571	0.0790945	0.124078	0.134355	0.172385	0.124305	0.161281
28890	ASD	M	2	ABIDEII-SDSU_1	15.2	0.168832	0.133607	0.189241	0.199325	0.213931	0.117364	0.173251	0.114654	0.26536	0.181001	0.215293
28891	CTL	M	2	ABIDEII-SDSU_1	14.4	0.18905	0.106983	0.216622	0.160354	0.231814	0.0837138	0.119084	0.116239	0.204235	0.1162	0.170576
28893	CTL	M	2	ABIDEII-SDSU_1	17.6	0.0782829	0.0792084	0.194086	0.163145	0.189913	0.0838113	0.109937	0.117502	0.20082	0.129267	0.172797
28894	CTL	M	2	ABIDEII-SDSU_1	11.2	0.152575	0.11051	0.218979	0.19398	0.225551	0.0911287	0.11417	0.0880894	0.258446	0.138495	0.142853
28895	CTL	M	2	ABIDEII-SDSU_1	13	0.194483	0.136026	0.238627	0.168443	0.211896	0.0862136	0.19374	0.172725	0.217826	0.169714	0.19241
28896	ASD	M	2	ABIDEII-SDSU_1	11	0.180347	0.111749	0.184888	0.166633	0.185164	0.119038	0.16137	0.118568	0.222402	0.144466	0.169654
28897	ASD	M	2	ABIDEII-SDSU_1	16.6	0.232174	0.163445	0.213143	0.249193	0.235592	0.11205	0.150992	0.127005	0.275971	0.222772	0.220432
28899	ASD	M	2	ABIDEII-SDSU_1	12.1	0.117305	0.10683	0.175193	0.189173	0.164474	0.0949968	0.136433	0.0862651	0.219258	0.147538	0.187351
28900	CTL	M	2	ABIDEII-SDSU_1	13	0.103265	0.101894	0.118415	0.184966	0.133026	0.0979709	0.177538	0.119973	0.173007	0.12957	0.172692
28901	ASD	M	2	ABIDEII-SDSU_1	9.7	0.0621319	0.0945606	0.158783	0.179194	0.179654	0.0522796	0.154134	0.0367381	0.147201	0.0738382	0.0663518
28902	CTL	M	2	ABIDEII-SDSU_1	17.1	0.109924	0.147157	0.226847	0.238653	0.205739	0.115863	0.16194	0.185493	0.263528	0.184923	0.252735
28903	ASD	F	2	ABIDEII-SDSU_1	10.5	0.136275	0.12527	0.171605	0.192946	0.154725	0.0909933	0.163442	0.129404	0.231071	0.142414	0.196043
28904	CTL	M	2	ABIDEII-SDSU_1	16.2	0.101363	0.111668	0.15507	0.192216	0.210553	0.0883084	0.0990071	0.0890821	0.247337	0.128809	0.210235
28906	ASD	M	2	ABIDEII-SDSU_1	17.5	0.118604	0.0907734	0.199336	0.159358	0.225667	0.0732158	0.11063	0.092752	0.227843	0.0773087	0.198147
28908	ASD	M	2	ABIDEII-SDSU_1	14.4	0.155209	0.144535	0.213249	0.157089	0.197165	0.0728343	0.14022	0.108601	0.220491	0.131161	0.170049
28920	ASD	M	2	ABIDEII-OHSU_1	14	0.153877	0.119735	0.195186	0.114179	0.206232	0.0833675	0.111483	0.0812988	0.204521	0.134441	0.148486
28924	ASD	M	2	ABIDEII-OHSU_1	12	0.164955	0.139847	0.220883	0.170934	0.223107	0.117173	0.140748	0.100368	0.266178	0.114724	0.182414
28925	ASD	M	2	ABIDEII-OHSU_1	9	0.202487	0.136378	0.226776	0.134627	0.277373	0.115965	0.0905699	0.115163	0.22232	0.126205	0.15268
28926	ASD	M	2	ABIDEII-OHSU_1	11	0.125693	0.109348	0.179377	0.120642	0.186125	0.0844155	0.166289	0.136474	0.177934	0.123219	0.120007
28927	ASD	M	2	ABIDEII-OHSU_1	13	0.16793	0.129105	0.202444	0.16515	0.15162	0.104268	0.11644	0.0831317	0.196316	0.110758	0.167096
28930	ASD	M	2	ABIDEII-OHSU_1	13	0.116715	0.122572	0.137198	0.111663	0.166048	0.0683127	0.0911205	0.0657134	0.173385	0.0888966	0.128652
28931	ASD	M	2	ABIDEII-OHSU_1	13	0.166618	0.124936	0.200664	0.138251	0.218552	0.103719	0.101289	0.125061	0.234006	0.147426	0.137034
28933	ASD	M	2	ABIDEII-OHSU_1	13	0.122864	0.1066	0.159944	0.103454	0.186746	0.0802065	0.100698	0.0713377	0.184524	0.124036	0.120828
28934	ASD	F	2	ABIDEII-OHSU_1	7	0.154692	0.12803	0.205757	0.127023	0.20423	0.095372	0.0925302	0.0811873	0.18347	0.137022	0.162846
28935	ASD	M	2	ABIDEII-OHSU_1	12	0.138609	0.116433	0.215924	0.141047	0.220709	0.0873118	0.0941494	0.11017	0.235761	0.152834	0.155701
28936	ASD	M	2	ABIDEII-OHSU_1	9	0.13488	0.107585	0.208295	0.142274	0.204554	0.0833774	0.0681723	0.0779107	0.211287	0.119988	0.140641
28937	ASD	M	2	ABIDEII-OHSU_1	14	0.121375	0.110407	0.156634	0.0932408	0.182839	0.0721492	0.0855138	0.0907212	0.153107	0.122262	0.107433
28938	ASD	M	2	ABIDEII-OHSU_1	15	0.124842	0.122565	0.160172	0.163872	0.168471	0.082436	0.12068	0.11432	0.201118	0.111785	0.148181
28939	ASD	M	2	ABIDEII-OHSU_1	11	0.231858	0.195061	0.221909	0.174373	0.26966	0.124757	0.163261	0.125381	0.252627	0.170739	0.167823
28940	ASD	M	2	ABIDEII-OHSU_1	7	0.21074	0.187976	0.223369	0.158414	0.167272	0.1068	0.118535	0.138768	0.233281	0.157386	0.21608
28941	ASD	M	2	ABIDEII-OHSU_1	14	0.142109	0.0972337	0.159788	0.104198	0.209471	0.0812275	0.0704014	0.0719301	0.171924	0.100076	0.130403
28942	ASD	F	2	ABIDEII-OHSU_1	15	0.15545	0.124366	0.159679	0.126451	0.146855	0.0739762	0.137587	0.0928951	0.169326	0.109574	0.164544
28943	CTL	F	2	ABIDEII-OHSU_1	11	0.224903	0.185026	0.221587	0.110281	0.241974	0.131846	0.130184	0.127687	0.24511	0.142234	0.170208
28944	CTL	F	2	ABIDEII-OHSU_1	10	0.119003	0.117521	0.16356	0.116757	0.201941	0.095044	0.0919767	0.0830026	0.181342	0.122693	0.117804
28945	CTL	F	2	ABIDEII-OHSU_1	11	0.150897	0.13111	0.219267	0.174165	0.205406	0.0827831	0.136186	0.108194	0.201544	0.144244	0.159506
28946	CTL	F	2	ABIDEII-OHSU_1	9	0.167663	0.133019	0.158966	0.160807	0.22811	0.0806851	0.124974	0.0999006	0.200054	0.136334	0.166185
28947	CTL	F	2	ABIDEII-OHSU_1	10	0.17304	0.13562	0.217992	0.168019	0.225322	0.104131	0.160051	0.12062	0.23016	0.125418	0.183217
28948	CTL	M	2	ABIDEII-OHSU_1	12	0.16282	0.12236	0.200333	0.144201	0.23133	0.0894942	0.121622	0.0805848	0.203771	0.143511	0.139512
28949	ASD	M	2	ABIDEII-OHSU_1	10	0.170328	0.132573	0.213708	0.139253	0.206327	0.088576	0.139018	0.0993384	0.207384	0.121395	0.15121
28950	CTL	F	2	ABIDEII-OHSU_1	10	0.119378	0.105426	0.169297	0.117493	0.208507	0.0877713	0.096147	0.104451	0.179468	0.141939	0.130816
28951	CTL	M	2	ABIDEII-OHSU_1	13	0.133191	0.117174	0.198872	0.155075	0.219238	0.123505	0.177511	0.137488	0.213405	0.16924	0.176556
28952	ASD	M	2	ABIDEII-OHSU_1	12	0.18527	0.132953	0.228677	0.131278	0.21597	0.124656	0.148813	0.130502	0.269466	0.177495	0.149233
28953	CTL	F	2	ABIDEII-OHSU_1	10	0.139581	0.136134	0.17191	0.165752	0.201129	0.11048	0.123502	0.114872	0.217866	0.157564	0.168645
28954	CTL	F	2	ABIDEII-OHSU_1	13	0.164253	0.12815	0.194158	0.13067	0.177425	0.0947528	0.090884	0.125616	0.193754	0.129451	0.137759
28955	CTL	M	2	ABIDEII-OHSU_1	10	0.112162	0.109665	0.180347	0.123889	0.1608	0.0887002	0.112025	0.0776525	0.201858	0.114349	0.14364
28956	CTL	M	2	ABIDEII-OHSU_1	9	0.16316	0.122331	0.198502	0.122398	0.173476	0.0762692	0.090013	0.0889866	0.184025	0.104406	0.131538
28957	ASD	M	2	ABIDEII-OHSU_1	15	0.178017	0.148162	0.168193	0.137952	0.207432	0.100478	0.135301	0.109392	0.210986	0.13834	0.153789
28958	ASD	M	2	ABIDEII-OHSU_1	12	0.121335	0.121725	0.1743	0.130056	0.208184	0.0928692	0.138508	0.0983684	0.193029	0.1254	0.152155
28960	CTL	M	2	ABIDEII-OHSU_1	11	0.149932	0.11853	0.21865	0.146869	0.237637	0.114363	0.129688	0.118987	0.222226	0.119488	0.175149
28961	CTL	M	2	ABIDEII-OHSU_1	9	0.139318	0.118821	0.170178	0.131781	0.184484	0.0905988	0.156359	0.114617	0.211549	0.142795	0.172475
28962	ASD	F	2	ABIDEII-OHSU_1	10	0.123194	0.114854	0.186859	0.118405	0.160908	0.0901691	0.105062	0.0938706	0.187393	0.121585	0.13337
28963	ASD	M	2	ABIDEII-OHSU_1	10	0.135541	0.108553	0.20901	0.118892	0.281661	0.10957	0.0992254	0.0901212	0.187258	0.140685	0.1172
28964	ASD	M	2	ABIDEII-OHSU_1	14	0.18059	0.156539	0.235644	0.147903	0.186809	0.0985521	0.136865	0.1083	0.238934	0.119157	0.165342
28965	CTL	M	2	ABIDEII-OHSU_1	9	0.123251	0.1186	0.16802	0.128388	0.219578	0.108485	0.0988255	0.103597	0.188487	0.138018	0.150438
28966	ASD	M	2	ABIDEII-OHSU_1	13	0.140063	0.130791	0.198759	0.175348	0.190716	0.101999	0.115979	0.0958643	0.211242	0.122122	0.149092
28967	ASD	M	2	ABIDEII-OHSU_1	13	0.145104	0.117318	0.171979	0.159159	0.209581	0.100416	0.114487	0.112296	0.217349	0.148881	0.158988
28968	ASD	F	2	ABIDEII-OHSU_1	8	0.159818	0.128549	0.211184	0.160139	0.217186	0.109361	0.114542	0.124951	0.252993	0.129849	0.166755
28969	CTL	M	2	ABIDEII-OHSU_1	9	0.161993	0.107324	0.200203	0.124272	0.179146	0.103885	0.0826102	0.108052	0.2096	0.156557	0.157543
28970	CTL	M	2	ABIDEII-OHSU_1	8	0.147487	0.109403	0.180517	0.113504	0.199516	0.091758	0.0887698	0.0894133	0.197908	0.138453	0.122212
28971	CTL	F	2	ABIDEII-OHSU_1	9	0.186382	0.15103	0.19826	0.152907	0.188981	0.113334	0.118069	0.129128	0.227076	0.153601	0.18032
28972	ASD	M	2	ABIDEII-OHSU_1	14	0.144286	0.122096	0.189515	0.165613	0.235679	0.109979	0.137142	0.113627	0.217689	0.166131	0.164632
28973	CTL	F	2	ABIDEII-OHSU_1	9	0.217764	0.153599	0.240673	0.184192	0.176643	0.108941	0.106354	0.131984	0.256196	0.182784	0.157464
28974	CTL	M	2	ABIDEII-OHSU_1	12	0.132887	0.0971058	0.176075	0.124492	0.136428	0.102254	0.10083	0.0985307	0.197208	0.13689	0.14679
28975	CTL	M	2	ABIDEII-OHSU_1	10	0.118481	0.108911	0.181143	0.148214	0.20693	0.0944863	0.119726	0.0983891	0.193562	0.106949	0.153845
28976	CTL	F	2	ABIDEII-OHSU_1	11	0.129691	0.103024	0.205547	0.131687	0.175095	0.0930172	0.120839	0.0918215	0.212732	0.133822	0.132342
28977	CTL	F	2	ABIDEII-OHSU_1	9	0.125709	0.109955	0.1662	0.115702	0.0994996	0.0774855	0.0763005	0.0858175	0.183389	0.119673	0.143676
28978	CTL	M	2	ABIDEII-OHSU_1	8	0.16172	0.120297	0.203774	0.126619	0.161912	0.102178	0.129764	0.0827689	0.216332	0.125325	0.157327
28979	CTL	M	2	ABIDEII-OHSU_1	9	0.147379	0.139914	0.200686	0.185452	0.264061	0.130728	0.158345	0.126101	0.25252	0.180454	0.178211
28980	CTL	F	2	ABIDEII-OHSU_1	8	0.137835	0.136369	0.192897	0.128438	0.209865	0.0965023	0.121477	0.0734674	0.170095	0.114525	0.134435
28981	CTL	M	2	ABIDEII-OHSU_1	11	0.154411	0.130897	0.197451	0.128412	0.202666	0.0932818	0.106306	0.0890644	0.203961	0.133896	0.122696
28982	ASD	M	2	ABIDEII-OHSU_1	11	0.114051	0.110675	0.184709	0.0922989	0.251634	0.0992626	0.122183	0.0789196	0.17737	0.108877	0.122747
28983	CTL	M	2	ABIDEII-OHSU_1	8	0.173549	0.145108	0.222017	0.178475	0.286892	0.122021	0.179871	0.123651	0.246378	0.142696	0.179584
28984	CTL	M	2	ABIDEII-OHSU_1	9	0.145413	0.13156	0.198836	0.108873	0.191261	0.0890574	0.0940136	0.0922017	0.178787	0.150651	0.112668
28985	CTL	M	2	ABIDEII-OHSU_1	12	0.176372	0.138735	0.21945	0.18329	0.147502	0.0952656	0.143343	0.116659	0.225376	0.168628	0.155021
28986	ASD	M	2	ABIDEII-OHSU_1	14	0.156702	0.1054	0.210133	0.145757	0.189623	0.0956121	0.0967346	0.11204	0.219822	0.119758	0.175319
28987	ASD	M	2	ABIDEII-OHSU_1	14	0.1792	0.153603	0.206399	0.147334	0.228289	0.0825328	0.0998969	0.065766	0.189008	0.103029	0.146791
28988	ASD	F	2	ABIDEII-OHSU_1	11	0.148884	0.116171	0.205229	0.184292	0.188394	0.104955	0.14291	0.121511	0.23371	0.143308	0.17592
28989	CTL	M	2	ABIDEII-OHSU_1	12	0.132732	0.113259	0.202449	0.121949	0.17179	0.0977258	0.11419	0.0970615	0.226497	0.135223	0.148865
28990	CTL	M	2	ABIDEII-OHSU_1	8	0.176831	0.107263	0.193853	0.108818	0.1686	0.0853595	0.112391	0.111561	0.215085	0.119371	0.115981
28991	CTL	F	2	ABIDEII-OHSU_1	12	0.18821	0.0938861	0.205428	0.152369	0.186649	0.0952935	0.151639	0.110281	0.224906	0.112379	0.14759
28992	ASD	M	2	ABIDEII-OHSU_1	13	0.145454	0.13797	0.227044	0.188265	0.297935	0.107176	0.148644	0.123795	0.244945	0.157739	0.170899
28993	CTL	M	2	ABIDEII-OHSU_1	10	0.180651	0.126931	0.246887	0.158817	0.19955	0.102331	0.116139	0.125893	0.23161	0.149958	0.157698
28994	CTL	F	2	ABIDEII-OHSU_1	11	0.165992	0.124297	0.208582	0.133864	0.198491	0.0880581	0.0901623	0.103462	0.210592	0.153286	0.142062
28995	ASD	M	2	ABIDEII-OHSU_1	8	0.135989	0.134082	0.214938	0.147326	0.225159	0.0854803	0.0901626	0.0955999	0.212494	0.108002	0.177488
28996	CTL	M	2	ABIDEII-OHSU_1	11	0.121468	0.0901805	0.189661	0.106387	0.114583	0.0868883	0.0872343	0.0689523	0.179347	0.113339	0.101232
28997	ASD	F	2	ABIDEII-OHSU_1	12	0.169798	0.139458	0.195848	0.130194	0.216927	0.109787	0.156741	0.0844487	0.217495	0.147596	0.12634
28998	ASD	M	2	ABIDEII-OHSU_1	9	0.115029	0.103479	0.155603	0.108876	0.18664	0.0826135	0.101294	0.0902246	0.16957	0.104938	0.130523
28999	CTL	M	2	ABIDEII-OHSU_1	10	0.121539	0.109769	0.16822	0.119403	0.187736	0.0772314	0.113196	0.0914675	0.193011	0.124543	0.129518
29000	CTL	F	2	ABIDEII-OHSU_1	10	0.142226	0.103724	0.186629	0.104257	0.167493	0.0776475	0.100921	0.0939159	0.165099	0.105423	0.127845
29001	CTL	F	2	ABIDEII-OHSU_1	9	0.155281	0.120875	0.207471	0.160351	0.163899	0.108373	0.11872	0.124846	0.227879	0.14503	0.169982
29002	CTL	M	2	ABIDEII-OHSU_1	14	0.172748	0.122637	0.173489	0.115722	0.183347	0.0863952	0.0940922	0.0921914	0.191899	0.149616	0.159776
29003	CTL	M	2	ABIDEII-OHSU_1	12	0.155841	0.136119	0.19524	0.131363	0.177672	0.0910323	0.117781	0.0955806	0.187922	0.10896	0.166801
29004	CTL	F	2	ABIDEII-OHSU_1	13	0.161269	0.112143	0.199385	0.150473	0.186869	0.103949	0.118828	0.0862494	0.230876	0.15676	0.151325
29005	CTL	F	2	ABIDEII-OHSU_1	10	0.166572	0.141118	0.20128	0.162634	0.253008	0.11402	0.146845	0.113476	0.222429	0.151393	0.143252
29006	ASD	M	2	ABIDEII-BNI_1	48	0.211557	0.175325	0.212617	0.108197	0.292399	0.114904	0.109077	0.0925626	0.229474	0.147435	0.167063
29007	ASD	M	2	ABIDEII-BNI_1	41	0.149805	0.119568	0.174081	0.164414	0.196736	0.0966048	0.118887	0.12134	0.23949	0.121838	0.181001
29008	ASD	M	2	ABIDEII-BNI_1	59	0.149926	0.118392	0.161638	0.149871	0.123018	0.0968418	0.121135	0.111049	0.195047	0.135542	0.150564
29009	ASD	M	2	ABIDEII-BNI_1	57	0.151684	0.131771	0.150918	0.12172	0.190643	0.1016	0.131372	0.0860004	0.155752	0.146655	0.148985
29010	ASD	M	2	ABIDEII-BNI_1	45	0.147881	0.153697	0.151803	0.133243	0.163552	0.0857441	0.116457	0.0812832	0.173192	0.10278	0.155011
29011	CTL	M	2	ABIDEII-BNI_1	48	0.180148	0.180751	0.188941	0.151359	0.196474	0.0985741	0.121259	0.105752	0.198733	0.141938	0.17749
29013	ASD	M	2	ABIDEII-BNI_1	51	0.136411	0.122471	0.168505	0.130407	0.147026	0.0964303	0.112507	0.0928047	0.177137	0.137889	0.12526
29014	CTL	M	2	ABIDEII-BNI_1	64	0.133474	0.109455	0.160549	0.119262	0.127127	0.0879877	0.112261	0.0914794	0.15906	0.121897	0.126953
29015	ASD	M	2	ABIDEII-BNI_1	47	0.12583	0.10845	0.115226	0.152449	0.143257	0.0887991	0.0972438	0.114954	0.158455	0.146175	0.143474
29016	CTL	M	2	ABIDEII-BNI_1	41	0.164251	0.137495	0.161885	0.158659	0.253729	0.102001	0.163601	0.0935457	0.194405	0.13984	0.170125
29017	ASD	M	2	ABIDEII-BNI_1	55	0.101089	0.0844736	0.128889	0.103093	0.132761	0.0448102	0.0994585	0.0418031	0.0928146	0.0514387	0.0791797
29018	CTL	M	2	ABIDEII-BNI_1	51	0.1485	0.132123	0.185011	0.139041	0.204709	0.0938112	0.128158	0.114048	0.214468	0.134966	0.141144
29019	CTL	M	2	ABIDEII-BNI_1	62	0.114391	0.104979	0.142807	0.145476	0.159109	0.101549	0.131928	0.0959171	0.204623	0.132314	0.167899
29021	CTL	M	2	ABIDEII-BNI_1	43	0.136506	0.130952	0.177492	0.157646	0.175599	0.0937677	0.129353	0.110839	0.187193	0.158865	0.179784
29022	CTL	M	2	ABIDEII-BNI_1	40	0.151404	0.136073	0.163371	0.142973	0.239151	0.0913673	0.115531	0.0886316	0.147231	0.129228	0.170525
29023	CTL	M	2	ABIDEII-BNI_1	46	0.139554	0.129345	0.161885	0.166567	0.237196	0.0944037	0.159444	0.0893652	0.185136	0.120144	0.166288
29024	CTL	M	2	ABIDEII-BNI_1	60	0.160693	0.166594	0.152727	0.162253	0.211626	0.0896559	0.163255	0.108041	0.179139	0.148983	0.16245
29025	ASD	M	2	ABIDEII-BNI_1	57	0.130326	0.109097	0.151493	0.150779	0.173486	0.0860315	0.114832	0.0945953	0.175304	0.134512	0.17059
29026	ASD	M	2	ABIDEII-BNI_1	54	0.149858	0.136528	0.184709	0.117956	0.295917	0.103149	0.10348	0.101272	0.199306	0.118044	0.15247
29027	ASD	M	2	ABIDEII-BNI_1	45	0.159812	0.149411	0.191984	0.179196	0.164241	0.096335	0.129784	0.142285	0.218669	0.134742	0.190059
29028	ASD	M	2	ABIDEII-BNI_1	21	0.19353	0.183223	0.20561	0.230443	0.246843	0.152411	0.178677	0.202242	0.261551	0.203214	0.209735
29029	ASD	M	2	ABIDEII-BNI_1	20	0.156115	0.146038	0.163547	0.148325	0.189078	0.10989	0.190692	0.143627	0.153159	0.125108	0.155274
29030	ASD	M	2	ABIDEII-BNI_1	18	0.188153	0.154365	0.208339	0.188793	0.265994	0.120775	0.150907	0.151931	0.227611	0.149866	0.177506
29031	ASD	M	2	ABIDEII-BNI_1	21	0.179721	0.180525	0.196424	0.151945	0.315255	0.160558	0.195995	0.111016	0.205267	0.186622	0.161099
29032	CTL	M	2	ABIDEII-BNI_1	20	0.137794	0.17083	0.141512	0.1233	0.254788	0.11072	0.133502	0.12047	0.166078	0.146621	0.148166
29033	CTL	M	2	ABIDEII-BNI_1	54	0.126047	0.108242	0.179243	0.100934	0.201818	0.0979002	0.127283	0.0935162	0.179303	0.114893	0.115345
29034	CTL	M	2	ABIDEII-BNI_1	21	0.169188	0.170731	0.213057	0.168171	0.283202	0.122667	0.154216	0.143951	0.198977	0.155864	0.178689
29035	CTL	M	2	ABIDEII-BNI_1	22	0.150017	0.116376	0.195005	0.161591	0.13092	0.111657	0.143242	0.148976	0.19368	0.167813	0.176705
29036	CTL	M	2	ABIDEII-BNI_1	56	0.165787	0.122876	0.190312	0.155397	0.211592	0.117509	0.159108	0.145375	0.17016	0.117789	0.129036
29037	ASD	M	2	ABIDEII-BNI_1	19	0.11476	0.123497	0.14038	0.161649	0.210384	0.0949124	0.126256	0.113434	0.19182	0.108792	0.172549
29038	CTL	M	2	ABIDEII-BNI_1	21	0.0860542	0.0858683	0.102553	0.0766981	0.212844	0.0881231	0.115539	0.0808064	0.122444	0.10479	0.115001
29039	ASD	M	2	ABIDEII-BNI_1	19	0.129104	0.116715	0.128284	0.129041	0.138252	0.108511	0.131778	0.0994617	0.158397	0.116133	0.136523
29040	CTL	M	2	ABIDEII-BNI_1	49	0.0287837	0.0258705	0.0398743	0.029122	0.0378019	0.029827	0.0104428	0.0310886	0.045487	0.0281951	0.0338889
29041	ASD	M	2	ABIDEII-BNI_1	19	0.12116	0.109575	0.127412	0.106652	0.122891	0.0971172	0.124199	0.112823	0.127873	0.101972	0.106243
29042	ASD	M	2	ABIDEII-BNI_1	25	0.17947	0.144102	0.20655	0.158369	0.161429	0.114167	0.143849	0.129136	0.216729	0.156702	0.13567
29043	ASD	M	2	ABIDEII-BNI_1	53	0.106197	0.10413	0.167797	0.139596	0.158591	0.106429	0.127698	0.116428	0.174805	0.130968	0.153354
29044	CTL	M	2	ABIDEII-BNI_1	19	0.234343	0.163263	0.209634	0.127165	0.297636	0.136502	0.158808	0.169506	0.209136	0.157858	0.153727
29045	CTL	M	2	ABIDEII-BNI_1	48	0.188892	0.155259	0.195799	0.145354	0.266098	0.130773	0.167701	0.108059	0.249824	0.196144	0.190428
29046	ASD	M	2	ABIDEII-BNI_1	18	0.186479	0.139272	0.226569	0.181739	0.154404	0.140517	0.129123	0.143619	0.208153	0.173393	0.18377
29047	CTL	M	2	ABIDEII-BNI_1	55	0.0892978	0.0870296	0.120859	0.119875	0.157599	0.0987764	0.0918188	0.0710059	0.140303	0.111304	0.103389
29048	CTL	M	2	ABIDEII-BNI_1	25	0.141932	0.133006	0.18224	0.191041	0.145422	0.0996942	0.162652	0.128678	0.183526	0.13588	0.173554
29049	CTL	M	2	ABIDEII-BNI_1	47	0.148123	0.143138	0.151795	0.124521	0.264929	0.107127	0.15326	0.132268	0.184627	0.139201	0.133389
29050	CTL	M	2	ABIDEII-BNI_1	18	0.163453	0.137133	0.168758	0.123839	0.263045	0.105986	0.134832	0.130178	0.169644	0.120808	0.135715
29051	CTL	M	2	ABIDEII-BNI_1	19	0.160699	0.167265	0.16371	0.183834	0.303993	0.11552	0.168156	0.126876	0.208074	0.143049	0.165654
29052	ASD	M	2	ABIDEII-BNI_1	40	0.114619	0.113885	0.164946	0.143819	0.144203	0.0994943	0.117215	0.146696	0.162259	0.131983	0.159936
29053	ASD	M	2	ABIDEII-BNI_1	24	0.161781	0.147816	0.191575	0.213583	0.146379	0.113089	0.164816	0.145195	0.192026	0.166804	0.175068
29054	CTL	M	2	ABIDEII-BNI_1	43	0.141209	0.148224	0.12051	0.138882	0.305616	0.0977691	0.160464	0.146343	0.175412	0.138088	0.122607
29055	ASD	M	2	ABIDEII-BNI_1	22	0.196256	0.149684	0.186592	0.150874	0.202812	0.138827	0.147928	0.163494	0.211386	0.224977	0.15916
29056	CTL	M	2	ABIDEII-BNI_1	18	0.18903	0.169483	0.200782	0.188137	0.289137	0.116523	0.127366	0.172595	0.235283	0.193697	0.201438
29057	ASD	M	2	ABIDEII-ETH_1	27.3	0.144052	0.108749	0.190804	0.180187	0.107942	0.0526395	0.0704889	0.0819972	0.180372	0.0793663	0.177035
29063	ASD	M	2	ABIDEII-ETH_1	14.8	0.181364	0.164387	0.19883	0.193577	0.226627	0.0954952	0.0720496	0.161615	0.232129	0.107372	0.257498
29074	CTL	M	2	ABIDEII-ETH_1	21.3	0.143315	0.131513	0.181052	0.137144	0.160183	0.0684302	0.0858891	0.0969463	0.168884	0.106688	0.167613
29076	CTL	M	2	ABIDEII-ETH_1	24.1	0.134989	0.0976109	0.164864	0.178706	0.115494	0.07266	0.080018	0.0833353	0.175205	0.111334	0.173167
29083	CTL	M	2	ABIDEII-ETH_1	30.7	0.194682	0.169985	0.200808	0.214038	0.17701	0.0778225	0.0991429	0.104054	0.217694	0.131768	0.183127
29084	CTL	M	2	ABIDEII-ETH_1	28.1	0.185918	0.170174	0.212003	0.211785	0.124559	0.0864493	0.102748	0.133207	0.23329	0.13434	0.265303
29092	CTL	M	2	ABIDEII-ETH_1	27.4	0.207645	0.161095	0.246699	0.192251	0.209804	0.0729465	0.096234	0.0893259	0.2146	0.120251	0.197691
29096	ASD	M	2	ABIDEII-TCD_1	15.5	0.151801	0.115701	0.169852	0.146822	0.122096	0.0885288	0.0988175	0.0937416	0.178775	0.120941	0.142353
29099	ASD	M	2	ABIDEII-TCD_1	10.8	0.140364	0.124248	0.163586	0.12782	0.163017	0.0940624	0.0912433	0.0718768	0.147617	0.0995417	0.141514
29101	ASD	M	2	ABIDEII-TCD_1	14	0.163318	0.141076	0.161027	0.148072	0.16586	0.106606	0.140128	0.105275	0.188732	0.107995	0.167891
29103	ASD	M	2	ABIDEII-TCD_1	14.8	0.121956	0.115628	0.156376	0.157956	0.13392	0.0930095	0.0871975	0.1028	0.172221	0.101053	0.165614
29104	ASD	M	2	ABIDEII-TCD_1	19.3	0.137825	0.12245	0.19952	0.16981	0.169298	0.0984856	0.091723	0.12565	0.214068	0.123557	0.202457
29105	ASD	M	2	ABIDEII-TCD_1	19.3	0.19065	0.132234	0.211696	0.184132	0.199166	0.0884073	0.0823782	0.105648	0.210249	0.111294	0.194115
29106	ASD	M	2	ABIDEII-TCD_1	17.8	0.11583	0.0966911	0.0969818	0.109337	0.107305	0.0772489	0.0551302	0.0671741	0.144442	0.0890943	0.132725
29107	ASD	M	2	ABIDEII-TCD_1	18.5	0.129323	0.109001	0.184	0.143255	0.112772	0.0806439	0.0553847	0.083165	0.170418	0.093169	0.154674
29108	ASD	M	2	ABIDEII-TCD_1	14	0.14226	0.129387	0.130847	0.132627	0.141739	0.103416	0.106246	0.0887782	0.16218	0.107544	0.161703
29109	ASD	M	2	ABIDEII-TCD_1	12.5	0.174976	0.136642	0.215171	0.192341	0.168158	0.101407	0.123329	0.121771	0.224732	0.169171	0.197947
29111	ASD	M	2	ABIDEII-TCD_1	14	0.141617	0.10673	0.230478	0.17728	0.15834	0.0997709	0.106776	0.13378	0.217808	0.13676	0.193802
29112	ASD	M	2	ABIDEII-TCD_1	10.8	0.197952	0.135627	0.250395	0.194198	0.192422	0.10386	0.0818442	0.090347	0.238035	0.12366	0.213617
29113	ASD	M	2	ABIDEII-TCD_1	12.8	0.185677	0.144293	0.19084	0.14098	0.197429	0.100265	0.108932	0.133988	0.210863	0.128992	0.164699
29114	ASD	M	2	ABIDEII-TCD_1	18.8	0.131636	0.120752	0.200428	0.191876	0.200071	0.0962026	0.0794294	0.115199	0.212764	0.147629	0.192458
29116	ASD	M	2	ABIDEII-TCD_1	10	0.183499	0.142427	0.216669	0.173338	0.190796	0.126719	0.123406	0.10307	0.198364	0.130617	0.183078
29117	CTL	M	2	ABIDEII-TCD_1	19.3	0.156225	0.116378	0.201657	0.151438	0.117875	0.100001	0.082425	0.11434	0.202552	0.114828	0.199961
29118	CTL	M	2	ABIDEII-TCD_1	12	0.182142	0.134575	0.218091	0.167294	0.198107	0.116145	0.0943541	0.11171	0.211182	0.150491	0.218619
29119	CTL	M	2	ABIDEII-TCD_1	12.5	0.134058	0.100019	0.164844	0.197477	0.143116	0.0793933	0.0807429	0.132416	0.187712	0.113973	0.187777
29120	CTL	M	2	ABIDEII-TCD_1	15.3	0.171475	0.131953	0.224635	0.211862	0.148493	0.0991357	0.109364	0.098401	0.233627	0.11701	0.200036
29121	CTL	M	2	ABIDEII-TCD_1	15.5	0.183003	0.119649	0.216811	0.177365	0.15984	0.0914681	0.0740905	0.119668	0.215274	0.118266	0.189307
29122	CTL	M	2	ABIDEII-TCD_1	14.3	0.148707	0.122652	0.218967	0.13895	0.186382	0.105384	0.0952849	0.121966	0.198754	0.115798	0.175241
29124	CTL	M	2	ABIDEII-TCD_1	15	0.187005	0.128167	0.217989	0.206321	0.165332	0.103853	0.0920281	0.141381	0.239026	0.136492	0.196322
29125	CTL	M	2	ABIDEII-TCD_1	13	0.16527	0.167561	0.175135	0.158097	0.162035	0.0971355	0.126466	0.103762	0.201072	0.108342	0.178503
29128	CTL	M	2	ABIDEII-TCD_1	20	0.167385	0.127499	0.209819	0.172785	0.210364	0.105888	0.0785404	0.114764	0.230475	0.13256	0.186936
29130	CTL	M	2	ABIDEII-TCD_1	18.8	0.171033	0.132726	0.214733	0.165174	0.242873	0.0864314	0.102694	0.145898	0.211022	0.127127	0.227112
29131	CTL	M	2	ABIDEII-TCD_1	16	0.162403	0.133066	0.229762	0.205681	0.173546	0.0880371	0.0870509	0.105214	0.197309	0.0917701	0.191843
29132	CTL	M	2	ABIDEII-TCD_1	13.5	0.170246	0.1244	0.18729	0.160694	0.173088	0.104518	0.0899099	0.0955576	0.184267	0.127162	0.173577
29135	CTL	M	2	ABIDEII-TCD_1	18.8	0.140165	0.10184	0.198263	0.173435	0.121416	0.0816432	0.088858	0.0949486	0.221338	0.117657	0.177634
29137	CTL	M	2	ABIDEII-TCD_1	13.5	0.104134	0.0907115	0.114419	0.117831	0.139007	0.0921552	0.0721985	0.0743367	0.130896	0.0747952	0.134705
29177	ASD	F	2	ABIDEII-NYU_1	10	0.119651	0.119509	0.135307	0.157291	0.145062	0.127986	0.121515	0.141264	0.15148	0.148212	0.15151
29178	ASD	M	2	ABIDEII-NYU_1	13.6	0.128837	0.130627	0.136284	0.132814	0.162672	0.128309	0.129529	0.142772	0.144745	0.130447	0.15346
29179	ASD	M	2	ABIDEII-NYU_1	7.3	0.144318	0.129854	0.160318	0.141876	0.166876	0.138776	0.139561	0.147532	0.154528	0.139618	0.162185
29180	ASD	M	2	ABIDEII-NYU_1	6.6	0.143004	0.138812	0.147421	0.177627	0.186695	0.141303	0.146485	0.156486	0.146011	0.134788	0.177118
29181	ASD	M	2	ABIDEII-NYU_1	8.3	0.121014	0.126494	0.142128	0.152815	0.162929	0.12547	0.125431	0.14935	0.147901	0.135607	0.161703
29182	ASD	M	2	ABIDEII-NYU_1	5.9	0.12975	0.127411	0.153567	0.144787	0.172646	0.124936	0.116175	0.132962	0.142461	0.140895	0.148652
29183	ASD	M	2	ABIDEII-NYU_1	7.7	0.144312	0.138347	0.161792	0.162908	0.16624	0.125624	0.140339	0.143301	0.172634	0.149891	0.171622
29184	ASD	M	2	ABIDEII-NYU_1	7.3	0.123291	0.132844	0.140338	0.155328	0.16923	0.139494	0.128538	0.162081	0.149586	0.138889	0.168797
29185	ASD	M	2	ABIDEII-NYU_1	7.8	0.142453	0.147597	0.145422	0.156465	0.165668	0.142144	0.154822	0.156855	0.163838	0.156179	0.193678
29186	ASD	M	2	ABIDEII-NYU_1	7.2	0.130349	0.135133	0.132087	0.14952	0.162605	0.133123	0.131675	0.148158	0.135614	0.141908	0.161827
29187	ASD	M	2	ABIDEII-NYU_1	5.4	0.138478	0.146658	0.142727	0.174144	0.176187	0.141513	0.162082	0.16028	0.15794	0.148363	0.172836
29188	ASD	M	2	ABIDEII-NYU_1	8.3	0.125698	0.123692	0.139591	0.138332	0.150766	0.12691	0.123209	0.127733	0.140766	0.126721	0.156468
29189	ASD	M	2	ABIDEII-NYU_1	5.3	0.156342	0.159994	0.160644	0.168433	0.228162	0.142893	0.165594	0.157438	0.160457	0.155369	0.182366
29190	ASD	M	2	ABIDEII-NYU_1	12.5	0.127147	0.125677	0.154238	0.137701	0.139769	0.122067	0.121919	0.150455	0.157932	0.137736	0.156418
29191	ASD	M	2	ABIDEII-NYU_1	9.4	0.124955	0.113571	0.128528	0.119135	0.135964	0.127174	0.123698	0.128757	0.128225	0.128887	0.127647
29192	ASD	M	2	ABIDEII-NYU_1	11.3	0.124975	0.123516	0.148258	0.135138	0.160367	0.123039	0.129101	0.130684	0.15118	0.137801	0.143241
29193	ASD	M	2	ABIDEII-NYU_1	7.2	0.125225	0.122685	0.125582	0.14099	0.136432	0.12782	0.140332	0.147128	0.133398	0.128924	0.165569
29194	ASD	M	2	ABIDEII-NYU_1	5.9	0.144608	0.12947	0.167007	0.161186	0.165476	0.135196	0.131086	0.143568	0.159205	0.144028	0.166117
29195	ASD	M	2	ABIDEII-NYU_1	7.2	0.130415	0.134915	0.147637	0.164101	0.158791	0.138416	0.142253	0.148316	0.15428	0.151273	0.171054
29196	ASD	M	2	ABIDEII-NYU_1	10.4	0.126224	0.124531	0.143727	0.145264	0.177173	0.120644	0.124895	0.137184	0.153435	0.139415	0.152233
29197	ASD	M	2	ABIDEII-NYU_1	12	0.12508	0.117901	0.146995	0.141345	0.179223	0.122162	0.121142	0.140767	0.139529	0.137371	0.144578
29198	ASD	M	2	ABIDEII-NYU_1	10.2	0.139254	0.134841	0.136334	0.13388	0.171852	0.126921	0.136443	0.132808	0.158822	0.136749	0.14745
29199	ASD	M	2	ABIDEII-NYU_1	8.3	0.119411	0.122544	0.12472	0.137996	0.163371	0.118788	0.117844	0.132313	0.127738	0.133385	0.141318
29200	ASD	M	2	ABIDEII-NYU_1	13.2	0.14313	0.136037	0.151307	0.168155	0.184508	0.128625	0.132871	0.154488	0.162434	0.160153	0.168488
29201	ASD	M	2	ABIDEII-NYU_1	9.6	0.138404	0.138509	0.144457	0.187193	0.170888	0.123937	0.143966	0.141296	0.170061	0.149973	0.176167
29202	ASD	M	2	ABIDEII-NYU_1	7.2	0.136193	0.133464	0.13324	0.151923	0.170552	0.125049	0.12543	0.13878	0.147767	0.139265	0.146207
29203	ASD	M	2	ABIDEII-NYU_1	26.1	0.1141	0.119703	0.133395	0.143828	0.121523	0.110939	0.117927	0.123358	0.140883	0.120721	0.145049
29204	ASD	M	2	ABIDEII-NYU_1	12.6	0.118544	0.117464	0.137723	0.128013	0.144007	0.121288	0.118082	0.12927	0.140676	0.139119	0.138843
29205	ASD	M	2	ABIDEII-NYU_1	26.6	0.124946	0.120295	0.151842	0.143028	0.150057	0.112145	0.111953	0.128885	0.15495	0.123889	0.141334
29206	ASD	M	2	ABIDEII-NYU_1	6.7	0.121064	0.120005	0.138594	0.132604	0.158367	0.125771	0.116895	0.136418	0.135072	0.128206	0.149825
29207	ASD	M	2	ABIDEII-NYU_1	10.6	0.126858	0.121789	0.140847	0.132518	0.141383	0.119658	0.118358	0.121708	0.141257	0.128426	0.142537
29208	ASD	M	2	ABIDEII-NYU_1	8.2	0.125909	0.125023	0.1484	0.131692	0.157033	0.127282	0.125164	0.128927	0.150336	0.130867	0.153296
29209	ASD	M	2	ABIDEII-NYU_1	8	0.140701	0.156893	0.178901	0.190867	0.193691	0.140325	0.16861	0.170507	0.18799	0.155965	0.218378
29210	ASD	M	2	ABIDEII-NYU_1	8.3	0.127122	0.132323	0.136562	0.170464	0.147086	0.136645	0.138177	0.167664	0.139297	0.147942	0.157028
29211	ASD	M	2	ABIDEII-NYU_1	17.9	0.11532	0.119909	0.142646	0.129434	0.116362	0.11069	0.127932	0.122528	0.135466	0.120815	0.138472
29212	ASD	F	2	ABIDEII-NYU_1	34.8	0.129885	0.117705	0.147224	0.150151	0.13632	0.121339	0.120505	0.134805	0.146812	0.120131	0.143317
29213	ASD	F	2	ABIDEII-NYU_1	8.8	0.167094	0.163946	0.15339	0.159649	0.221963	0.135826	0.140201	0.149358	0.164408	0.155898	0.171449
29214	ASD	M	2	ABIDEII-NYU_1	6.4	0.13191	0.133144	0.155732	0.16067	0.174924	0.137244	0.122971	0.149133	0.151314	0.149168	0.165958
29215	ASD	M	2	ABIDEII-NYU_1	8	0.137039	0.137841	0.151312	0.166446	0.203825	0.154655	0.151864	0.154519	0.153431	0.149429	0.178974
29216	ASD	M	2	ABIDEII-NYU_1	7.6	0.130447	0.127876	0.144872	0.14268	0.15203	0.130415	0.141561	0.145299	0.156709	0.141906	0.163082
29217	ASD	F	2	ABIDEII-NYU_1	6.8	0.159821	0.166482	0.168322	0.17334	0.203944	0.16593	0.162053	0.17599	0.171912	0.163216	0.193673
29218	ASD	M	2	ABIDEII-NYU_1	8.2	0.124133	0.124399	0.135417	0.143399	0.158956	0.128168	0.125151	0.149993	0.156912	0.139876	0.162386
29219	ASD	M	2	ABIDEII-NYU_1	6	0.132622	0.125051	0.145073	0.135976	0.144969	0.12502	0.130833	0.146104	0.140097	0.137002	0.158781
29220	ASD	M	2	ABIDEII-NYU_1	8.6	0.12689	0.127592	0.158295	0.160704	0.160834	0.13467	0.140074	0.145749	0.151136	0.143412	0.172216
29223	ASD	M	2	ABIDEII-NYU_1	6.4	0.152536	0.160814	0.173803	0.169165	0.187793	0.153133	0.154563	0.189239	0.163677	0.165578	0.195881
29224	ASD	F	2	ABIDEII-NYU_1	5.2	0.120975	0.115066	0.128797	0.115185	0.128104	0.119162	0.12038	0.123872	0.132001	0.120776	0.125263
29225	CTL	M	2	ABIDEII-NYU_1	6.7	0.148088	0.132673	0.157357	0.149896	0.185206	0.135638	0.145106	0.140056	0.182316	0.149485	0.161067
29226	CTL	M	2	ABIDEII-NYU_1	5.9	0.134025	0.130307	0.13054	0.14385	0.160478	0.122657	0.130847	0.136327	0.136349	0.132726	0.150915
29227	CTL	M	2	ABIDEII-NYU_1	8	0.126625	0.124356	0.14327	0.15376	0.148716	0.125113	0.139504	0.152698	0.152607	0.139065	0.155365
29228	CTL	M	2	ABIDEII-NYU_1	9.2	0.121832	0.126643	0.129604	0.137559	0.152776	0.124365	0.123007	0.144502	0.136556	0.137867	0.147112
29229	CTL	F	2	ABIDEII-NYU_1	5.9	0.144249	0.138074	0.146912	0.147872	0.175033	0.137419	0.142842	0.147401	0.163298	0.153354	0.16695
29230	CTL	M	2	ABIDEII-NYU_1	8.2	0.124047	0.12992	0.133718	0.143374	0.165505	0.117046	0.118462	0.134982	0.135316	0.128478	0.160675
29231	CTL	M	2	ABIDEII-NYU_1	8.9	0.131362	0.132468	0.157165	0.156016	0.177041	0.12935	0.130036	0.139968	0.177773	0.147143	0.163662
29232	CTL	M	2	ABIDEII-NYU_1	7.6	0.143017	0.145612	0.16598	0.178933	0.207185	0.15045	0.141741	0.169239	0.180575	0.166024	0.200008
29233	CTL	M	2	ABIDEII-NYU_1	10.9	0.125089	0.129136	0.128442	0.152124	0.142752	0.122903	0.123968	0.136259	0.146178	0.141197	0.154499
29234	CTL	M	2	ABIDEII-NYU_1	10.5	0.12989	0.125017	0.140335	0.136851	0.179442	0.146392	0.127578	0.144845	0.14747	0.13456	0.157897
29235	CTL	M	2	ABIDEII-NYU_1	9	0.125723	0.127866	0.142362	0.158907	0.139488	0.124134	0.134099	0.137525	0.152672	0.131986	0.167858
29236	CTL	M	2	ABIDEII-NYU_1	6.4	0.160543	0.154904	0.154833	0.16301	0.204074	0.132695	0.156762	0.148362	0.176241	0.152114	0.170655
29237	CTL	M	2	ABIDEII-NYU_1	9.5	0.125073	0.125171	0.136758	0.122007	0.150258	0.116785	0.117982	0.132886	0.129693	0.126552	0.132995
29238	CTL	M	2	ABIDEII-NYU_1	7.2	0.125952	0.120079	0.138678	0.147228	0.183747	0.125797	0.131235	0.137759	0.153853	0.133326	0.151999
29239	CTL	M	2	ABIDEII-NYU_1	11.3	0.131859	0.128312	0.153765	0.147943	0.176805	0.124889	0.126258	0.139769	0.151552	0.134316	0.155213
29240	CTL	M	2	ABIDEII-NYU_1	10.7	0.119697	0.129891	0.125121	0.149449	0.174869	0.123769	0.112551	0.132564	0.14687	0.141714	0.149295
29241	CTL	M	2	ABIDEII-NYU_1	8.2	0.1314	0.122744	0.157998	0.143907	0.203243	0.126142	0.134232	0.138574	0.147551	0.137427	0.151919
29242	CTL	F	2	ABIDEII-NYU_1	23.8	0.110011	0.11174	0.127228	0.134746	0.126214	0.108055	0.114489	0.12368	0.136935	0.121155	0.130505
29243	CTL	M	2	ABIDEII-NYU_1	11.3	0.126153	0.126883	0.150015	0.147011	0.174825	0.122734	0.127546	0.153655	0.15598	0.141124	0.162084
29244	CTL	M	2	ABIDEII-NYU_1	8.6	0.135461	0.129761	0.142514	0.134712	0.175568	0.128185	0.124677	0.139076	0.157791	0.144695	0.148345
29245	CTL	M	2	ABIDEII-NYU_1	9	0.119454	0.12254	0.137697	0.137655	0.133049	0.121213	0.130054	0.136062	0.136648	0.134442	0.139243
29246	CTL	M	2	ABIDEII-NYU_1	11.2	0.124101	0.123375	0.150293	0.138095	0.157202	0.123614	0.127795	0.145261	0.149197	0.121768	0.14537
29247	CTL	M	2	ABIDEII-NYU_1	9.5	0.123045	0.117242	0.13723	0.131165	0.151654	0.11483	0.113792	0.126864	0.136656	0.130446	0.128171
29248	CTL	M	2	ABIDEII-NYU_1	11.1	0.122032	0.131245	0.155661	0.158841	0.199365	0.124591	0.138339	0.144365	0.160675	0.14296	0.158432
29249	CTL	M	2	ABIDEII-NYU_1	12.5	0.114901	0.117896	0.139468	0.127002	0.160935	0.121049	0.126666	0.132305	0.140434	0.130645	0.137987
29250	CTL	M	2	ABIDEII-NYU_1	12.9	0.126907	0.123892	0.162865	0.147669	0.168983	0.12639	0.130594	0.142934	0.16733	0.134894	0.164132
29251	CTL	M	2	ABIDEII-NYU_1	9.2	0.153411	0.146591	0.178724	0.15663	0.172601	0.124801	0.129356	0.139113	0.166513	0.151167	0.174272
29252	CTL	M	2	ABIDEII-NYU_1	9.5	0.12796	0.121632	0.13946	0.134379	0.160973	0.132149	0.116348	0.155897	0.141029	0.136774	0.158017
29253	CTL	M	2	ABIDEII-NYU_1	5.9	0.144879	0.135691	0.157679	0.153492	0.172111	0.134994	0.130235	0.148209	0.163712	0.136855	0.18529
29254	CTL	M	2	ABIDEII-NYU_1	7.1	0.133343	0.134545	0.166334	0.155561	0.165496	0.142111	0.123072	0.15617	0.163013	0.143808	0.189671
29273	ASD	M	2	ABIDEII-KKI_1	8.5	0.143826	0.131403	0.136196	0.121027	0.173933	0.116642	0.165623	0.10643	0.162376	0.12913	0.12889
29274	ASD	M	2	ABIDEII-KKI_1	9.2	0.168735	0.142477	0.191818	0.170521	0.151833	0.110679	0.132357	0.112336	0.189786	0.129743	0.183169
29275	ASD	M	2	ABIDEII-KKI_1	8.6	0.166263	0.161509	0.19977	0.173249	0.17598	0.146137	0.15655	0.129094	0.205573	0.161173	0.185816
29276	ASD	F	2	ABIDEII-KKI_1	9.2	0.166455	0.143542	0.161097	0.109178	0.169749	0.116686	0.121911	0.0969266	0.160874	0.136524	0.145431
29277	ASD	M	2	ABIDEII-KKI_1	12.8	0.137317	0.126089	0.148933	0.149619	0.17981	0.107483	0.137483	0.107544	0.175867	0.131013	0.137627
29278	ASD	F	2	ABIDEII-KKI_1	10	0.124106	0.123565	0.145662	0.104574	0.184535	0.108482	0.109883	0.109212	0.154351	0.128918	0.133991
29281	ASD	M	2	ABIDEII-KKI_1	9.3	0.13979	0.115722	0.161571	0.112086	0.183491	0.113962	0.124102	0.103801	0.162288	0.117247	0.132206
29282	ASD	M	2	ABIDEII-KKI_1	10.7	0.138469	0.124863	0.145588	0.0998302	0.156217	0.108494	0.132911	0.0938567	0.157302	0.137951	0.129829
29284	ASD	M	2	ABIDEII-KKI_1	12.8	0.141641	0.12561	0.150298	0.11487	0.154052	0.103894	0.10075	0.0857292	0.151694	0.122766	0.137593
29285	ASD	F	2	ABIDEII-KKI_1	8.1	0.12556	0.122943	0.14903	0.121244	0.129946	0.125982	0.129622	0.10587	0.158902	0.1197	0.154497
29286	ASD	M	2	ABIDEII-KKI_1	11.4	0.133678	0.127459	0.208164	0.163983	0.194311	0.124389	0.126201	0.113956	0.216343	0.137435	0.163719
29287	ASD	F	2	ABIDEII-KKI_1	9	0.13258	0.120609	0.159485	0.155346	0.19476	0.136937	0.132892	0.125864	0.18132	0.140865	0.175555
29288	ASD	M	2	ABIDEII-KKI_1	11.5	0.11702	0.108811	0.129155	0.120654	0.128565	0.0872317	0.111372	0.101638	0.158843	0.113545	0.142295
29289	ASD	F	2	ABIDEII-KKI_1	10.5	0.182072	0.159331	0.234134	0.173241	0.193566	0.121206	0.183375	0.125615	0.214885	0.151694	0.205556
29295	CTL	F	2	ABIDEII-KKI_1	9.2	0.152781	0.12722	0.161604	0.119763	0.166139	0.108224	0.128958	0.103479	0.151651	0.132398	0.132756
29297	CTL	F	2	ABIDEII-KKI_1	9.7	0.167438	0.133874	0.216884	0.144779	0.191447	0.102031	0.133537	0.11908	0.168277	0.134314	0.149691
29298	CTL	F	2	ABIDEII-KKI_1	10.6	0.177121	0.132724	0.190263	0.165828	0.174384	0.107353	0.141535	0.11817	0.200581	0.122618	0.17287
29299	CTL	F	2	ABIDEII-KKI_1	11	0.187957	0.176516	0.234304	0.145468	0.214396	0.156087	0.172776	0.111788	0.225611	0.184008	0.162701
29300	CTL	F	2	ABIDEII-KKI_1	9.7	0.176214	0.165354	0.163602	0.136368	0.145101	0.114395	0.163253	0.12555	0.185597	0.14048	0.149122
29302	CTL	F	2	ABIDEII-KKI_1	11.7	0.134943	0.126366	0.159401	0.148008	0.148803	0.109607	0.12849	0.108631	0.169768	0.140043	0.160632
29303	CTL	M	2	ABIDEII-KKI_1	8.6	0.160102	0.138408	0.143376	0.117994	0.133087	0.111669	0.123699	0.0957451	0.175561	0.133785	0.141543
29304	CTL	F	2	ABIDEII-KKI_1	10.6	0.151872	0.13687	0.183279	0.140826	0.182847	0.102843	0.142848	0.108534	0.202721	0.146162	0.168008
29305	CTL	M	2	ABIDEII-KKI_1	9.6	0.167504	0.150369	0.180703	0.1467	0.187718	0.111883	0.152307	0.0967435	0.184843	0.129687	0.143692
29307	CTL	F	2	ABIDEII-KKI_1	9.1	0.152025	0.117798	0.122328	0.123736	0.132714	0.10225	0.132663	0.104934	0.163182	0.134819	0.144209
29308	CTL	M	2	ABIDEII-KKI_1	11.8	0.138315	0.1093	0.139262	0.13462	0.138662	0.110535	0.114445	0.106066	0.158059	0.140242	0.140668
29309	CTL	F	2	ABIDEII-KKI_1	9.1	0.156496	0.135553	0.171875	0.119872	0.169573	0.114971	0.124562	0.10785	0.194795	0.138715	0.180608
29310	CTL	M	2	ABIDEII-KKI_1	8	0.114769	0.0984181	0.108453	0.123124	0.122967	0.10782	0.0952523	0.0874494	0.129376	0.115208	0.114532
29311	CTL	M	2	ABIDEII-KKI_1	9.8	0.135858	0.11325	0.142283	0.0987472	0.110638	0.0971112	0.0960242	0.077412	0.138392	0.115166	0.112189
29313	CTL	M	2	ABIDEII-KKI_1	8.6	0.111315	0.110951	0.135465	0.101947	0.140454	0.108777	0.11227	0.0983974	0.153977	0.13075	0.13588
29315	CTL	F	2	ABIDEII-KKI_1	11	0.159263	0.15292	0.184797	0.167057	0.196618	0.119198	0.148505	0.1265	0.198497	0.135579	0.168464
29316	CTL	M	2	ABIDEII-KKI_1	10.1	0.166278	0.136169	0.188609	0.152719	0.263898	0.116875	0.141289	0.121691	0.180606	0.167278	0.160928
29317	CTL	M	2	ABIDEII-KKI_1	10.1	0.177471	0.13169	0.196841	0.160725	0.234932	0.127177	0.110957	0.120747	0.205342	0.178294	0.182819
29318	CTL	F	2	ABIDEII-KKI_1	9	0.121432	0.110535	0.136304	0.100998	0.133529	0.111128	0.124234	0.103423	0.144278	0.11241	0.134694
29321	CTL	M	2	ABIDEII-KKI_1	12.9	0.114168	0.111282	0.158835	0.139395	0.199913	0.10908	0.152914	0.0930187	0.140628	0.122334	0.13982
29323	CTL	M	2	ABIDEII-KKI_1	11.1	0.123686	0.117962	0.163261	0.155878	0.214174	0.112139	0.147677	0.117172	0.170843	0.125144	0.175828
29326	CTL	M	2	ABIDEII-KKI_1	12.9	0.155329	0.125501	0.203984	0.140487	0.162663	0.10668	0.139327	0.103782	0.189223	0.134217	0.151391
29327	CTL	M	2	ABIDEII-KKI_1	11.1	0.145	0.124839	0.156534	0.133549	0.20567	0.140397	0.119328	0.140407	0.174047	0.168636	0.158361
29328	CTL	M	2	ABIDEII-KKI_1	10.1	0.154378	0.126316	0.188429	0.138993	0.208605	0.12922	0.13948	0.118834	0.186559	0.138104	0.150437
29329	CTL	F	2	ABIDEII-KKI_1	11.7	0.116415	0.10853	0.157678	0.13928	0.154123	0.112059	0.104442	0.0993637	0.169112	0.137189	0.143268
29330	CTL	M	2	ABIDEII-KKI_1	11.7	0.147199	0.117882	0.179974	0.129315	0.188537	0.125789	0.134241	0.113842	0.186342	0.149894	0.153052
29331	CTL	F	2	ABIDEII-KKI_1	10.7	0.155895	0.136146	0.181563	0.138658	0.212155	0.108378	0.141523	0.106701	0.188693	0.148465	0.182712
29332	CTL	M	2	ABIDEII-KKI_1	9.1	0.132411	0.11612	0.153632	0.122027	0.166808	0.117981	0.111674	0.115449	0.166903	0.131272	0.146949
29333	CTL	F	2	ABIDEII-KKI_1	10.8	0.118793	0.119575	0.137479	0.121156	0.137317	0.0913181	0.123631	0.10305	0.140817	0.112405	0.131863
29337	CTL	F	2	ABIDEII-KKI_1	12.4	0.143661	0.130471	0.214515	0.174005	0.217269	0.132738	0.129977	0.112485	0.222921	0.167328	0.185883
29338	CTL	M	2	ABIDEII-KKI_1	10.8	0.113417	0.111977	0.109458	0.100893	0.124398	0.103583	0.11688	0.0957417	0.139968	0.131569	0.150113
29339	CTL	F	2	ABIDEII-KKI_1	8.9	0.131394	0.131821	0.175292	0.172555	0.163081	0.102387	0.13057	0.0957305	0.17353	0.133139	0.160914
29340	CTL	M	2	ABIDEII-KKI_1	8.3	0.147998	0.121373	0.16004	0.132339	0.218572	0.120863	0.127635	0.118034	0.170429	0.152438	0.160305
29341	CTL	M	2	ABIDEII-KKI_1	10.3	0.117864	0.103856	0.128949	0.103653	0.0910196	0.0919473	0.0907838	0.101531	0.130986	0.106024	0.125202
29343	CTL	F	2	ABIDEII-KKI_1	8.9	0.183801	0.14987	0.242052	0.138727	0.171226	0.132847	0.118124	0.120268	0.22564	0.145978	0.182344
29345	CTL	M	2	ABIDEII-KKI_1	11	0.162628	0.131511	0.182157	0.137404	0.147791	0.111155	0.134557	0.103159	0.181039	0.139872	0.174595
29347	CTL	M	2	ABIDEII-KKI_1	9.4	0.162316	0.13331	0.134284	0.115661	0.192664	0.105463	0.122804	0.105128	0.164241	0.141259	0.133647
29349	CTL	M	2	ABIDEII-KKI_1	10.6	0.123468	0.121277	0.160156	0.156826	0.13934	0.106314	0.11917	0.0969292	0.185821	0.134482	0.154212
29351	CTL	F	2	ABIDEII-KKI_1	9.7	0.176738	0.15263	0.206578	0.154691	0.242175	0.125733	0.158448	0.110197	0.208567	0.159313	0.176849
29353	CTL	F	2	ABIDEII-KKI_1	9.8	0.136604	0.118899	0.17231	0.148808	0.223326	0.123261	0.117353	0.123043	0.188112	0.140045	0.163828
29354	CTL	M	2	ABIDEII-KKI_1	9.3	0.166326	0.133183	0.172168	0.135761	0.164237	0.125194	0.158313	0.117259	0.203023	0.175198	0.164207
29358	CTL	F	2	ABIDEII-KKI_1	10.4	0.187237	0.123694	0.237948	0.185014	0.154836	0.116843	0.150889	0.156521	0.22342	0.168314	0.19722
29360	CTL	M	2	ABIDEII-KKI_1	10.4	0.153635	0.148827	0.127775	0.110674	0.141651	0.103059	0.0994575	0.0870437	0.137292	0.118788	0.132213
29495	ASD	M	2	ABIDEII-USM_1	19.7	0.131782	0.120843	0.141817	0.140845	0.157342	0.111768	0.124842	0.126928	0.148565	0.126056	0.133953
29496	CTL	M	2	ABIDEII-USM_1	34.8	0.125484	0.119457	0.137133	0.143135	0.158912	0.108182	0.126442	0.108517	0.159801	0.120703	0.138447
29497	ASD	M	2	ABIDEII-USM_1	22.2	0.136792	0.116086	0.189612	0.149894	0.177058	0.112892	0.114906	0.12763	0.175994	0.120527	0.143811
29499	CTL	M	2	ABIDEII-USM_1	18.6	0.167598	0.160112	0.215754	0.198065	0.24227	0.12645	0.158827	0.153855	0.20838	0.154433	0.196872
29501	CTL	M	2	ABIDEII-USM_1	27.4	0.148957	0.139506	0.168597	0.153741	0.174147	0.115308	0.134346	0.13054	0.160675	0.124543	0.151312
29502	ASD	M	2	ABIDEII-USM_1	14.7	0.116386	0.114907	0.14474	0.139394	0.150658	0.111322	0.120175	0.120294	0.152821	0.123989	0.137459
29505	CTL	M	2	ABIDEII-USM_1	13.5	0.163175	0.140498	0.175831	0.146234	0.187975	0.119021	0.137442	0.126525	0.18909	0.152931	0.14757
29507	ASD	M	2	ABIDEII-USM_1	13.6	0.142444	0.126956	0.180756	0.152657	0.173993	0.115615	0.136064	0.120609	0.181537	0.139912	0.144704
29508	ASD	M	2	ABIDEII-USM_1	15.8	0.126334	0.121091	0.152769	0.136215	0.162638	0.122197	0.13078	0.125061	0.173147	0.133741	0.150355
29509	ASD	M	2	ABIDEII-USM_1	16.4	0.152688	0.143303	0.17639	0.18919	0.177057	0.126619	0.139775	0.136871	0.188152	0.146433	0.17238
29511	ASD	M	2	ABIDEII-USM_1	14.6	0.143272	0.138586	0.171127	0.179488	0.164086	0.124249	0.165621	0.157641	0.17383	0.142759	0.186321
29512	CTL	M	2	ABIDEII-USM_1	30.7	0.203815	0.179056	0.207532	0.143945	0.268307	0.137376	0.163499	0.137704	0.214735	0.166854	0.156705
29513	CTL	M	2	ABIDEII-USM_1	18.6	0.125795	0.132489	0.197909	0.162786	0.202596	0.110356	0.123042	0.12743	0.148209	0.121512	0.14945
29515	ASD	M	2	ABIDEII-USM_1	15.1	0.135672	0.137958	0.152992	0.141734	0.16381	0.119713	0.145577	0.122031	0.169777	0.127966	0.14787
29516	ASD	M	2	ABIDEII-USM_1	23.3	0.155804	0.153788	0.160517	0.169754	0.161197	0.110982	0.150459	0.132835	0.177093	0.144564	0.150133
29517	CTL	F	2	ABIDEII-USM_1	22.2	0.156242	0.139068	0.165049	0.152791	0.191356	0.113153	0.141254	0.119174	0.174778	0.142232	0.139266
29518	CTL	F	2	ABIDEII-USM_1	28.8	0.146582	0.132276	0.169942	0.146546	0.176005	0.112715	0.128381	0.12053	0.158631	0.131384	0.142956
29519	CTL	F	2	ABIDEII-USM_1	22.1	0.134121	0.123161	0.159538	0.144232	0.160587	0.107236	0.125347	0.11192	0.13501	0.112207	0.12478
29520	CTL	M	2	ABIDEII-USM_1	27.4	0.132216	0.11368	0.162696	0.144058	0.13455	0.108737	0.126699	0.123206	0.151519	0.129042	0.15695
29521	ASD	F	2	ABIDEII-USM_1	20.6	0.113219	0.127386	0.14836	0.166967	0.150787	0.108903	0.142633	0.115863	0.150689	0.117424	0.147477
29522	ASD	F	2	ABIDEII-USM_1	27.8	0.131307	0.114569	0.1721	0.132561	0.133258	0.11092	0.123095	0.122948	0.163384	0.137535	0.137077
29523	CTL	M	2	ABIDEII-USM_1	36.1	0.115359	0.118906	0.136514	0.126231	0.121432	0.0991834	0.112821	0.109908	0.131796	0.110587	0.12129
29524	CTL	M	2	ABIDEII-USM_1	11.8	0.147755	0.13339	0.176566	0.185638	0.187391	0.116337	0.181119	0.122005	0.167918	0.127421	0.157522
29525	CTL	M	2	ABIDEII-USM_1	23.3	0.162651	0.150921	0.176172	0.1575	0.219495	0.134296	0.16369	0.144206	0.183119	0.159416	0.159129
29527	CTL	M	2	ABIDEII-USM_1	11.5	0.159295	0.139982	0.19519	0.164449	0.216722	0.126143	0.161498	0.144559	0.20744	0.158323	0.174746
29538	CTL	M	2	ABIDEII-IU_1	22	0.142739	0.156886	0.195119	0.215593	0.248815	0.108532	0.149695	0.113117	0.238878	0.209863	0.221755
29540	ASD	M	2	ABIDEII-IU_1	19	0.154021	0.0972487	0.174494	0.110828	0.201878	0.108744	0.0770374	0.0816664	0.209508	0.151763	0.110433
29543	ASD	M	2	ABIDEII-IU_1	22	0.173904	0.153097	0.251112	0.180996	0.187239	0.0758481	0.143322	0.0664855	0.244983	0.168707	0.144788
29544	ASD	F	2	ABIDEII-IU_1	23	0.132593	0.12308	0.202879	0.168767	0.213993	0.10227	0.13482	0.0854947	0.194478	0.159844	0.164109
29545	ASD	M	2	ABIDEII-IU_1	19	0.147745	0.120948	0.193562	0.174859	0.20968	0.0793762	0.0871563	0.0716712	0.213491	0.132165	0.175537
29546	CTL	M	2	ABIDEII-IU_1	23	0.163412	0.14037	0.194134	0.131735	0.196179	0.0701936	0.116079	0.081806	0.228031	0.150907	0.167736
29550	CTL	M	2	ABIDEII-IU_1	31	0.152724	0.127581	0.192918	0.192386	0.233074	0.0969446	0.123641	0.0885766	0.21778	0.16675	0.183976
29552	CTL	F	2	ABIDEII-IU_1	22	0.146131	0.110094	0.146351	0.128092	0.218434	0.0755369	0.112602	0.0732726	0.196543	0.125273	0.12078
29553	ASD	M	2	ABIDEII-IU_1	28	0.0967348	0.0950221	0.145566	0.105437	0.137683	0.0460983	0.122852	0.0465563	0.143854	0.0873349	0.120433
29554	CTL	M	2	ABIDEII-IU_1	21	0.163054	0.127708	0.1726	0.13626	0.242706	0.0753368	0.123704	0.0764299	0.192995	0.127386	0.154387
29556	CTL	M	2	ABIDEII-IU_1	22	0.247308	0.156225	0.189975	0.178662	0.216569	0.0790752	0.141415	0.0899911	0.228633	0.15847	0.171763
29557	CTL	M	2	ABIDEII-IU_1	21	0.160207	0.144137	0.274873	0.193889	0.22788	0.10048	0.153255	0.100749	0.253516	0.152839	0.197868
29558	CTL	M	2	ABIDEII-IU_1	19	0.16657	0.141692	0.219878	0.182002	0.231923	0.102467	0.161202	0.0897588	0.240537	0.163805	0.201768
29559	ASD	M	2	ABIDEII-IU_1	19	0.170277	0.140552	0.200961	0.163944	0.151163	0.0776726	0.169276	0.0945459	0.22343	0.135978	0.1473
29562	ASD	F	2	ABIDEII-IU_1	54	0.0821871	0.0971195	0.128695	0.134406	0.135809	0.0612189	0.0930182	0.0437388	0.148787	0.109291	0.163912
29563	CTL	F	2	ABIDEII-IU_1	25	0.18545	0.14473	0.17269	0.209217	0.154822	0.0725524	0.154683	0.0969001	0.219147	0.148216	0.184683
29564	CTL	M	2	ABIDEII-IU_1	20	0.212261	0.136307	0.137096	0.14467	0.129442	0.0560631	0.103683	0.0780544	0.167254	0.110138	0.167121
29565	CTL	F	2	ABIDEII-IU_1	20	0.11138	0.123827	0.172206	0.179232	0.197579	0.0672131	0.142345	0.0760276	0.187933	0.120739	0.148644
29567	CTL	M	2	ABIDEII-IU_1	34	0.148025	0.128485	0.183971	0.217009	0.200641	0.0984531	0.159504	0.0882721	0.2352	0.190422	0.171852
29568	ASD	M	2	ABIDEII-IU_1	17	0.124937	0.133643	0.172948	0.157748	0.219871	0.0837855	0.124778	0.0978251	0.203893	0.154431	0.183326
29569	ASD	M	2	ABIDEII-IU_1	28	0.125746	0.151678	0.173585	0.17808	0.186966	0.0745145	0.14505	0.0944378	0.199213	0.147707	0.158741
29570	CTL	M	2	ABIDEII-IU_1	20	0.151964	0.133359	0.20568	0.182827	0.172926	0.081969	0.139674	0.061163	0.190075	0.129941	0.161851
29572	ASD	M	2	ABIDEII-IU_1	18	0.201517	0.164571	0.176408	0.155016	0.183578	0.0914151	0.102325	0.0696632	0.209687	0.123199	0.169866
29574	CTL	M	2	ABIDEII-IU_1	25	0.223898	0.127263	0.230675	0.183494	0.277715	0.111148	0.131705	0.139948	0.250239	0.201689	0.171596
29575	ASD	M	2	ABIDEII-IU_1	24	0.142265	0.142344	0.168266	0.15262	0.233111	0.0844523	0.135787	0.0686614	0.216536	0.128827	0.16344
29729	ASD	M	2	ABIDEII-UCLA_1	12.8	0.140483	0.120562	0.153045	0.133539	0.128199	0.105924	0.112775	0.100592	0.166213	0.119952	0.133185
29731	ASD	M	2	ABIDEII-UCLA_1	11.9	0.146599	0.130179	0.154114	0.150668	0.145797	0.114268	0.123643	0.110905	0.176149	0.131697	0.151596
29732	ASD	M	2	ABIDEII-UCLA_1	11.6	0.159744	0.136592	0.158776	0.155283	0.122657	0.102882	0.122196	0.120198	0.161453	0.142604	0.149634
29734	ASD	M	2	ABIDEII-UCLA_1	13.1	0.156459	0.135856	0.180395	0.145809	0.170377	0.106741	0.121868	0.107327	0.179284	0.123574	0.141255
29735	ASD	M	2	ABIDEII-UCLA_1	13.8	0.160679	0.149573	0.204392	0.160015	0.157194	0.114882	0.139689	0.1429	0.20321	0.153191	0.158619
29736	ASD	M	2	ABIDEII-UCLA_1	15	0.160988	0.12952	0.192642	0.138718	0.177348	0.120717	0.118217	0.11584	0.176562	0.144877	0.139184
29737	ASD	M	2	ABIDEII-UCLA_1	11.7	0.125	0.116365	0.162872	0.139277	0.157165	0.117479	0.0920817	0.121647	0.181934	0.132061	0.157788
29738	ASD	M	2	ABIDEII-UCLA_1	12.3	0.144689	0.131779	0.166925	0.152341	0.153863	0.101443	0.120844	0.10559	0.158723	0.128835	0.166736
29739	ASD	M	2	ABIDEII-UCLA_1	9.7	0.165696	0.171455	0.210886	0.155021	0.189201	0.121411	0.129094	0.130288	0.185577	0.136354	0.152163
29740	ASD	M	2	ABIDEII-UCLA_1	9.3	0.142916	0.135232	0.151828	0.141392	0.177113	0.119619	0.126351	0.113981	0.176761	0.140147	0.152019
29744	CTL	M	2	ABIDEII-UCLA_1	9.1	0.142299	0.135156	0.149377	0.138112	0.189107	0.114612	0.123482	0.127559	0.162544	0.134013	0.149345
29745	CTL	M	2	ABIDEII-UCLA_1	9.3	0.125291	0.111743	0.1491	0.117143	0.148855	0.10983	0.10968	0.10586	0.143293	0.12069	0.124134
29746	CTL	F	2	ABIDEII-UCLA_1	9	0.134326	0.120248	0.172157	0.144709	0.156731	0.123867	0.135364	0.112749	0.183614	0.134925	0.166295
29747	CTL	F	2	ABIDEII-UCLA_1	8.6	0.113404	0.107852	0.128518	0.117281	0.117336	0.0965821	0.111332	0.0965728	0.122619	0.104199	0.124336
29748	CTL	F	2	ABIDEII-UCLA_1	7.8	0.155899	0.161908	0.184994	0.188292	0.269537	0.15554	0.144077	0.148613	0.183749	0.169397	0.167987
29749	CTL	M	2	ABIDEII-UCLA_1	7.8	0.136138	0.119655	0.154741	0.12856	0.169874	0.118918	0.124737	0.120462	0.15251	0.131191	0.138392
29750	CTL	M	2	ABIDEII-UCLA_1	8.6	0.147747	0.139392	0.189836	0.135464	0.173357	0.120021	0.127958	0.132414	0.179368	0.146319	0.155789
29751	CTL	M	2	ABIDEII-UCLA_1	8.4	0.146624	0.142949	0.169831	0.128842	0.169821	0.133847	0.107961	0.122011	0.178994	0.131784	0.145333
29753	CTL	M	2	ABIDEII-UCLA_1	9.3	0.152055	0.143405	0.179872	0.144184	0.214814	0.123624	0.106672	0.135723	0.189754	0.152486	0.153548
29754	CTL	F	2	ABIDEII-UCLA_1	8.1	0.147233	0.140146	0.16717	0.176623	0.189481	0.122385	0.163092	0.141859	0.194071	0.148302	0.171629
29755	CTL	M	2	ABIDEII-UCLA_1	8.3	0.13979	0.133174	0.193952	0.162257	0.172009	0.134688	0.160311	0.12968	0.185824	0.134335	0.15952
29756	CTL	F	2	ABIDEII-UCLA_1	13	0.105789	0.0997015	0.125362	0.099825	0.11871	0.0811109	0.0786009	0.0748854	0.123156	0.0932676	0.106234
29757	CTL	M	2	ABIDEII-UCLA_1	14.1	0.191489	0.17082	0.205872	0.166371	0.202048	0.118846	0.133881	0.132653	0.21412	0.189019	0.180738
29759	CTL	M	2	ABIDEII-UCLA_1	11.5	0.137247	0.135228	0.18215	0.147486	0.136936	0.113944	0.123378	0.105666	0.154606	0.124249	0.140547
29864	ASD	M	2	ABIDEII-EMC_1	9	0.160278	0.113653	0.174962	0.133192	0.12339	0.0978129	0.157157	0.132423	0.218474	0.115197	0.170561
29865	ASD	M	2	ABIDEII-EMC_1	10.7	0.198805	0.147526	0.240075	0.194173	0.232708	0.115677	0.148711	0.127012	0.280457	0.118334	0.207153
29866	ASD	M	2	ABIDEII-EMC_1	8.7	0.15931	0.161721	0.168505	0.0967679	0.147695	0.0931542	0.194842	0.104628	0.189226	0.113168	0.118897
29867	ASD	F	2	ABIDEII-EMC_1	8.5	0.156373	0.0925257	0.206672	0.16141	0.171672	0.0843532	0.102986	0.135257	0.234791	0.114468	0.166381
29869	ASD	M	2	ABIDEII-EMC_1	8.8	0.166395	0.12515	0.205875	0.214259	0.171336	0.114344	0.140487	0.0971594	0.273594	0.131074	0.223231
29870	ASD	M	2	ABIDEII-EMC_1	8.6	0.184223	0.0999893	0.16664	0.163457	0.271	0.0667414	0.0683669	0.0453927	0.215999	0.113668	0.1896
29872	ASD	M	2	ABIDEII-EMC_1	9.1	0.149147	0.113193	0.197484	0.220401	0.188582	0.0900841	0.14558	0.0820385	0.241945	0.125216	0.184777
29874	ASD	M	2	ABIDEII-EMC_1	7.3	0.112719	0.107197	0.14516	0.133207	0.126504	0.0598281	0.102325	0.02847	0.190776	0.104411	0.167573
29876	ASD	M	2	ABIDEII-EMC_1	8.9	0.0860384	0.0937735	0.135214	0.14568	0.183583	0.06828	0.108468	0.0983456	0.204898	0.132655	0.177234
29877	ASD	M	2	ABIDEII-EMC_1	7.9	0.172285	0.13819	0.193967	0.202472	0.166467	0.0802166	0.220847	0.0959461	0.257867	0.132127	0.163132
29879	ASD	M	2	ABIDEII-EMC_1	8	0.12309	0.0674818	0.16593	0.13367	0.185188	0.0658779	0.0489871	0.0455962	0.210959	0.116064	0.196231
29881	ASD	M	2	ABIDEII-EMC_1	6.5	0.122751	0.120999	0.112792	0.15199	0.0939627	0.072202	0.177204	0.0462145	0.151237	0.100728	0.14806
29885	ASD	M	2	ABIDEII-EMC_1	9.9	0.163463	0.14614	0.203942	0.224194	0.21605	0.0840107	0.171996	0.07122	0.251043	0.161713	0.208104
29891	CTL	M	2	ABIDEII-EMC_1	8.8	0.183355	0.155936	0.181507	0.182014	0.295627	0.102984	0.158254	0.134492	0.253078	0.121103	0.211242
29896	CTL	F	2	ABIDEII-EMC_1	7	0.159652	0.129809	0.175552	0.137232	0.166202	0.0854827	0.121456	0.0788226	0.218362	0.138195	0.126695
29901	CTL	M	2	ABIDEII-EMC_1	9.4	0.16634	0.131041	0.185738	0.166624	0.130108	0.0678942	0.126928	0.0530241	0.219309	0.156557	0.195411
29904	CTL	M	2	ABIDEII-EMC_1	8.4	0.150476	0.110045	0.142468	0.119775	0.145463	0.0663636	0.0953113	0.0543247	0.171819	0.0883821	0.155282
29905	CTL	M	2	ABIDEII-EMC_1	8.3	0.18691	0.189598	0.202378	0.202886	0.224829	0.116716	0.167208	0.0565214	0.252595	0.164233	0.241291
29906	CTL	M	2	ABIDEII-EMC_1	8.5	0.129029	0.124539	0.190387	0.181534	0.19065	0.0791116	0.140196	0.0556807	0.221408	0.117929	0.205734
29907	CTL	M	2	ABIDEII-EMC_1	6.7	0.167482	0.123348	0.204367	0.15481	0.246981	0.106621	0.102816	0.12462	0.228653	0.1492	0.206345
29908	CTL	M	2	ABIDEII-EMC_1	8.4	0.153667	0.0969758	0.186849	0.123924	0.129378	0.0965569	0.122819	0.0900264	0.251138	0.136731	0.166075
29912	CTL	M	2	ABIDEII-EMC_1	8.1	0.136861	0.124677	0.178283	0.152337	0.188733	0.0906596	0.168318	0.108408	0.212958	0.127433	0.192932
29915	CTL	M	2	ABIDEII-EMC_1	6.3	0.200422	0.173499	0.166634	0.139266	0.210607	0.0885636	0.160226	0.0908555	0.235513	0.144077	0.209546
29916	CTL	M	2	ABIDEII-EMC_1	7.1	0.181465	0.136426	0.171159	0.124877	0.228797	0.0879176	0.114808	0.079171	0.201524	0.120435	0.232446
29997	CTL	F	2	ABIDEII-UCD_1	13.2	0.18441	0.14636	0.175737	0.170523	0.166074	0.0830013	0.133087	0.0879018	0.215259	0.119569	0.174656
29998	CTL	F	2	ABIDEII-UCD_1	16.3	0.177572	0.131836	0.200891	0.15502	0.183986	0.0864781	0.147465	0.0859741	0.222413	0.108345	0.16804
30001	ASD	F	2	ABIDEII-UCD_1	13.8	0.155445	0.143214	0.152793	0.15218	0.116428	0.0766662	0.112154	0.0786044	0.210107	0.125256	0.175264
30003	ASD	M	2	ABIDEII-UCD_1	12.7	0.115685	0.104292	0.131406	0.11908	0.112656	0.0749494	0.124247	0.0482884	0.185588	0.137498	0.15237
30004	CTL	M	2	ABIDEII-UCD_1	16.3	0.180499	0.134925	0.186535	0.165551	0.277368	0.116496	0.132558	0.127555	0.21927	0.153662	0.180992
30005	ASD	M	2	ABIDEII-UCD_1	12.1	0.145776	0.12142	0.197937	0.137402	0.192711	0.0889078	0.131675	0.0721547	0.20608	0.123776	0.130215
30006	CTL	F	2	ABIDEII-UCD_1	13.9	0.128995	0.114277	0.163752	0.167568	0.138146	0.0806862	0.138076	0.0633353	0.197256	0.108531	0.173706
30007	CTL	M	2	ABIDEII-UCD_1	17.2	0.153134	0.129564	0.225379	0.160192	0.130898	0.112511	0.127188	0.0679917	0.255543	0.141968	0.185985
30008	CTL	F	2	ABIDEII-UCD_1	13.8	0.193313	0.164259	0.180442	0.218854	0.181296	0.101842	0.152765	0.103853	0.227889	0.156414	0.212579
30009	CTL	M	2	ABIDEII-UCD_1	17.2	0.168462	0.148168	0.189354	0.140379	0.213652	0.0923528	0.125624	0.0807313	0.202809	0.119898	0.171364
30010	ASD	M	2	ABIDEII-UCD_1	17.4	0.177625	0.143624	0.212793	0.166593	0.180592	0.103786	0.152828	0.102558	0.232284	0.142805	0.16237
30011	ASD	M	2	ABIDEII-UCD_1	12	0.152146	0.10149	0.177371	0.0828689	0.0663404	0.0652769	0.0791784	0.0484972	0.18031	0.0888232	0.123029
30013	ASD	M	2	ABIDEII-UCD_1	13	0.196241	0.157153	0.190821	0.13241	0.187426	0.0962161	0.120037	0.0710299	0.196719	0.137294	0.155922
30014	ASD	M	2	ABIDEII-UCD_1	15.6	0.160719	0.120919	0.192042	0.158999	0.119975	0.0851115	0.126552	0.0940083	0.202843	0.148215	0.155781
30015	CTL	M	2	ABIDEII-UCD_1	15.6	0.120414	0.122261	0.174929	0.155394	0.215489	0.106752	0.139807	0.0894901	0.190657	0.122371	0.148179
30016	ASD	M	2	ABIDEII-UCD_1	16.5	0.200146	0.155142	0.187033	0.151685	0.182041	0.0979839	0.144555	0.0957653	0.197619	0.138938	0.146983
30017	ASD	M	2	ABIDEII-UCD_1	13.8	0.166016	0.132794	0.176715	0.152294	0.157595	0.113546	0.097154	0.124571	0.216324	0.162665	0.176537
30018	ASD	M	2	ABIDEII-UCD_1	17.8	0.131936	0.150885	0.170791	0.160817	0.119694	0.0952908	0.137152	0.082709	0.195786	0.168531	0.1681
30019	ASD	M	2	ABIDEII-UCD_1	14.7	0.163915	0.169101	0.208827	0.169135	0.149002	0.0842995	0.146999	0.114652	0.217856	0.129036	0.180951
30020	CTL	M	2	ABIDEII-UCD_1	16.2	0.121617	0.126863	0.136265	0.144256	0.10599	0.0782056	0.0977128	0.0806151	0.184717	0.123465	0.165248
30022	CTL	M	2	ABIDEII-UCD_1	12.3	0.160558	0.111388	0.163958	0.0909607	0.110907	0.0858087	0.122493	0.064984	0.154967	0.110694	0.108251
30023	CTL	M	2	ABIDEII-UCD_1	12.3	0.196656	0.126503	0.17898	0.142546	0.215517	0.101591	0.133724	0.0666176	0.199404	0.146889	0.138876
30024	CTL	M	2	ABIDEII-UCD_1	14.1	0.124894	0.159658	0.208232	0.174452	0.202257	0.0953127	0.142231	0.0871626	0.212755	0.140439	0.21426
30026	ASD	F	2	ABIDEII-UCD_1	16.8	0.129288	0.131185	0.154932	0.133969	0.224282	0.100087	0.139039	0.0672693	0.207779	0.159938	0.185678
30027	ASD	M	2	ABIDEII-UCD_1	14.7	0.202	0.152482	0.201726	0.118394	0.239146	0.103052	0.171156	0.0452787	0.236399	0.14093	0.140231
30028	ASD	M	2	ABIDEII-UCD_1	14.5	0.145707	0.135725	0.197853	0.171163	0.175936	0.0970779	0.11754	0.105941	0.212959	0.112729	0.168437
30029	CTL	M	2	ABIDEII-UCD_1	13.6	0.180471	0.170158	0.184606	0.191395	0.209669	0.098441	0.165752	0.089319	0.228057	0.154606	0.212431
30144	ASD	M	2	ABIDEII-BNI_1	22	0.171414	0.14337	0.176619	0.17029	0.132957	0.11622	0.139877	0.108508	0.188809	0.156882	0.185407
30146	CTL	M	2	ABIDEII-BNI_1	44	0.12905	0.121528	0.148989	0.131811	0.144459	0.0888648	0.111033	0.105333	0.159837	0.116712	0.139273
30147	CTL	M	2	ABIDEII-BNI_1	25	0.183506	0.158199	0.217666	0.178498	0.22142	0.144195	0.180234	0.104654	0.236231	0.200457	0.161179
30148	ASD	M	2	ABIDEII-BNI_1	55	0.123382	0.138222	0.188545	0.139665	0.157898	0.108091	0.163297	0.109299	0.196566	0.14181	0.14716
30149	CTL	M	2	ABIDEII-BNI_1	43	0.140822	0.0964574	0.140794	0.1358	0.136737	0.114571	0.13071	0.11658	0.185258	0.133261	0.152278
30150	ASD	M	2	ABIDEII-BNI_1	47	0.131423	0.130915	0.177629	0.121601	0.199207	0.121987	0.155024	0.107694	0.180292	0.16087	0.106725
30151	ASD	M	2	ABIDEII-BNI_1	22	0.11798	0.103471	0.142555	0.11311	0.189681	0.0986857	0.120258	0.115716	0.149837	0.108961	0.134267
30154	CTL	F	2	ABIDEII-OHSU_1	13	0.165685	0.115598	0.183986	0.127957	0.205958	0.0925029	0.10504	0.0908061	0.192499	0.146768	0.131299
30155	CTL	M	2	ABIDEII-OHSU_1	9	0.200334	0.166557	0.205236	0.132353	0.24373	0.0901426	0.120212	0.0906516	0.213136	0.12203	0.159995
30156	ASD	F	2	ABIDEII-OHSU_1	12	0.176251	0.111713	0.189576	0.169644	0.160857	0.0800161	0.147245	0.122061	0.199483	0.152357	0.143822
30158	CTL	F	2	ABIDEII-OHSU_1	8	0.213541	0.136462	0.209312	0.151465	0.211927	0.117335	0.10043	0.121843	0.223415	0.158816	0.158093
30159	CTL	M	2	ABIDEII-OHSU_1	13	0.12758	0.110889	0.168148	0.123444	0.158179	0.0685508	0.106196	0.0910761	0.186639	0.11656	0.138343
30160	CTL	M	2	ABIDEII-OHSU_1	11	0.158804	0.111391	0.196868	0.131397	0.157836	0.102452	0.115806	0.0714012	0.203704	0.128137	0.182232
30161	CTL	F	2	ABIDEII-OHSU_1	10	0.178129	0.14212	0.19176	0.139404	0.22891	0.0940373	0.128167	0.0918815	0.195768	0.121527	0.120369
30162	CTL	F	2	ABIDEII-OHSU_1	11	0.13381	0.117035	0.216954	0.155503	0.241444	0.101858	0.121305	0.107206	0.19908	0.121611	0.166183
30163	CTL	F	2	ABIDEII-OHSU_1	8	0.126657	0.094091	0.185687	0.116712	0.165879	0.0825388	0.103546	0.0885399	0.177905	0.123995	0.135928
30164	CTL	F	2	ABIDEII-OHSU_1	10	0.137019	0.108711	0.184604	0.125238	0.151338	0.0712882	0.113042	0.0994054	0.191326	0.106471	0.160376
30165	CTL	F	2	ABIDEII-OHSU_1	12	0.172763	0.112766	0.210515	0.121676	0.217741	0.0838274	0.110961	0.0804636	0.173765	0.118366	0.11993
30166	CTL	F	2	ABIDEII-OHSU_1	10	0.142855	0.104697	0.230772	0.161399	0.291086	0.123122	0.0997182	0.072978	0.243238	0.14728	0.164285
30167	CTL	F	2	ABIDEII-OHSU_1	14	0.197557	0.15228	0.204881	0.197816	0.251455	0.105289	0.168622	0.100972	0.24458	0.146412	0.167639
50002	ASD	M	1	PITT	16.8	0.180387	0.151657	0.157164	0.155325	0.174228	0.116017	0.128845	0.151948	0.170346	0.150679	0.155077
50004	ASD	M	1	PITT	19.1	0.128365	0.122573	0.142302	0.1335	0.109817	0.107254	0.111704	0.116317	0.143109	0.118594	0.133768
50005	ASD	F	1	PITT	13.7	0.141429	0.125481	0.169783	0.147934	0.116975	0.114037	0.124654	0.145856	0.178609	0.132594	0.164156
50006	ASD	M	1	PITT	13.4	0.171635	0.141563	0.169818	0.16418	0.220696	0.123428	0.133296	0.148414	0.187896	0.156744	0.163382
50008	ASD	M	1	PITT	32.5	0.126435	0.11362	0.152962	0.132531	0.142478	0.103288	0.126321	0.109354	0.152289	0.130676	0.130461
50009	ASD	M	1	PITT	33.9	0.119769	0.114184	0.167186	0.134558	0.1258	0.119229	0.117741	0.139423	0.166338	0.126316	0.140122
50010	ASD	M	1	PITT	35.2	0.106428	0.10552	0.159112	0.115697	0.10504	0.0955274	0.100478	0.115896	0.133196	0.104378	0.117958
50011	ASD	M	1	PITT	16.9	0.123261	0.116331	0.143687	0.131325	0.119046	0.104035	0.109996	0.118634	0.145324	0.13194	0.137512
50012	ASD	M	1	PITT	21.5	0.13279	0.147225	0.122387	0.131961	0.119622	0.116405	0.115268	0.122584	0.126888	0.113017	0.150182
50013	ASD	M	1	PITT	9.3	0.150787	0.147506	0.174421	0.163807	0.206271	0.143859	0.157099	0.154745	0.165941	0.144989	0.183592
50014	ASD	M	1	PITT	14.2	0.150823	0.131789	0.190277	0.148165	0.12375	0.118274	0.124728	0.143914	0.178521	0.149481	0.157695
50015	ASD	M	1	PITT	14.2	0.131753	0.134522	0.153645	0.14507	0.133435	0.117441	0.120276	0.147184	0.147874	0.144162	0.1482
50016	ASD	M	1	PITT	21.8	0.121749	0.116132	0.162803	0.126763	0.134636	0.105634	0.100893	0.129107	0.158122	0.112629	0.144766
50019	ASD	M	1	PITT	27.8	0.115327	0.111843	0.127051	0.112278	0.123241	0.106869	0.11418	0.124649	0.14236	0.116807	0.117057
50020	ASD	M	1	PITT	20.8	0.136228	0.128653	0.167754	0.142656	0.163794	0.121996	0.116501	0.153482	0.158618	0.136851	0.147737
50022	ASD	M	1	PITT	17	0.132473	0.122042	0.173361	0.148463	0.144579	0.112418	0.106068	0.151142	0.186854	0.125561	0.167697
50023	ASD	F	1	PITT	12.6	0.146792	0.146892	0.170564	0.146072	0.195736	0.120917	0.117238	0.149131	0.168645	0.126689	0.15945
50024	ASD	M	1	PITT	22.6	0.123076	0.118089	0.160867	0.137701	0.114998	0.105181	0.110627	0.133465	0.160356	0.105626	0.150944
50025	ASD	M	1	PITT	31.7	0.114209	0.106292	0.165654	0.134294	0.12681	0.11066	0.105017	0.150327	0.151815	0.12541	0.140184
50027	ASD	M	1	PITT	12.2	0.154667	0.136772	0.181093	0.154932	0.165513	0.123348	0.123014	0.137265	0.163318	0.138964	0.171042
50028	ASD	M	1	PITT	12.7	0.167774	0.140593	0.195869	0.154749	0.237336	0.129757	0.136926	0.143697	0.186446	0.14745	0.181589
50029	ASD	F	1	PITT	11.4	0.142404	0.139719	0.171251	0.152391	0.2142	0.131663	0.13138	0.149832	0.169403	0.148764	0.178774
50030	CTL	M	1	PITT	25.1	0.154447	0.123694	0.137302	0.129811	0.136295	0.109065	0.114803	0.116709	0.156046	0.130178	0.152451
50031	CTL	M	1	PITT	12.9	0.165998	0.150888	0.203125	0.167342	0.156486	0.129929	0.160623	0.159681	0.208555	0.139438	0.189975
50032	CTL	M	1	PITT	19.8	0.132582	0.131482	0.146865	0.142283	0.167443	0.10747	0.111963	0.139235	0.143372	0.140239	0.148682
50033	CTL	M	1	PITT	12.2	0.149377	0.145126	0.190866	0.15718	0.184346	0.128715	0.153339	0.144102	0.189697	0.148418	0.164527
50034	CTL	M	1	PITT	14.8	0.148743	0.136099	0.188381	0.165419	0.161296	0.126783	0.149151	0.152088	0.200425	0.152928	0.181754
50035	CTL	M	1	PITT	17.4	0.1903	0.16932	0.180782	0.197118	0.240469	0.138569	0.16835	0.149491	0.201403	0.160114	0.168322
50036	CTL	F	1	PITT	13.3	0.148841	0.135299	0.174437	0.151909	0.175089	0.119627	0.13216	0.14098	0.171048	0.132557	0.172064
50037	CTL	M	1	PITT	19.2	0.120247	0.118341	0.148512	0.122827	0.14191	0.101176	0.108808	0.118032	0.143025	0.117704	0.12541
50038	CTL	F	1	PITT	14	0.147049	0.133408	0.162241	0.144127	0.152428	0.114114	0.130231	0.146223	0.154836	0.139405	0.150961
50040	CTL	M	1	PITT	24.6	0.141573	0.11806	0.158074	0.126827	0.155767	0.104814	0.109675	0.13974	0.145708	0.141419	0.123709
50041	CTL	M	1	PITT	27.9	0.121933	0.11654	0.134305	0.12175	0.138267	0.103822	0.114298	0.121784	0.147887	0.121662	0.128201
50042	CTL	M	1	PITT	33.2	0.139292	0.129211	0.163813	0.125138	0.194142	0.114999	0.117881	0.129494	0.16193	0.131431	0.135167
50043	CTL	M	1	PITT	13.8	0.129571	0.127014	0.161804	0.151126	0.119737	0.112258	0.124015	0.141541	0.158093	0.128441	0.146885
50044	CTL	M	1	PITT	17.1	0.12323	0.118955	0.148611	0.131154	0.163616	0.106329	0.111466	0.133347	0.157233	0.114823	0.148029
50045	CTL	M	1	PITT	15.7	0.118542	0.116979	0.156021	0.133121	0.148198	0.106108	0.101905	0.139821	0.156	0.117974	0.151041
50046	CTL	M	1	PITT	20.7	0.132794	0.115716	0.165718	0.141085	0.224171	0.115924	0.109044	0.116557	0.147908	0.130763	0.135711
50047	CTL	M	1	PITT	15.4	0.161907	0.138647	0.1748	0.166393	0.15015	0.118336	0.125965	0.145714	0.163414	0.135327	0.166115
50048	CTL	M	1	PITT	11.8	0.180835	0.155243	0.206896	0.181243	0.166168	0.15177	0.157071	0.155863	0.201171	0.16057	0.212634
50049	CTL	F	1	PITT	15.8	0.203275	0.208871	0.245944	0.197433	0.289798	0.157898	0.15557	0.153964	0.214028	0.179052	0.198192
50050	CTL	M	1	PITT	14.4	0.156722	0.150547	0.188114	0.151356	0.161692	0.129075	0.121304	0.151812	0.172896	0.149159	0.161151
50051	CTL	M	1	PITT	12.8	0.153997	0.139518	0.170363	0.159271	0.140595	0.134129	0.142155	0.158319	0.168265	0.15166	0.174968
50052	CTL	M	1	PITT	33.2	0.143919	0.132493	0.155974	0.148599	0.146738	0.106073	0.112683	0.145544	0.16861	0.149646	0.15756
50053	ASD	M	1	PITT	12	0.144775	0.134818	0.179413	0.158792	0.20506	0.129407	0.137047	0.141113	0.16528	0.14502	0.156148
50055	ASD	M	1	PITT	17	0.128353	0.110979	0.185146	0.15019	0.137645	0.116762	0.115178	0.150277	0.178991	0.128243	0.161526
50056	ASD	M	1	PITT	13.6	0.192944	0.147098	0.205485	0.159391	0.223163	0.131394	0.129973	0.14413	0.190685	0.152267	0.171769
50057	ASD	F	1	PITT	12.6	0.149525	0.140293	0.19792	0.167764	0.206834	0.129081	0.138963	0.140834	0.191715	0.147494	0.1844
50058	CTL	M	1	PITT	23.1	0.135673	0.121885	0.173516	0.136408	0.129532	0.0989753	0.118717	0.122808	0.160412	0.125499	0.1454
50059	CTL	F	1	PITT	21.2	0.131875	0.127892	0.158918	0.140866	0.138376	0.112404	0.118447	0.135277	0.158858	0.127722	0.147612
50060	CTL	M	1	PITT	20.3	0.126183	0.109816	0.150098	0.131165	0.124988	0.105659	0.112921	0.133942	0.172379	0.126105	0.14942
50102	CTL	M	1	OLIN	14	0.145124	0.131093	0.177268	0.159277	0.166687	0.125604	0.137688	0.134759	0.164207	0.137497	0.157039
50104	CTL	M	1	OLIN	16	0.156274	0.122768	0.184035	0.15461	0.128472	0.125028	0.126159	0.153774	0.167159	0.12754	0.149168
50105	CTL	M	1	OLIN	17	0.140379	0.134875	0.157101	0.141238	0.153608	0.117883	0.129123	0.137668	0.144483	0.136978	0.144156
50106	CTL	M	1	OLIN	10	0.146563	0.139553	0.156472	0.145561	0.177474	0.133022	0.129652	0.135855	0.15312	0.139701	0.15942
50107	CTL	M	1	OLIN	21	0.125788	0.121487	0.164935	0.141518	0.157171	0.113664	0.112275	0.129611	0.150789	0.124275	0.135842
50108	CTL	M	1	OLIN	21	0.133764	0.122362	0.164065	0.145421	0.141757	0.122626	0.124559	0.143953	0.161521	0.133976	0.14521
50109	CTL	M	1	OLIN	20	0.145008	0.130948	0.133968	0.137452	0.155429	0.12367	0.125995	0.131669	0.148589	0.127426	0.152123
50111	CTL	M	1	OLIN	14	0.129452	0.119109	0.154157	0.147113	0.127775	0.113001	0.12762	0.141779	0.137559	0.12068	0.138253
50112	CTL	M	1	OLIN	17	0.124749	0.129046	0.176137	0.146593	0.147671	0.11821	0.129431	0.12336	0.16205	0.126822	0.146347
50113	CTL	F	1	OLIN	15	0.169511	0.153342	0.191346	0.150261	0.160391	0.128125	0.131268	0.146811	0.181587	0.146955	0.164719
50114	CTL	F	1	OLIN	20	0.122415	0.120288	0.158865	0.145687	0.163774	0.115937	0.13795	0.128712	0.158642	0.118005	0.145275
50115	CTL	M	1	OLIN	23	0.15154	0.138614	0.176241	0.148399	0.174044	0.117162	0.122151	0.136727	0.173243	0.140802	0.157666
50116	CTL	M	1	OLIN	15	0.147116	0.148041	0.167508	0.140464	0.189573	0.122937	0.129982	0.131034	0.16325	0.153404	0.151243
50117	CTL	M	1	OLIN	21	0.15863	0.140464	0.167945	0.154441	0.152447	0.119234	0.130383	0.126014	0.186099	0.139547	0.155659
50118	ASD	M	1	OLIN	15	0.139844	0.138399	0.153081	0.137636	0.17244	0.114993	0.124726	0.114459	0.155524	0.125399	0.157147
50119	ASD	F	1	OLIN	19	0.135126	0.128866	0.165788	0.135992	0.14915	0.118328	0.123956	0.130793	0.146065	0.132242	0.136047
50120	ASD	M	1	OLIN	15	0.151885	0.137103	0.161296	0.127568	0.158177	0.123398	0.149105	0.134923	0.152019	0.137338	0.144569
50121	ASD	M	1	OLIN	20	0.141762	0.142106	0.165447	0.158126	0.163882	0.123546	0.143232	0.133602	0.161775	0.130467	0.136081
50122	ASD	M	1	OLIN	12	0.130317	0.126347	0.155707	0.134165	0.147839	0.119398	0.112515	0.136923	0.149467	0.123611	0.137133
50124	ASD	M	1	OLIN	18	0.154293	0.153905	0.168808	0.158384	0.187275	0.128524	0.147418	0.12938	0.185993	0.144662	0.161811
50125	ASD	F	1	OLIN	24	0.125366	0.120525	0.162735	0.131552	0.146716	0.119222	0.118938	0.133511	0.155057	0.119517	0.137939
50126	ASD	M	1	OLIN	17	0.143579	0.131343	0.158015	0.131576	0.165972	0.130297	0.13411	0.131555	0.169061	0.127399	0.14427
50127	ASD	F	1	OLIN	14	0.155752	0.146196	0.198345	0.166052	0.17335	0.135979	0.13694	0.168726	0.19017	0.14962	0.180096
50128	ASD	M	1	OLIN	16	0.164594	0.142374	0.165856	0.150048	0.179943	0.13098	0.13571	0.132371	0.167749	0.130751	0.146916
50129	ASD	M	1	OLIN	12	0.154469	0.144042	0.18368	0.16618	0.222427	0.132483	0.132919	0.138003	0.173469	0.126448	0.155706
50130	ASD	M	1	OLIN	18	0.144284	0.121597	0.186984	0.160089	0.126475	0.117192	0.126215	0.131864	0.173659	0.1317	0.148457
50131	ASD	M	1	OLIN	21	0.126538	0.122546	0.144215	0.126095	0.155177	0.111596	0.115456	0.118439	0.134495	0.122412	0.133174
50132	ASD	M	1	OLIN	16	0.129633	0.115209	0.14813	0.134932	0.165917	0.111812	0.120977	0.134332	0.145867	0.119059	0.128717
50133	ASD	M	1	OLIN	11	0.163777	0.148625	0.178389	0.174874	0.199797	0.145028	0.148227	0.143512	0.190433	0.153584	0.16615
50134	ASD	M	1	OLIN	18	0.133116	0.122139	0.164549	0.135042	0.190941	0.113425	0.124042	0.137629	0.152353	0.125489	0.135345
50136	ASD	M	1	OLIN	19	0.144412	0.134524	0.153279	0.136706	0.148714	0.12392	0.128323	0.137756	0.160118	0.147388	0.141098
50137	ASD	M	1	OLIN	20	0.127584	0.124516	0.156494	0.149416	0.175372	0.111807	0.121376	0.127184	0.151736	0.130594	0.128955
50142	ASD	M	1	OHSU	14	0.173927	0.139632	0.226338	0.176028	0.215535	0.107728	0.116189	0.110708	0.225478	0.164355	0.151825
50143	ASD	M	1	OHSU	13.8	0.131117	0.114357	0.183667	0.170438	0.182204	0.10007	0.070605	0.113882	0.209466	0.12824	0.163689
50144	ASD	M	1	OHSU	10.2	0.125247	0.124839	0.159642	0.130698	0.196002	0.0995707	0.111967	0.0989902	0.176349	0.13922	0.133242
50145	ASD	M	1	OHSU	10.8	0.124953	0.11165	0.210824	0.10874	0.226127	0.11678	0.0811776	0.0900556	0.204183	0.146438	0.134161
50146	ASD	M	1	OHSU	8	0.152117	0.141988	0.176416	0.129687	0.188562	0.104093	0.113501	0.104679	0.182022	0.146056	0.130749
50147	ASD	M	1	OHSU	11.4	0.129148	0.115768	0.171969	0.119477	0.18497	0.0996767	0.0836081	0.0810219	0.168562	0.105042	0.147842
50148	ASD	M	1	OHSU	12.7	0.188761	0.161748	0.251296	0.18496	0.175707	0.119552	0.147087	0.126933	0.244323	0.146363	0.187781
50149	ASD	M	1	OHSU	12.3	0.140448	0.139249	0.170441	0.129895	0.225462	0.105192	0.0955724	0.086333	0.223426	0.12317	0.175593
50150	ASD	M	1	OHSU	9.4	0.139305	0.109302	0.181561	0.140189	0.191305	0.103937	0.106364	0.101393	0.204357	0.123641	0.141908
50152	ASD	M	1	OHSU	9.7	0.141582	0.112164	0.192592	0.115414	0.12811	0.0856074	0.11811	0.0892469	0.189371	0.106369	0.141322
50153	ASD	M	1	OHSU	9.7	0.139164	0.111424	0.21515	0.128212	0.159764	0.105145	0.103628	0.0841881	0.213946	0.152537	0.141566
50155	ASD	M	1	OHSU	14.4	0.113253	0.10347	0.163449	0.10314	0.130549	0.0779283	0.0838018	0.0618785	0.162895	0.120401	0.122489
50156	ASD	M	1	OHSU	15.2	0.144002	0.135279	0.179047	0.166651	0.242197	0.119281	0.15422	0.129226	0.207654	0.181273	0.17256
50157	CTL	M	1	OHSU	10.5	0.124293	0.112696	0.179378	0.136691	0.172131	0.0910861	0.1263	0.111045	0.18835	0.121382	0.150331
50158	CTL	M	1	OHSU	11.6	0.143403	0.125209	0.186324	0.153711	0.20016	0.103218	0.13166	0.137018	0.206638	0.135513	0.174751
50159	CTL	M	1	OHSU	10.3	0.123663	0.125435	0.158691	0.138623	0.169352	0.0941154	0.118293	0.0855107	0.191036	0.157391	0.142531
50160	CTL	M	1	OHSU	11.5	0.117417	0.111512	0.200616	0.120472	0.137033	0.0922045	0.10503	0.0828296	0.184217	0.110116	0.153222
50161	CTL	M	1	OHSU	9.2	0.188961	0.173508	0.190354	0.164542	0.220127	0.114623	0.106785	0.114367	0.278376	0.153016	0.162195
50162	CTL	M	1	OHSU	8.9	0.226355	0.150431	0.243291	0.150794	0.24723	0.113668	0.130969	0.125757	0.227982	0.1942	0.159499
50163	CTL	M	1	OHSU	9.4	0.122213	0.106167	0.139117	0.10175	0.157293	0.0905989	0.110361	0.0847834	0.168931	0.107894	0.112728
50164	CTL	M	1	OHSU	8.9	0.131274	0.106537	0.151905	0.131405	0.178346	0.0891921	0.0808712	0.0822777	0.160577	0.10552	0.144872
50165	CTL	M	1	OHSU	9.7	0.215264	0.185551	0.214185	0.164917	0.220272	0.14034	0.118062	0.131422	0.207746	0.136855	0.196502
50166	CTL	M	1	OHSU	8.2	0.179532	0.108824	0.205262	0.118084	0.135493	0.0819979	0.0952166	0.085985	0.197069	0.118385	0.102293
50167	CTL	M	1	OHSU	10.1	0.211389	0.197514	0.235936	0.199886	0.229201	0.128276	0.197773	0.128842	0.268488	0.19809	0.171397
50168	CTL	M	1	OHSU	9.7	0.108793	0.122005	0.11974	0.126276	0.157991	0.0814832	0.0939454	0.0728087	0.163686	0.123934	0.151335
50169	CTL	M	1	OHSU	12	0.141182	0.126639	0.208947	0.118159	0.23153	0.107804	0.108509	0.119808	0.233735	0.129719	0.183108
50170	CTL	M	1	OHSU	10.5	0.106444	0.096404	0.188616	0.106487	0.103119	0.0851214	0.128905	0.0890941	0.146767	0.0983535	0.119765
50171	CTL	M	1	OHSU	10.6	0.0990243	0.0998283	0.147067	0.11142	0.12332	0.0907307	0.094999	0.0853852	0.163169	0.1237	0.141637
50272	ASD	M	1	UM_1	14.2	0.114544	0.119016	0.144709	0.14219	0.124572	0.0859566	0.124722	0.0922944	0.139825	0.128486	0.136963
50273	ASD	M	1	UM_1	16.8	0.0824894	0.102216	0.0989651	0.11919	0.118139	0.078399	0.143973	0.0999123	0.119915	0.0851732	0.132741
50274	ASD	M	1	UM_1	14.2	0.108057	0.123316	0.0982018	0.122971	0.0834235	0.0850578	0.131533	0.110882	0.104069	0.103268	0.120598
50275	ASD	M	1	UM_1	11.5	0.184418	0.178644	0.205348	0.194815	0.144994	0.182636	0.285299	0.173107	0.200654	0.155728	0.21939
50276	ASD	F	1	UM_1	16.8	0.119434	0.0976049	0.144228	0.128954	0.120055	0.0758064	0.115031	0.0957389	0.127	0.0965929	0.113948
50277	ASD	M	1	UM_1	15.4	0.138459	0.129153	0.128734	0.133421	0.138196	0.105694	0.134871	0.112377	0.127756	0.121786	0.129564
50278	ASD	F	1	UM_1	11.3	0.170738	0.161681	0.155202	0.188046	0.156997	0.131628	0.149713	0.154396	0.177914	0.132183	0.166484
50280	ASD	M	1	UM_1	15.6	0.148201	0.149268	0.148232	0.19024	0.122473	0.0862434	0.188246	0.0938063	0.166086	0.124807	0.165152
50282	ASD	M	1	UM_1	15.2	0.141833	0.128136	0.168767	0.169552	0.164667	0.105958	0.143233	0.124655	0.161706	0.127994	0.147131
50283	ASD	M	1	UM_1	11.2	0.148838	0.158353	0.140817	0.1482	0.125679	0.104614	0.114864	0.0942708	0.150598	0.140749	0.153019
50284	ASD	F	1	UM_1	11.2	0.185646	0.172381	0.188317	0.207906	0.156872	0.14194	0.245767	0.139239	0.191224	0.187571	0.248563
50285	ASD	F	1	UM_1	12.8	0.150968	0.153669	0.178247	0.158842	0.158007	0.106392	0.153131	0.148239	0.158924	0.115552	0.15243
50287	ASD	M	1	UM_1	14.4	0.10158	0.103068	0.108363	0.100768	0.099726	0.0807365	0.116343	0.104442	0.115283	0.104817	0.100851
50289	ASD	M	1	UM_1	12.9	0.151921	0.143444	0.168965	0.151249	0.141744	0.110728	0.11496	0.143614	0.177394	0.154127	0.15212
50290	ASD	M	1	UM_1	14	0.131213	0.116979	0.171453	0.155705	0.160874	0.12726	0.148237	0.119217	0.185521	0.127605	0.160676
50291	ASD	M	1	UM_1	13.9	0.146517	0.14706	0.146594	0.167422	0.151136	0.10595	0.156954	0.121819	0.160128	0.138373	0.148894
50292	ASD	M	1	UM_1	12.6	0.155629	0.146362	0.154076	0.152964	0.192759	0.143279	0.155248	0.138801	0.195022	0.164337	0.17851
50293	ASD	M	1	UM_1	12.4	0.131808	0.122497	0.179765	0.172278	0.146096	0.10304	0.120516	0.140144	0.172584	0.118335	0.162508
50294	ASD	M	1	UM_1	12.6	0.124876	0.12856	0.164937	0.159121	0.151939	0.119564	0.144508	0.147306	0.16233	0.147629	0.155635
50295	ASD	M	1	UM_1	11.5	0.132712	0.128528	0.144585	0.107788	0.118151	0.0996366	0.126611	0.114496	0.125763	0.111067	0.128101
50297	ASD	M	1	UM_1	15.9	0.113882	0.100332	0.111476	0.0907875	0.123092	0.0820155	0.102447	0.0573248	0.11655	0.0942795	0.0923219
50298	ASD	M	1	UM_1	12.8	0.176793	0.162608	0.177683	0.191654	0.17623	0.137442	0.180258	0.1754	0.198151	0.169747	0.178339
50300	ASD	F	1	UM_1	9.7	0.206923	0.171824	0.234081	0.179146	0.211487	0.145763	0.191702	0.176741	0.21872	0.166664	0.185951
50301	ASD	M	1	UM_1	16.1	0.10898	0.0933364	0.138204	0.118467	0.160324	0.0785778	0.100947	0.0960339	0.116461	0.0898932	0.0954148
50302	ASD	F	1	UM_1	10.4	0.212065	0.176261	0.189396	0.185832	0.137349	0.14132	0.190905	0.118576	0.211386	0.155087	0.177286
50307	ASD	M	1	UM_1	9.7	0.148057	0.150056	0.195643	0.209511	0.15921	0.128721	0.173373	0.135054	0.200659	0.132863	0.196571
50310	ASD	M	1	UM_1	9.7	0.156475	0.147888	0.187262	0.170862	0.172296	0.129204	0.152747	0.137206	0.185316	0.138702	0.188263
50314	ASD	M	1	UM_1	16.1	0.1476	0.138132	0.180005	0.160786	0.180022	0.102796	0.140873	0.125326	0.175378	0.124402	0.1567
50315	ASD	M	1	UM_1	13.4	0.13385	0.137926	0.156519	0.172411	0.1264	0.102724	0.153793	0.127269	0.146596	0.122937	0.166591
50316	ASD	M	1	UM_1	11.8	0.162466	0.147223	0.178332	0.160249	0.180158	0.146863	0.151789	0.139716	0.194618	0.158626	0.157136
50318	ASD	M	1	UM_1	9.2	0.159126	0.144858	0.194807	0.171811	0.211533	0.133781	0.187422	0.131484	0.197311	0.167842	0.18558
50319	ASD	F	1	UM_1	15	0.13935	0.137955	0.161606	0.159282	0.186022	0.115125	0.130909	0.127035	0.17336	0.133706	0.155827
50320	ASD	M	1	UM_1	18.6	0.132154	0.126589	0.185877	0.162331	0.189804	0.11613	0.151315	0.13	0.191271	0.124742	0.152035
50321	ASD	F	1	UM_1	18	0.105343	0.162503	0.164875	0.185618	0.169868	0.0927483	0.116509	0.112213	0.168059	0.111168	0.17109
50324	ASD	M	1	UM_1	13.8	0.137911	0.140846	0.129002	0.163462	0.137086	0.103737	0.168971	0.150997	0.177259	0.127342	0.176105
50325	ASD	M	1	UM_1	13.1	0.191972	0.176603	0.185877	0.210396	0.164696	0.127082	0.192423	0.145556	0.210765	0.147764	0.192109
50326	ASD	M	1	UM_1	12	0.16908	0.162571	0.164235	0.26528	0.149226	0.123812	0.284662	0.128319	0.175782	0.181617	0.211555
50327	CTL	M	1	UM_1	15.3	0.105744	0.106121	0.158521	0.146085	0.150783	0.0908064	0.104216	0.112658	0.140179	0.101812	0.166396
50328	CTL	M	1	UM_1	17.4	0.109734	0.100964	0.152458	0.128899	0.121326	0.109061	0.134136	0.134366	0.129613	0.113807	0.136893
50329	CTL	M	1	UM_1	17.1	0.122145	0.113304	0.160312	0.126633	0.122521	0.0865095	0.114738	0.0955466	0.138937	0.106244	0.115386
50330	CTL	M	1	UM_1	16.1	0.111638	0.116357	0.141101	0.117176	0.134079	0.0897119	0.111598	0.119399	0.12604	0.0915964	0.135099
50331	CTL	M	1	UM_1	17.2	0.150474	0.113969	0.179155	0.163635	0.140096	0.108275	0.1332	0.135075	0.16362	0.135621	0.164668
50332	CTL	M	1	UM_1	10.4	0.139111	0.140296	0.146764	0.177658	0.152712	0.129948	0.152636	0.138233	0.180456	0.158757	0.183483
50333	CTL	M	1	UM_1	10.2	0.166739	0.156105	0.203042	0.158657	0.173498	0.156894	0.156053	0.214406	0.224316	0.217806	0.211515
50334	CTL	M	1	UM_1	11	0.150926	0.122746	0.183887	0.175696	0.158351	0.113057	0.192315	0.141095	0.191104	0.151717	0.167078
50335	CTL	M	1	UM_1	17.8	0.121981	0.118059	0.149479	0.154	0.108413	0.086828	0.104997	0.121336	0.155321	0.108584	0.156929
50336	CTL	F	1	UM_1	14.3	0.133483	0.125903	0.137508	0.137106	0.152425	0.0966197	0.152844	0.116024	0.164748	0.142269	0.138983
50337	CTL	M	1	UM_1	11.8	0.142738	0.135909	0.166534	0.162956	0.17265	0.128555	0.167895	0.116407	0.180028	0.135286	0.141786
50338	CTL	F	1	UM_1	13.5	0.143894	0.12536	0.15152	0.143352	0.163823	0.113033	0.130984	0.13579	0.161781	0.124601	0.141014
50339	CTL	M	1	UM_1	18	0.0975139	0.106707	0.149971	0.122067	0.115111	0.0802528	0.103464	0.088497	0.126117	0.0896543	0.114947
50340	CTL	F	1	UM_1	16.1	0.141344	0.105015	0.171013	0.14023	0.157989	0.0903574	0.135949	0.112153	0.145722	0.122617	0.13142
50341	CTL	F	1	UM_1	18.2	0.11873	0.101486	0.15269	0.159666	0.146941	0.09183	0.100119	0.114636	0.14482	0.114226	0.1251
50342	CTL	M	1	UM_1	12.6	0.130449	0.134928	0.143009	0.134145	0.10878	0.109581	0.119726	0.107725	0.15032	0.139069	0.133438
50343	CTL	F	1	UM_1	13.8	0.158845	0.157093	0.200681	0.158457	0.160438	0.1231	0.171479	0.120286	0.193028	0.141336	0.178341
50344	CTL	M	1	UM_1	18.2	0.133363	0.130254	0.145964	0.142084	0.140424	0.0894032	0.159202	0.110674	0.137201	0.123207	0.135754
50345	CTL	M	1	UM_1	17.3	0.140224	0.167326	0.133472	0.16037	0.161897	0.104079	0.141897	0.122882	0.189172	0.126799	0.172522
50346	CTL	M	1	UM_1	18.9	0.120129	0.112595	0.148978	0.150162	0.122826	0.0777471	0.135556	0.126402	0.139713	0.0975601	0.132435
50347	CTL	M	1	UM_1	15.6	0.128826	0.130061	0.152252	0.164641	0.148832	0.112225	0.151491	0.131992	0.176575	0.137324	0.175008
50348	CTL	F	1	UM_1	19.2	0.133384	0.11668	0.141782	0.155357	0.141962	0.0954121	0.150724	0.131729	0.15595	0.113715	0.156759
50349	CTL	M	1	UM_1	18.9	0.1525	0.138205	0.157901	0.151004	0.145519	0.0997746	0.128606	0.121333	0.16395	0.130067	0.164955
50350	CTL	M	1	UM_1	12.4	0.175482	0.135057	0.196892	0.162222	0.125401	0.114474	0.1502	0.12352	0.177918	0.117326	0.140294
50351	CTL	M	1	UM_1	16.8	0.11824	0.128836	0.129592	0.132297	0.113401	0.0894657	0.160024	0.13251	0.135222	0.104182	0.136628
50352	CTL	M	1	UM_1	15.5	0.120931	0.108145	0.132588	0.149618	0.119417	0.108689	0.138091	0.103496	0.145705	0.102033	0.138418
50353	CTL	F	1	UM_1	13.1	0.124675	0.127807	0.185137	0.198415	0.138347	0.124648	0.142578	0.14239	0.181153	0.125344	0.189455
50355	CTL	M	1	UM_1	10.9	0.165079	0.150067	0.196062	0.160783	0.165859	0.112075	0.178023	0.132577	0.201486	0.152775	0.172266
50356	CTL	F	1	UM_1	17.2	0.11873	0.116912	0.148084	0.139254	0.113529	0.0946303	0.108115	0.116807	0.156386	0.102859	0.133521
50357	CTL	F	1	UM_1	9.5	0.156772	0.139115	0.217327	0.199834	0.186252	0.130635	0.175285	0.142266	0.214178	0.14005	0.169573
50358	CTL	M	1	UM_1	9.8	0.170389	0.173214	0.203363	0.204674	0.18145	0.124163	0.165439	0.141281	0.2133	0.16964	0.189777
50360	CTL	M	1	UM_1	13.9	0.139537	0.119568	0.15728	0.142316	0.122417	0.0910524	0.147008	0.116104	0.152062	0.121639	0.134504
50361	CTL	F	1	UM_1	18.3	0.242958	0.201458	0.210715	0.195106	0.234385	0.13662	0.181764	0.153041	0.22277	0.165817	0.177558
50362	CTL	M	1	UM_1	11.2	0.17182	0.157133	0.186621	0.200708	0.162586	0.128206	0.173889	0.140811	0.212656	0.147326	0.163791
50363	CTL	M	1	UM_1	9.8	0.173659	0.165107	0.181294	0.15522	0.138948	0.129521	0.134363	0.134597	0.176392	0.145244	0.148045
50364	CTL	M	1	UM_1	10.8	0.130647	0.129898	0.125149	0.131265	0.123624	0.134582	0.152636	0.151078	0.128184	0.133445	0.151719
50365	CTL	M	1	UM_1	15.6	0.147545	0.154315	0.161469	0.162608	0.179196	0.0933966	0.129556	0.116832	0.164095	0.142256	0.165679
50366	CTL	M	1	UM_1	8.2	0.168085	0.153562	0.193066	0.143169	0.165665	0.138718	0.201573	0.161396	0.166648	0.168411	0.18288
50367	CTL	M	1	UM_1	10.8	0.145785	0.129163	0.166647	0.125183	0.130752	0.102421	0.114048	0.102063	0.17054	0.113501	0.127136
50368	CTL	M	1	UM_1	17.9	0.130258	0.112748	0.144273	0.116596	0.12752	0.0930885	0.130586	0.0931499	0.122776	0.0961138	0.119764
50369	CTL	F	1	UM_1	14.8	0.140765	0.142239	0.16889	0.191275	0.201095	0.1111	0.161673	0.125875	0.195478	0.13496	0.178477
50370	CTL	M	1	UM_1	12.8	0.18904	0.167324	0.22754	0.191069	0.152837	0.137283	0.186251	0.133718	0.2112	0.161781	0.176373
50372	CTL	M	1	UM_1	10.2	0.186931	0.163732	0.19571	0.207198	0.176808	0.122527	0.197302	0.169196	0.228771	0.171158	0.187751
50373	CTL	F	1	UM_1	17.2	0.152442	0.141348	0.152869	0.145797	0.137931	0.106688	0.145928	0.128495	0.14211	0.117627	0.142299
50374	CTL	F	1	UM_1	9.7	0.180891	0.15671	0.201144	0.186827	0.151625	0.127398	0.147181	0.127507	0.181443	0.141792	0.177575
50375	CTL	F	1	UM_1	11.6	0.135014	0.147192	0.158889	0.161905	0.142929	0.108861	0.15735	0.136668	0.167843	0.160654	0.163786
50377	CTL	M	1	UM_1	11.5	0.220972	0.190501	0.186764	0.184629	0.191877	0.131317	0.193943	0.122194	0.183715	0.152181	0.168863
50378	CTL	M	1	UM_1	11.6	0.180116	0.15946	0.189862	0.183221	0.162556	0.118294	0.152822	0.100069	0.197902	0.154594	0.163415
50379	CTL	F	1	UM_1	14.3	0.11119	0.123087	0.120441	0.108257	0.122725	0.0907032	0.125561	0.090518	0.120413	0.111408	0.136459
50380	CTL	F	1	UM_1	17.4	0.16084	0.157748	0.130984	0.157901	0.110504	0.119424	0.171342	0.117377	0.15541	0.108038	0.142224
50381	CTL	M	1	UM_1	16.5	0.136494	0.14512	0.14847	0.140167	0.164264	0.101806	0.153905	0.0833642	0.150468	0.103253	0.130313
50382	CTL	M	1	UM_2	28.8	0.11231	0.130963	0.138201	0.161854	0.135583	0.102596	0.158747	0.142806	0.13378	0.115005	0.134647
50385	CTL	M	1	UM_2	17.8	0.189624	0.172072	0.169306	0.167811	0.160392	0.122278	0.162128	0.134207	0.20076	0.146565	0.170095
50386	CTL	M	1	UM_2	17.8	0.0997923	0.10785	0.137394	0.128228	0.0981509	0.092009	0.126175	0.11377	0.131433	0.111997	0.126408
50387	CTL	M	1	UM_2	14	0.218805	0.187863	0.225459	0.178291	0.161294	0.138948	0.209443	0.155905	0.225519	0.178076	0.193084
50388	CTL	M	1	UM_2	26.8	0.173992	0.153556	0.147635	0.153027	0.14754	0.112956	0.169279	0.134574	0.183762	0.143272	0.170049
50390	CTL	M	1	UM_2	14.5	0.164933	0.157514	0.17604	0.150872	0.145786	0.125963	0.135162	0.1389	0.170916	0.141589	0.15279
50391	CTL	M	1	UM_2	17.2	0.169029	0.143724	0.17465	0.160412	0.15012	0.110489	0.148743	0.12943	0.195005	0.137717	0.172708
50397	ASD	M	1	UM_2	14.7	0.146965	0.140931	0.15965	0.152148	0.131423	0.117567	0.13134	0.132749	0.160132	0.126825	0.153831
50399	ASD	M	1	UM_2	17.4	0.175309	0.154736	0.148327	0.130757	0.162111	0.10252	0.12229	0.11522	0.168321	0.127373	0.16348
50402	ASD	M	1	UM_2	13.1	0.118214	0.111787	0.140893	0.142592	0.116196	0.102168	0.145148	0.112121	0.144798	0.123434	0.143094
50403	ASD	M	1	UM_2	12.8	0.223534	0.203181	0.199707	0.170624	0.187808	0.150668	0.160805	0.126063	0.203342	0.146489	0.178564
50404	ASD	M	1	UM_2	15.8	0.162547	0.124091	0.216219	0.187841	0.1701	0.118758	0.154443	0.14875	0.206472	0.130686	0.19031
50405	ASD	M	1	UM_2	16.6	0.108708	0.115472	0.125851	0.146492	0.110347	0.0866372	0.107771	0.12459	0.139198	0.115045	0.158395
50406	ASD	M	1	UM_2	15.2	0.142393	0.121227	0.133743	0.136262	0.14211	0.096503	0.114287	0.100383	0.155461	0.115175	0.1359
50407	ASD	F	1	UM_2	16.6	0.165121	0.168331	0.19475	0.175177	0.209452	0.128373	0.170513	0.142755	0.198513	0.153559	0.189146
50408	ASD	M	1	UM_2	14.8	0.133292	0.116805	0.16864	0.154355	0.18177	0.10695	0.125249	0.123606	0.163266	0.1061	0.157684
50410	ASD	M	1	UM_2	16.1	0.157872	0.138738	0.168952	0.144458	0.159085	0.110062	0.129252	0.120623	0.161529	0.130705	0.147725
50411	ASD	M	1	UM_2	14	0.133542	0.127529	0.149088	0.149575	0.125319	0.143529	0.141127	0.133757	0.154815	0.13583	0.158332
50412	ASD	M	1	UM_2	13.2	0.185243	0.166622	0.218495	0.197643	0.178632	0.134678	0.177773	0.150441	0.213067	0.172541	0.173004
50413	ASD	M	1	UM_2	13.1	0.13805	0.121958	0.156082	0.131546	0.16131	0.101441	0.11366	0.104144	0.144018	0.111162	0.140171
50414	CTL	F	1	UM_2	13.8	0.127614	0.147281	0.181345	0.192066	0.187251	0.121151	0.188858	0.154779	0.157954	0.130371	0.178198
50415	CTL	M	1	UM_2	17.6	0.110846	0.109946	0.1417	0.129285	0.142712	0.0858341	0.0941592	0.091077	0.142091	0.0943432	0.13707
50416	CTL	M	1	UM_2	14.8	0.177834	0.166727	0.176123	0.142559	0.176641	0.156188	0.135079	0.205502	0.181563	0.193705	0.178852
50417	CTL	M	1	UM_2	13.3	0.141897	0.139106	0.145071	0.145409	0.164791	0.104014	0.155469	0.116164	0.166906	0.125524	0.151503
50418	CTL	M	1	UM_2	14.9	0.12275	0.121657	0.178101	0.14916	0.163244	0.10734	0.150377	0.135621	0.144277	0.121329	0.163241
50419	CTL	M	1	UM_2	15.8	0.106389	0.121378	0.1159	0.129046	0.124711	0.0898926	0.130986	0.0979864	0.118543	0.10888	0.122843
50421	CTL	M	1	UM_2	15.4	0.196829	0.1641	0.206559	0.173824	0.172296	0.122254	0.169143	0.126952	0.203479	0.149532	0.167737
50423	CTL	M	1	UM_2	14.1	0.140172	0.125851	0.168888	0.143592	0.160571	0.113347	0.15406	0.108242	0.158639	0.134207	0.143149
50424	CTL	M	1	UM_2	17.9	0.120816	0.104448	0.146578	0.15861	0.148281	0.0926058	0.142435	0.122129	0.137153	0.128836	0.151806
50425	CTL	M	1	UM_2	16.6	0.128224	0.121555	0.15407	0.152529	0.126881	0.103105	0.153562	0.123486	0.142052	0.114185	0.144215
50426	CTL	M	1	UM_2	13.6	0.151453	0.139975	0.187655	0.179463	0.16507	0.114524	0.149114	0.140655	0.180977	0.128038	0.180424
50427	CTL	M	1	UM_2	15.8	0.157132	0.121584	0.171946	0.157801	0.146744	0.101339	0.146298	0.13252	0.146252	0.122429	0.142139
50428	CTL	M	1	UM_2	15.5	0.151894	0.13109	0.159899	0.181837	0.110059	0.105004	0.156239	0.130298	0.16987	0.125704	0.155717
50432	CTL	M	1	USM	18.3	0.145264	0.127601	0.193276	0.166839	0.167787	0.12123	0.130755	0.148643	0.18154	0.13186	0.167122
50433	CTL	M	1	USM	18.7	0.131733	0.130252	0.171888	0.163952	0.202863	0.12139	0.123847	0.137517	0.192674	0.133514	0.165334
50434	CTL	M	1	USM	18.3	0.150008	0.132009	0.17845	0.180908	0.216242	0.125911	0.137634	0.147531	0.179117	0.150696	0.162026
50436	CTL	M	1	USM	13.8	0.14069	0.129828	0.194114	0.186045	0.179365	0.133144	0.155419	0.147601	0.18433	0.13308	0.171265
50437	CTL	M	1	USM	14.9	0.161665	0.148094	0.184012	0.164039	0.203137	0.131526	0.170431	0.133348	0.19552	0.144015	0.173932
50438	CTL	M	1	USM	15	0.143585	0.134324	0.159456	0.15908	0.169445	0.123214	0.141713	0.13546	0.176135	0.129702	0.164358
50439	CTL	M	1	USM	22.6	0.147862	0.138519	0.151008	0.154574	0.177581	0.111038	0.124114	0.12358	0.151369	0.133152	0.143809
50441	CTL	M	1	USM	27.6	0.146516	0.127342	0.159701	0.151284	0.162388	0.113478	0.125701	0.121348	0.171287	0.130308	0.154361
50442	CTL	M	1	USM	26.9	0.133632	0.127866	0.153953	0.163278	0.14875	0.108339	0.114786	0.125795	0.156337	0.118838	0.144732
50443	CTL	M	1	USM	17.1	0.150876	0.127074	0.184519	0.144887	0.168915	0.112908	0.136997	0.133469	0.189972	0.145938	0.149833
50444	CTL	M	1	USM	25	0.143744	0.120633	0.150225	0.122137	0.150533	0.109177	0.120778	0.117348	0.145895	0.128021	0.131265
50445	CTL	M	1	USM	18.1	0.144707	0.138433	0.183524	0.187561	0.192934	0.127379	0.141622	0.157381	0.186278	0.13666	0.167649
50447	CTL	M	1	USM	12.9	0.160425	0.146022	0.180255	0.178379	0.192528	0.122104	0.154145	0.135158	0.189771	0.135201	0.163067
50448	CTL	M	1	USM	10.5	0.173032	0.160156	0.176994	0.174066	0.226382	0.131992	0.18546	0.144919	0.194717	0.152122	0.188162
50449	CTL	M	1	USM	18.2	0.129836	0.143825	0.153042	0.171321	0.16303	0.122455	0.137032	0.139452	0.163595	0.144243	0.179582
50450	CTL	M	1	USM	21.1	0.126194	0.134482	0.141369	0.151488	0.143987	0.119321	0.149876	0.13823	0.15612	0.123641	0.158808
50451	CTL	M	1	USM	12.5	0.124255	0.129682	0.158818	0.156908	0.197169	0.116675	0.15817	0.130191	0.147201	0.128919	0.146772
50452	CTL	M	1	USM	30	0.12938	0.127695	0.149433	0.147843	0.139187	0.112171	0.121825	0.121792	0.157098	0.137241	0.146167
50454	CTL	M	1	USM	18.8	0.168965	0.14293	0.183622	0.156799	0.22822	0.126596	0.127397	0.149992	0.189859	0.151824	0.180005
50455	CTL	M	1	USM	31.3	0.136739	0.132034	0.160846	0.155495	0.185649	0.123292	0.144545	0.141611	0.164986	0.142048	0.153401
50456	CTL	M	1	USM	16.1	0.148473	0.141932	0.17807	0.149135	0.196759	0.12205	0.13054	0.136195	0.191404	0.15306	0.15836
50457	CTL	M	1	USM	34.1	0.120495	0.12515	0.160035	0.146849	0.176081	0.110374	0.115961	0.126444	0.164432	0.121269	0.149935
50460	CTL	M	1	USM	14.4	0.127944	0.125919	0.165483	0.155755	0.14828	0.113195	0.123173	0.13788	0.164306	0.122146	0.157263
50461	CTL	M	1	USM	16.4	0.137667	0.139353	0.182001	0.16573	0.200411	0.119777	0.140414	0.142544	0.173477	0.144949	0.163435
50462	CTL	M	1	USM	24.7	0.135006	0.124244	0.152535	0.130877	0.164414	0.111714	0.117213	0.115536	0.151858	0.13367	0.132115
50464	CTL	M	1	USM	10	0.154531	0.146052	0.192164	0.168746	0.159479	0.106785	0.139058	0.12648	0.160817	0.134933	0.162753
50465	CTL	M	1	USM	34	0.133645	0.11702	0.141108	0.134461	0.152196	0.103932	0.111202	0.110528	0.14631	0.127352	0.141022
50466	CTL	M	1	USM	39.3	0.119614	0.112438	0.129118	0.122821	0.144486	0.109248	0.111412	0.107804	0.132412	0.121383	0.120052
50467	CTL	M	1	USM	19.8	0.142445	0.131467	0.163636	0.167527	0.184392	0.118384	0.132558	0.133461	0.173772	0.137871	0.165558
50468	CTL	M	1	USM	39.4	0.136227	0.131702	0.157161	0.141492	0.18844	0.126784	0.127978	0.123492	0.173102	0.138012	0.146452
50469	CTL	M	1	USM	28.6	0.125246	0.118192	0.150848	0.144737	0.150205	0.108245	0.113913	0.112826	0.154597	0.122628	0.134342
50470	CTL	M	1	USM	9.9	0.124998	0.128204	0.153119	0.145066	0.198931	0.125401	0.153494	0.138554	0.141334	0.145456	0.161065
50471	CTL	M	1	USM	25	0.11764	0.12139	0.148048	0.146901	0.17347	0.112585	0.137816	0.132224	0.155962	0.139395	0.143347
50472	CTL	M	1	USM	22.1	0.124698	0.122785	0.175029	0.16311	0.154367	0.115062	0.121367	0.135315	0.172891	0.138339	0.15289
50473	CTL	M	1	USM	22.4	0.141446	0.122642	0.180516	0.158611	0.144206	0.114268	0.126217	0.141723	0.17211	0.123049	0.16596
50474	CTL	M	1	USM	22	0.154235	0.135886	0.16272	0.159414	0.198057	0.125912	0.132438	0.133469	0.169449	0.16	0.155218
50476	ASD	M	1	USM	20.2	0.133438	0.129893	0.167601	0.171514	0.228498	0.115966	0.122131	0.129827	0.162767	0.126463	0.163807
50477	ASD	M	1	USM	20.2	0.118923	0.126896	0.137578	0.135905	0.160498	0.112423	0.120835	0.11551	0.141951	0.127132	0.138441
50478	ASD	M	1	USM	20.2	0.138271	0.138459	0.154208	0.145262	0.169418	0.127935	0.138649	0.122533	0.168648	0.134701	0.158694
50479	ASD	M	1	USM	22.9	0.111532	0.115726	0.129579	0.124373	0.138309	0.114459	0.113478	0.117798	0.127007	0.118531	0.131541
50480	ASD	M	1	USM	29.1	0.127182	0.127173	0.143031	0.136164	0.143103	0.105931	0.116573	0.114315	0.137579	0.1173	0.136694
50483	ASD	M	1	USM	21.4	0.139863	0.129108	0.164173	0.13173	0.190523	0.117426	0.125423	0.117664	0.161376	0.126879	0.152849
50484	ASD	M	1	USM	19.7	0.1159	0.120915	0.159338	0.165995	0.148568	0.108744	0.111536	0.11861	0.158081	0.1169	0.155562
50485	ASD	M	1	USM	23.6	0.149954	0.139718	0.181869	0.165965	0.210085	0.116402	0.14575	0.133497	0.167014	0.140952	0.153213
50486	ASD	M	1	USM	17.8	0.135764	0.139263	0.160457	0.151517	0.163237	0.12251	0.144595	0.132907	0.151142	0.142446	0.156307
50487	ASD	M	1	USM	25.8	0.124213	0.123848	0.142601	0.14147	0.168222	0.1153	0.1409	0.131061	0.150925	0.12956	0.142111
50488	ASD	M	1	USM	25.5	0.140478	0.126683	0.162594	0.138992	0.177928	0.121535	0.1209	0.136105	0.157415	0.12549	0.147231
50490	ASD	M	1	USM	19.6	0.150607	0.136691	0.153375	0.140785	0.186836	0.124128	0.131033	0.121297	0.17515	0.142398	0.144702
50491	ASD	M	1	USM	26.9	0.133595	0.122467	0.160197	0.141122	0.161438	0.1137	0.125744	0.122573	0.158465	0.13452	0.150052
50492	ASD	M	1	USM	32.6	0.115332	0.121608	0.147247	0.1453	0.201253	0.113538	0.131861	0.118357	0.157086	0.127576	0.143655
50493	ASD	M	1	USM	35.7	0.115893	0.114413	0.13025	0.125318	0.131912	0.103903	0.118888	0.110466	0.116669	0.113723	0.118914
50495	ASD	M	1	USM	22.6	0.138601	0.134705	0.190029	0.177516	0.17569	0.117231	0.143568	0.131818	0.187318	0.135699	0.161165
50496	ASD	M	1	USM	24.3	0.154881	0.144263	0.154961	0.132007	0.161669	0.112274	0.127989	0.132891	0.15785	0.146221	0.159292
50497	ASD	M	1	USM	34.5	0.125507	0.125491	0.137311	0.140805	0.132827	0.114547	0.120897	0.121504	0.152067	0.120542	0.139605
50498	ASD	M	1	USM	21.1	0.139889	0.117526	0.175887	0.16528	0.167173	0.115443	0.134817	0.120292	0.162203	0.133882	0.14636
50499	ASD	M	1	USM	25.4	0.153179	0.147798	0.200145	0.164267	0.144484	0.123882	0.162109	0.150166	0.20784	0.154042	0.183032
50500	ASD	M	1	USM	17.2	0.133215	0.124202	0.170351	0.141634	0.221124	0.109883	0.122116	0.120172	0.152139	0.130801	0.146053
50501	ASD	M	1	USM	17.7	0.13962	0.130408	0.1607	0.154938	0.227034	0.138623	0.171138	0.169999	0.175044	0.139644	0.16375
50502	ASD	M	1	USM	33	0.119404	0.120882	0.128268	0.135449	0.151528	0.106644	0.11972	0.115276	0.123665	0.116298	0.129153
50503	ASD	M	1	USM	28.7	0.116685	0.114842	0.137514	0.126474	0.137985	0.107968	0.120024	0.116555	0.127992	0.11281	0.121632
50504	ASD	M	1	USM	17.6	0.129448	0.131589	0.165531	0.154811	0.163741	0.122554	0.137968	0.133512	0.172671	0.134762	0.171426
50506	ASD	M	1	USM	15.9	0.148975	0.133663	0.177197	0.169744	0.195105	0.123479	0.124898	0.131962	0.179507	0.141954	0.157037
50511	ASD	M	1	USM	16.4	0.136087	0.133923	0.156263	0.165475	0.176684	0.119143	0.177471	0.150716	0.146197	0.130965	0.184948
50512	ASD	M	1	USM	15.5	0.174105	0.141726	0.202623	0.169356	0.189182	0.133542	0.135227	0.140164	0.193869	0.15527	0.166295
50513	ASD	M	1	USM	18.5	0.134238	0.124809	0.184243	0.156176	0.167827	0.11338	0.140467	0.125158	0.158179	0.125693	0.158412
50514	ASD	M	1	USM	21.4	0.130111	0.118269	0.143128	0.13307	0.143807	0.112229	0.117249	0.121181	0.150366	0.129483	0.133989
50516	ASD	M	1	USM	17.1	0.146056	0.132345	0.202054	0.17735	0.194831	0.12388	0.132605	0.1416	0.185633	0.131769	0.171689
50517	ASD	M	1	USM	16.5	0.136785	0.144766	0.191743	0.171347	0.186155	0.126024	0.13683	0.126878	0.186824	0.154854	0.167197
50518	ASD	M	1	USM	18.7	0.141132	0.14012	0.146805	0.149244	0.184483	0.107256	0.153838	0.127482	0.137766	0.127182	0.147147
50520	ASD	M	1	USM	17.7	0.144838	0.139999	0.17278	0.178067	0.203747	0.133355	0.15454	0.16098	0.189867	0.167331	0.184016
50521	ASD	M	1	USM	18.4	0.152824	0.131139	0.191762	0.141852	0.17781	0.120712	0.122351	0.143972	0.159738	0.139212	0.143287
50523	ASD	M	1	USM	17.3	0.146543	0.14541	0.193691	0.167174	0.1874	0.126861	0.156322	0.138204	0.188929	0.143751	0.165818
50524	ASD	M	1	USM	12.3	0.129007	0.129553	0.153804	0.169243	0.19575	0.112471	0.129945	0.13023	0.143847	0.122299	0.168873
50527	ASD	M	1	USM	18.4	0.129964	0.132282	0.158571	0.16257	0.141811	0.1124	0.13064	0.130528	0.145749	0.132831	0.142885
50528	ASD	M	1	USM	11.4	0.131122	0.124405	0.17176	0.136922	0.164181	0.117701	0.112504	0.132619	0.166645	0.130603	0.141486
50529	ASD	M	1	USM	42.3	0.116088	0.121695	0.128047	0.134905	0.129764	0.109902	0.114876	0.106811	0.135492	0.115193	0.140788
50530	ASD	M	1	USM	18.2	0.145787	0.141571	0.196181	0.170824	0.189891	0.109811	0.143058	0.134196	0.194331	0.137544	0.181352
50532	ASD	M	1	USM	16.9	0.155248	0.136212	0.179761	0.152909	0.158916	0.116425	0.153076	0.123704	0.145631	0.135473	0.165906
50551	CTL	M	1	YALE	15.9	0.15191	0.133211	0.194284	0.165396	0.194551	0.106794	0.161327	0.11638	0.21929	0.180553	0.175064
50552	CTL	M	1	YALE	12.8	0.160897	0.156807	0.210159	0.153684	0.199375	0.117503	0.18114	0.105862	0.211555	0.132682	0.170236
50553	CTL	M	1	YALE	9.8	0.146423	0.116525	0.149838	0.106509	0.177958	0.0813344	0.0827866	0.0856672	0.188435	0.149643	0.124159
50554	CTL	M	1	YALE	8.7	0.198229	0.14098	0.189047	0.114506	0.237442	0.088197	0.0838589	0.0671847	0.208503	0.124484	0.129775
50555	CTL	F	1	YALE	14.4	0.185701	0.134963	0.208471	0.152108	0.240582	0.126878	0.130853	0.090926	0.243031	0.167667	0.180322
50556	CTL	M	1	YALE	10.7	0.161031	0.139554	0.231867	0.166278	0.192682	0.10766	0.110776	0.0949855	0.21774	0.150795	0.172597
50557	CTL	F	1	YALE	14.3	0.149981	0.139597	0.187605	0.181369	0.195815	0.112018	0.15206	0.121533	0.224787	0.153672	0.197723
50558	CTL	F	1	YALE	13.8	0.120832	0.117141	0.167297	0.11243	0.170931	0.0835307	0.117039	0.0920361	0.197892	0.174945	0.128315
50559	CTL	M	1	YALE	12.3	0.113691	0.115182	0.135084	0.122035	0.153688	0.0864622	0.146843	0.0661388	0.170979	0.0941414	0.136093
50560	CTL	M	1	YALE	9.3	0.208106	0.163049	0.225823	0.170257	0.276442	0.129858	0.16838	0.115089	0.231106	0.152413	0.179207
50561	CTL	M	1	YALE	13.3	0.154608	0.133059	0.200471	0.169583	0.191805	0.101136	0.123121	0.0923823	0.216389	0.139856	0.177227
50562	CTL	M	1	YALE	10.8	0.13848	0.119014	0.192975	0.159995	0.138519	0.110541	0.132422	0.0848387	0.236867	0.164875	0.162177
50563	CTL	F	1	YALE	13.9	0.143251	0.104738	0.14455	0.119794	0.16861	0.0874094	0.13663	0.0559977	0.185424	0.138735	0.119073
50564	CTL	M	1	YALE	7.7	0.121603	0.111281	0.161374	0.126253	0.181122	0.0897804	0.0917683	0.0846166	0.173364	0.0923642	0.139014
50565	CTL	F	1	YALE	11	0.132132	0.110228	0.147373	0.115764	0.165151	0.0893765	0.155813	0.0637075	0.162968	0.106815	0.117023
50566	CTL	M	1	YALE	9.7	0.156042	0.134118	0.233559	0.170228	0.185745	0.109028	0.123438	0.0971363	0.22216	0.139993	0.203004
50567	CTL	M	1	YALE	17.8	0.13484	0.12509	0.148625	0.141637	0.141388	0.0940703	0.131603	0.0833671	0.157181	0.156546	0.149127
50568	CTL	M	1	YALE	13.9	0.13551	0.139118	0.173215	0.192942	0.146916	0.0941769	0.148046	0.120726	0.212906	0.10769	0.177913
50569	CTL	F	1	YALE	16.7	0.152896	0.123009	0.136504	0.161377	0.198762	0.0786894	0.122212	0.0742412	0.164434	0.137066	0.134158
50570	CTL	M	1	YALE	16.7	0.173295	0.160013	0.199488	0.179449	0.140995	0.0770117	0.108713	0.0921662	0.185006	0.117214	0.166101
50571	CTL	M	1	YALE	11	0.174623	0.125146	0.168053	0.110234	0.196748	0.0916083	0.143788	0.083448	0.176661	0.122065	0.136151
50572	CTL	F	1	YALE	15.8	0.146659	0.130225	0.186572	0.161021	0.287022	0.0939816	0.136513	0.0833947	0.212528	0.161933	0.177822
50573	CTL	M	1	YALE	14.2	0.151067	0.133361	0.163612	0.118511	0.195906	0.0961894	0.142468	0.0651478	0.207502	0.133037	0.146438
50574	CTL	M	1	YALE	10.9	0.190745	0.160111	0.200557	0.144934	0.171785	0.0925226	0.160258	0.100968	0.227318	0.171701	0.188847
50575	CTL	M	1	YALE	14	0.169867	0.139292	0.166379	0.175433	0.2179	0.104861	0.144272	0.0850388	0.19751	0.129897	0.1529
50576	CTL	F	1	YALE	8.4	0.17262	0.162765	0.152479	0.170137	0.18493	0.105664	0.155799	0.102056	0.179302	0.152899	0.174885
50577	CTL	M	1	YALE	15.3	0.179373	0.13034	0.19176	0.139839	0.257945	0.106454	0.152579	0.0898725	0.216723	0.105344	0.158397
50578	CTL	M	1	YALE	12.3	0.13469	0.114277	0.13266	0.115344	0.129254	0.0937042	0.12863	0.0799044	0.143005	0.106217	0.109285
50601	ASD	M	1	YALE	14.3	0.14527	0.109185	0.128239	0.0982205	0.18633	0.0965636	0.135676	0.077241	0.158689	0.122761	0.128645
50602	ASD	M	1	YALE	10	0.126533	0.108411	0.130889	0.127206	0.135184	0.0918239	0.133275	0.0799119	0.145455	0.106076	0.102966
50603	ASD	M	1	YALE	13.3	0.183315	0.165195	0.198655	0.199692	0.250787	0.113734	0.196028	0.127541	0.228709	0.15054	0.204219
50604	ASD	F	1	YALE	14.4	0.12581	0.0802788	0.186511	0.111577	0.157182	0.0938885	0.104834	0.100292	0.212918	0.172919	0.131576
50605	ASD	M	1	YALE	16	0.158963	0.110986	0.193657	0.120738	0.175472	0.100547	0.110778	0.0850585	0.196295	0.146111	0.128539
50606	ASD	M	1	YALE	16.4	0.163942	0.125077	0.208727	0.158132	0.239878	0.102286	0.147851	0.0880904	0.217821	0.155095	0.173908
50607	ASD	M	1	YALE	17.2	0.22614	0.148118	0.217899	0.182568	0.246862	0.1092	0.163327	0.085093	0.236957	0.149404	0.158535
50608	ASD	M	1	YALE	16.6	0.130913	0.109267	0.165811	0.182166	0.187253	0.101251	0.213517	0.0978325	0.196756	0.160427	0.170019
50609	ASD	M	1	YALE	8.9	0.13031	0.117271	0.16151	0.128183	0.159862	0.111272	0.166306	0.0785373	0.200417	0.111981	0.163199
50610	ASD	M	1	YALE	13	0.147951	0.113201	0.167055	0.113137	0.163888	0.0947106	0.123265	0.0813012	0.190088	0.122851	0.127915
50611	ASD	M	1	YALE	11.9	0.139694	0.120038	0.185213	0.151872	0.184879	0.100467	0.119732	0.0941022	0.199204	0.147684	0.153236
50612	ASD	M	1	YALE	11.8	0.15823	0.117067	0.216645	0.14158	0.283351	0.116181	0.159179	0.0942851	0.23089	0.160369	0.143539
50613	ASD	M	1	YALE	12.5	0.161209	0.121418	0.204392	0.153227	0.271472	0.124322	0.160446	0.0993364	0.232872	0.145899	0.15898
50614	ASD	M	1	YALE	17.8	0.170304	0.145967	0.216678	0.163539	0.277772	0.107011	0.139997	0.0967857	0.244907	0.136428	0.170283
50616	ASD	M	1	YALE	11.8	0.175681	0.148974	0.168062	0.138901	0.215406	0.102645	0.129909	0.0804313	0.203645	0.122654	0.12797
50617	ASD	M	1	YALE	7.3	0.126075	0.101726	0.14458	0.110896	0.159824	0.0714494	0.0974264	0.0600979	0.137265	0.0824999	0.126197
50619	ASD	F	1	YALE	16.5	0.12271	0.10698	0.135977	0.107493	0.197635	0.0928738	0.119741	0.0662818	0.180266	0.123821	0.121791
50620	ASD	F	1	YALE	12.8	0.193431	0.163871	0.226647	0.163198	0.241363	0.112245	0.181851	0.107156	0.246668	0.164047	0.188728
50621	ASD	F	1	YALE	16.6	0.140958	0.110978	0.1642	0.101185	0.20213	0.0758688	0.146253	0.0627154	0.187833	0.120669	0.106212
50622	ASD	M	1	YALE	9.9	0.148276	0.129159	0.150311	0.102243	0.165341	0.100052	0.127451	0.0740969	0.180897	0.132761	0.141203
50623	ASD	F	1	YALE	13.7	0.142125	0.132599	0.17756	0.181685	0.182549	0.10747	0.169813	0.0818874	0.235013	0.131856	0.205567
50624	ASD	F	1	YALE	11.1	0.126095	0.153386	0.162865	0.176472	0.155942	0.102004	0.169741	0.0908763	0.189871	0.156662	0.192881
50625	ASD	M	1	YALE	7	0.162274	0.140341	0.152952	0.133267	0.171494	0.0969312	0.152551	0.0660768	0.196895	0.112045	0.14838
50626	ASD	M	1	YALE	11.1	0.148281	0.134316	0.179121	0.161507	0.191233	0.118724	0.135819	0.0804563	0.205468	0.153808	0.164139
50627	ASD	F	1	YALE	9.5	0.117578	0.131741	0.17082	0.157618	0.190692	0.106441	0.135604	0.0951919	0.166135	0.114256	0.169837
50628	ASD	M	1	YALE	14.4	0.144542	0.108252	0.195306	0.16127	0.199502	0.100802	0.123349	0.0868492	0.233771	0.146723	0.17043
50643	ASD	M	1	CMU	21	0.184641	0.15993	0.204268	0.170456	0.160152	0.115085	0.114428	0.0977063	0.19704	0.12668	0.178156
50644	ASD	F	1	CMU	19	0.134065	0.119178	0.145863	0.128674	0.156324	0.0996738	0.100953	0.1115	0.154407	0.116829	0.136769
50647	ASD	M	1	CMU	27	0.146688	0.139991	0.172738	0.190299	0.207531	0.101062	0.135505	0.109703	0.18034	0.133899	0.15306
50648	ASD	F	1	CMU	31	0.143648	0.13325	0.167358	0.153484	0.140789	0.100559	0.117492	0.108448	0.181099	0.126157	0.147439
50649	ASD	M	1	CMU	22	0.166139	0.138988	0.203455	0.145048	0.207468	0.10595	0.121693	0.122522	0.174159	0.117759	0.14013
50651	ASD	M	1	CMU	39	0.114092	0.0958176	0.130063	0.122939	0.135842	0.0828719	0.0907133	0.0867942	0.13406	0.0944438	0.103428
50652	ASD	M	1	CMU	24	0.157584	0.124414	0.177254	0.16768	0.159253	0.0966952	0.115509	0.116445	0.192592	0.132357	0.163505
50653	ASD	M	1	CMU	30	0.19024	0.145698	0.205624	0.184781	0.167078	0.100902	0.114983	0.0999823	0.20944	0.120764	0.194723
50654	ASD	M	1	CMU	24	0.195167	0.168108	0.200329	0.166766	0.220038	0.122125	0.146261	0.150847	0.206288	0.163462	0.183838
50656	CTL	F	1	CMU	28	0.194879	0.189387	0.206551	0.15725	0.206744	0.12236	0.139159	0.128871	0.208301	0.162161	0.16977
50657	CTL	M	1	CMU	21	0.143983	0.114476	0.182933	0.157225	0.17828	0.104373	0.11786	0.130832	0.19468	0.131729	0.194426
50658	CTL	M	1	CMU	27	0.145615	0.111409	0.172769	0.141589	0.122002	0.0892479	0.0975667	0.0968448	0.172155	0.105967	0.14819
50659	CTL	M	1	CMU	27	0.172436	0.153926	0.208438	0.187629	0.176588	0.112838	0.124686	0.11518	0.187897	0.128366	0.180084
50664	CTL	M	1	CMU	21	0.166583	0.138587	0.180356	0.161786	0.122804	0.101463	0.114118	0.110322	0.18154	0.132863	0.145802
50666	CTL	M	1	CMU	31	0.132872	0.113928	0.157756	0.139582	0.112597	0.0966017	0.103079	0.0978405	0.16725	0.113249	0.141148
50667	CTL	M	1	CMU	40	0.149754	0.116487	0.179863	0.134616	0.155348	0.0939631	0.113207	0.100112	0.192575	0.118545	0.142158
50669	CTL	F	1	CMU	30	0.140671	0.113702	0.181903	0.156926	0.102764	0.091652	0.0968684	0.101432	0.172056	0.123912	0.158512
50682	CTL	M	1	LEUVEN_1	23	0.243814	0.174855	0.163517	0.126827	0.223889	0.073999	0.0803883	0.0765404	0.211095	0.131179	0.130965
50683	CTL	M	1	LEUVEN_1	24	0.144634	0.1266	0.17928	0.118905	0.176758	0.0627004	0.0839833	0.0965869	0.181034	0.141286	0.130315
50685	CTL	M	1	LEUVEN_1	23	0.113915	0.0617762	0.18221	0.114902	0.111393	0.0547322	0.0793605	0.121679	0.175898	0.113518	0.144333
50686	ASD	M	1	LEUVEN_1	19	0.140769	0.0834757	0.190572	0.143952	0.163674	0.0742387	0.0540671	0.120079	0.201391	0.126669	0.181479
50687	CTL	M	1	LEUVEN_1	22	0.184843	0.111646	0.218509	0.217747	0.155811	0.0859053	0.138468	0.120242	0.25999	0.137677	0.225021
50688	CTL	M	1	LEUVEN_1	21	0.192398	0.196599	0.181672	0.148967	0.218041	0.0631937	0.10105	0.134155	0.235011	0.103361	0.161868
50689	ASD	M	1	LEUVEN_1	21	0.129634	0.0858316	0.202234	0.197089	0.200604	0.0595412	0.0751042	0.111881	0.223501	0.113763	0.186248
50690	ASD	M	1	LEUVEN_1	22	0.206331	0.160936	0.238141	0.194421	0.249382	0.0938281	0.101906	0.127282	0.28334	0.181202	0.183908
50691	CTL	M	1	LEUVEN_1	22	0.132473	0.0861491	0.180471	0.128382	0.140144	0.05714	0.074497	0.103852	0.197487	0.125075	0.139921
50692	CTL	M	1	LEUVEN_1	22	0.111275	0.0879463	0.160365	0.166955	0.122311	0.0729833	0.0859435	0.0936298	0.188196	0.090941	0.180593
50695	ASD	M	1	LEUVEN_1	19	0.148733	0.10201	0.183684	0.164814	0.197934	0.0970252	0.066795	0.113293	0.232626	0.135046	0.18737
50696	ASD	M	1	LEUVEN_1	20	0.171242	0.0923708	0.205813	0.190528	0.172431	0.0703412	0.0839483	0.108896	0.231435	0.13311	0.205775
50697	ASD	M	1	LEUVEN_1	19	0.235629	0.199968	0.22826	0.199279	0.213297	0.0936924	0.0968918	0.113393	0.248773	0.15035	0.17614
50699	CTL	M	1	LEUVEN_1	21	0.196286	0.169574	0.22359	0.201964	0.253236	0.127105	0.131097	0.132217	0.236876	0.196209	0.276129
50700	ASD	M	1	LEUVEN_1	23	0.200551	0.244526	0.226527	0.25952	0.34835	0.158921	0.261217	0.140139	0.225834	0.202978	0.240295
50701	CTL	M	1	LEUVEN_1	18	0.154876	0.0959588	0.133678	0.0694812	0.205973	0.0899282	0.0680625	0.095449	0.208333	0.124526	0.119716
50703	CTL	M	1	LEUVEN_1	29	0.137967	0.0863764	0.155537	0.191562	0.193566	0.0751415	0.111306	0.074798	0.197609	0.0942886	0.177374
50704	ASD	M	1	LEUVEN_1	29	0.134321	0.10315	0.183075	0.194451	0.118182	0.0639381	0.103482	0.0659495	0.19833	0.114282	0.195671
50706	CTL	M	1	LEUVEN_1	22	0.154333	0.103593	0.17851	0.158589	0.163956	0.0616881	0.109064	0.151105	0.205777	0.153297	0.191178
50707	CTL	M	1	LEUVEN_1	22	0.159546	0.129347	0.182045	0.119774	0.165178	0.083493	0.0592781	0.119567	0.196424	0.140141	0.163087
50708	ASD	M	1	LEUVEN_1	32	0.143686	0.102362	0.180504	0.165719	0.17928	0.0455649	0.0996759	0.0787551	0.170738	0.0706796	0.124435
50711	ASD	M	1	LEUVEN_1	19	0.214507	0.0975602	0.242799	0.209907	0.166954	0.109112	0.102562	0.147771	0.255377	0.13266	0.174947
50722	CTL	F	1	LEUVEN_2	13.8	0.202624	0.141983	0.224841	0.207337	0.162184	0.0974019	0.127734	0.139069	0.25184	0.140255	0.191411
50723	CTL	F	1	LEUVEN_2	13.8	0.140532	0.149904	0.179199	0.153711	0.161073	0.0795572	0.116305	0.0923413	0.187798	0.108536	0.120266
50724	CTL	M	1	LEUVEN_2	15.1	0.150364	0.0999778	0.187681	0.156248	0.127789	0.0876232	0.0863307	0.107971	0.207432	0.137468	0.148806
50725	CTL	M	1	LEUVEN_2	14.2	0.214445	0.147513	0.223908	0.159125	0.212067	0.104195	0.1124	0.12007	0.241056	0.150199	0.208785
50726	CTL	M	1	LEUVEN_2	16.6	0.146695	0.131678	0.188753	0.151314	0.250143	0.0864269	0.0987528	0.129725	0.197964	0.114929	0.177955
50727	CTL	M	1	LEUVEN_2	13.9	0.0979842	0.0768615	0.141098	0.0910189	0.266368	0.104298	0.128236	0.119405	0.181351	0.168368	0.19946
50728	CTL	M	1	LEUVEN_2	15.6	0.239794	0.173062	0.246281	0.221287	0.270493	0.110104	0.130848	0.134876	0.250962	0.164226	0.234117
50730	CTL	F	1	LEUVEN_2	12.3	0.146337	0.107308	0.190278	0.142149	0.118989	0.0718018	0.0956525	0.0957764	0.16883	0.111597	0.137224
50732	CTL	M	1	LEUVEN_2	12.4	0.166563	0.119721	0.194255	0.183861	0.113583	0.0914943	0.179035	0.113651	0.226565	0.146981	0.191685
50733	CTL	M	1	LEUVEN_2	14.7	0.149058	0.106977	0.192249	0.172196	0.142242	0.0900337	0.135517	0.0984311	0.218936	0.142896	0.189392
50734	CTL	M	1	LEUVEN_2	16.6	0.199272	0.145292	0.219081	0.123488	0.273571	0.0893059	0.0988064	0.0947616	0.189936	0.101246	0.156367
50735	CTL	F	1	LEUVEN_2	14.3	0.158438	0.120704	0.21782	0.16296	0.141645	0.0801855	0.114828	0.111579	0.193545	0.102655	0.161889
50736	CTL	F	1	LEUVEN_2	13.6	0.141949	0.0693725	0.246348	0.0599489	0.134028	0.0782533	0.114083	0.102149	0.227182	0.111731	0.136406
50737	CTL	M	1	LEUVEN_2	12.2	0.160328	0.123485	0.177694	0.163325	0.15925	0.079843	0.0786466	0.109424	0.201701	0.134523	0.161687
50738	CTL	M	1	LEUVEN_2	12.8	0.189123	0.160442	0.25793	0.225046	0.178695	0.0906464	0.0723472	0.090521	0.228495	0.122678	0.215353
50739	CTL	M	1	LEUVEN_2	15.2	0.193094	0.158417	0.205922	0.207643	0.218557	0.108893	0.165242	0.134142	0.242207	0.162704	0.188437
50740	CTL	M	1	LEUVEN_2	12.4	0.216348	0.142411	0.300508	0.201074	0.199482	0.0985775	0.0892596	0.131689	0.256176	0.150825	0.189913
50741	CTL	M	1	LEUVEN_2	14.2	0.18944	0.120527	0.238347	0.205592	0.126011	0.0846687	0.100815	0.081956	0.209809	0.133165	0.17027
50742	CTL	M	1	LEUVEN_2	16.9	0.214337	0.173217	0.189137	0.120693	0.259689	0.0946821	0.132473	0.0830557	0.234726	0.173419	0.155507
50743	ASD	F	1	LEUVEN_2	14.2	0.154391	0.0978737	0.23396	0.185468	0.135598	0.0805073	0.0876209	0.090659	0.22219	0.148354	0.172679
50744	ASD	F	1	LEUVEN_2	12.5	0.174189	0.117545	0.189877	0.102751	0.229478	0.0684777	0.0820556	0.0662335	0.209788	0.121006	0.123781
50745	ASD	M	1	LEUVEN_2	13	0.234429	0.16089	0.269026	0.237354	0.197945	0.118304	0.112903	0.137097	0.265219	0.177034	0.231977
50746	ASD	M	1	LEUVEN_2	13.8	0.206485	0.101576	0.264621	0.240683	0.134014	0.098674	0.0944603	0.180337	0.291954	0.183148	0.246353
50747	ASD	M	1	LEUVEN_2	14.2	0.134764	0.0889063	0.149042	0.104507	0.225833	0.096312	0.0662642	0.0950565	0.176616	0.149902	0.137322
50748	ASD	M	1	LEUVEN_2	14.2	0.151446	0.127868	0.192719	0.165858	0.140491	0.0818278	0.103689	0.101286	0.220498	0.150099	0.196989
50749	ASD	F	1	LEUVEN_2	15.3	0.21611	0.116021	0.210492	0.153353	0.086945	0.0838938	0.095225	0.0941843	0.200471	0.110567	0.161122
50750	ASD	M	1	LEUVEN_2	16.8	0.071978	0.0744815	0.105617	0.0741723	0.0667205	0.052663	0.0517784	0.0421645	0.114157	0.0671104	0.065421
50751	ASD	M	1	LEUVEN_2	12.1	0.194832	0.125625	0.240781	0.165423	0.166434	0.0881525	0.111149	0.0930911	0.226343	0.155772	0.163664
50753	ASD	M	1	LEUVEN_2	14.3	0.137867	0.116608	0.223579	0.234946	0.117856	0.0765524	0.116911	0.0982729	0.227523	0.126175	0.213773
50754	ASD	M	1	LEUVEN_2	12.3	0.191853	0.129796	0.268622	0.195042	0.130019	0.0901425	0.0916339	0.124735	0.237404	0.138117	0.213818
50755	ASD	M	1	LEUVEN_2	12.2	0.211852	0.135764	0.257784	0.19773	0.152933	0.103817	0.100457	0.09727	0.289123	0.166266	0.190491
50756	ASD	M	1	LEUVEN_2	14.9	0.152939	0.114294	0.20431	0.107458	0.142863	0.078625	0.0745682	0.107432	0.182072	0.130828	0.138901
50772	CTL	M	1	KKI	12.8	0.149016	0.126518	0.186745	0.169506	0.13646	0.117988	0.120752	0.135494	0.187784	0.147399	0.172532
50773	CTL	M	1	KKI	10.8	0.169548	0.127425	0.203911	0.166997	0.139315	0.131858	0.130571	0.150124	0.220107	0.18495	0.189265
50774	CTL	M	1	KKI	10.6	0.156353	0.116107	0.1749	0.14392	0.19092	0.108018	0.122443	0.113275	0.165525	0.126024	0.137502
50775	CTL	M	1	KKI	11	0.163325	0.1329	0.181257	0.136116	0.149519	0.112995	0.13354	0.104999	0.183963	0.139745	0.176243
50777	CTL	M	1	KKI	8.4	0.153087	0.131752	0.183003	0.152052	0.120479	0.102251	0.144535	0.111547	0.187156	0.140366	0.164008
50778	CTL	F	1	KKI	9.7	0.179644	0.155085	0.208557	0.156815	0.245729	0.127848	0.159336	0.112596	0.212375	0.161086	0.179027
50780	CTL	F	1	KKI	9.8	0.139779	0.119882	0.174926	0.149186	0.228271	0.125147	0.115496	0.125888	0.18923	0.140894	0.163652
50781	CTL	M	1	KKI	9.3	0.167005	0.136548	0.172109	0.139901	0.158597	0.127402	0.15988	0.120931	0.203146	0.172115	0.163866
50782	CTL	M	1	KKI	10.2	0.167597	0.122595	0.178519	0.143148	0.164488	0.106642	0.123676	0.0973902	0.193952	0.15441	0.167395
50783	CTL	F	1	KKI	10.4	0.148358	0.137518	0.226962	0.197496	0.171785	0.11616	0.174384	0.126263	0.226849	0.171708	0.199328
50785	CTL	M	1	KKI	10.4	0.157355	0.149366	0.13077	0.111165	0.144505	0.10523	0.100431	0.0887802	0.13994	0.121179	0.133697
50786	CTL	M	1	KKI	8.8	0.157367	0.11549	0.163131	0.117425	0.193587	0.115945	0.119271	0.128639	0.169336	0.145229	0.146898
50788	CTL	F	1	KKI	10.3	0.142226	0.151534	0.226991	0.163181	0.214629	0.11534	0.141279	0.140465	0.245381	0.134323	0.203949
50789	CTL	M	1	KKI	9.3	0.134134	0.119947	0.169967	0.104278	0.186624	0.106367	0.106956	0.0855252	0.182696	0.138994	0.136669
50791	ASD	M	1	KKI	10.2	0.193062	0.148214	0.190261	0.160336	0.189634	0.131233	0.162143	0.118242	0.210138	0.153692	0.175524
50798	ASD	F	1	KKI	10.2	0.15928	0.130186	0.168937	0.128066	0.13313	0.110203	0.121536	0.124132	0.171564	0.138313	0.148413
50799	ASD	M	1	KKI	11.1	0.137748	0.109499	0.154199	0.105601	0.122495	0.112818	0.110791	0.108504	0.170574	0.129707	0.121298
50800	ASD	M	1	KKI	11.8	0.170459	0.163688	0.192879	0.151829	0.15692	0.121494	0.161403	0.114696	0.203065	0.166458	0.201427
50801	ASD	M	1	KKI	11.3	0.129392	0.108965	0.134014	0.102114	0.189978	0.118685	0.0942197	0.0762391	0.16511	0.134635	0.119557
50802	ASD	M	1	KKI	8.2	0.161336	0.15233	0.210491	0.175285	0.182255	0.132	0.162408	0.139035	0.22074	0.17883	0.196902
50804	ASD	M	1	KKI	8.3	0.155658	0.143453	0.166656	0.110952	0.193829	0.112221	0.131332	0.108999	0.173889	0.136952	0.150792
50809	CTL	M	1	KKI	8.4	0.163063	0.144831	0.1894	0.154462	0.263903	0.126792	0.162643	0.130364	0.185483	0.148267	0.172777
50812	CTL	F	1	KKI	10	0.118412	0.115721	0.149266	0.12451	0.181022	0.116544	0.111955	0.1092	0.150863	0.125435	0.145212
50813	CTL	M	1	KKI	10.8	0.165838	0.142658	0.194202	0.166117	0.183551	0.13313	0.12689	0.135044	0.237383	0.160107	0.197756
50815	ASD	M	1	KKI	10.6	0.149956	0.111761	0.136512	0.0917006	0.138394	0.0984228	0.100889	0.0698106	0.160543	0.133664	0.106242
50816	CTL	M	1	KKI	9.7	0.166967	0.15427	0.169745	0.125241	0.178755	0.121516	0.158303	0.116957	0.188668	0.136145	0.15069
50817	CTL	M	1	KKI	10	0.163751	0.13577	0.204975	0.152288	0.156694	0.109867	0.143585	0.0965296	0.20292	0.128838	0.154814
50818	CTL	M	1	KKI	11.8	0.109808	0.0910942	0.143016	0.138518	0.184982	0.107533	0.100702	0.0987747	0.13297	0.113442	0.127061
50820	CTL	F	1	KKI	8.9	0.12132	0.114454	0.171905	0.125724	0.159813	0.11396	0.139647	0.106936	0.154416	0.121669	0.13618
50821	CTL	M	1	KKI	11.2	0.147899	0.131203	0.149061	0.117672	0.196469	0.124992	0.11601	0.108984	0.1712	0.128816	0.128954
50822	CTL	M	1	KKI	12.4	0.141252	0.126576	0.154921	0.159375	0.179333	0.113825	0.130472	0.117421	0.160619	0.144706	0.164416
50823	ASD	M	1	KKI	11.4	0.130077	0.11719	0.166654	0.132883	0.19728	0.121123	0.114838	0.105087	0.163535	0.124669	0.153654
50825	ASD	M	1	KKI	8.5	0.1363	0.123072	0.177143	0.11236	0.157742	0.117602	0.122267	0.1116	0.184822	0.119482	0.138182
50953	ASD	F	1	NYU	11.8	0.146712	0.143088	0.19806	0.160282	0.17177	0.135409	0.144639	0.13491	0.179351	0.146585	0.168452
50954	ASD	F	1	NYU	14.8	0.129727	0.124191	0.166212	0.1368	0.188652	0.12122	0.109276	0.132943	0.159751	0.129298	0.150936
50956	ASD	F	1	NYU	14.1	0.131617	0.122195	0.163352	0.163581	0.143829	0.122348	0.151626	0.146846	0.15887	0.12295	0.174999
50957	ASD	F	1	NYU	14.8	0.132916	0.125679	0.147941	0.144753	0.195706	0.113987	0.12026	0.126583	0.149124	0.130395	0.132714
50958	ASD	F	1	NYU	10.2	0.157431	0.135327	0.168895	0.168417	0.14135	0.130149	0.145313	0.156297	0.186946	0.159695	0.175716
50959	ASD	F	1	NYU	22.8	0.128795	0.12781	0.176366	0.159377	0.193431	0.124299	0.128657	0.1454	0.165792	0.149519	0.165586
50960	ASD	F	1	NYU	38.8	0.120307	0.115678	0.130489	0.133003	0.119549	0.112902	0.12051	0.136908	0.140683	0.126616	0.134274
50962	ASD	F	1	NYU	24.4	0.117938	0.116574	0.138416	0.142066	0.213787	0.120251	0.112337	0.12575	0.139467	0.119868	0.135479
50964	ASD	M	1	NYU	12.8	0.135861	0.135703	0.159854	0.165637	0.160924	0.124487	0.129504	0.135435	0.154599	0.148609	0.154796
50965	ASD	M	1	NYU	9.3	0.137778	0.133756	0.1529	0.141166	0.202459	0.132294	0.138424	0.155886	0.156573	0.143652	0.156132
50966	ASD	M	1	NYU	15.1	0.12083	0.140156	0.136885	0.167471	0.136026	0.120709	0.136519	0.145317	0.161029	0.149261	0.166712
50967	ASD	M	1	NYU	9.7	0.140214	0.136953	0.146929	0.154183	0.17478	0.132319	0.136157	0.160078	0.168288	0.145097	0.15419
50968	ASD	M	1	NYU	10	0.116628	0.115365	0.133125	0.130416	0.155052	0.110129	0.12246	0.129582	0.130091	0.117803	0.139588
50969	ASD	M	1	NYU	7.6	0.14461	0.148482	0.176829	0.177062	0.157665	0.131675	0.134966	0.14482	0.163969	0.138895	0.194404
50970	ASD	M	1	NYU	8.9	0.134494	0.136649	0.161413	0.165114	0.187066	0.128743	0.135697	0.150903	0.162499	0.13992	0.162133
50971	ASD	M	1	NYU	10.2	0.124304	0.126337	0.130747	0.136066	0.120836	0.123679	0.122109	0.146719	0.13739	0.142166	0.149183
50972	ASD	M	1	NYU	14	0.12308	0.130591	0.148274	0.152243	0.144669	0.124598	0.128526	0.135799	0.150433	0.135539	0.160634
50973	ASD	M	1	NYU	17.9	0.125548	0.118963	0.181879	0.15015	0.178362	0.124183	0.115226	0.138954	0.159452	0.14595	0.155445
50974	ASD	M	1	NYU	11.6	0.123119	0.127585	0.144682	0.155012	0.149736	0.123205	0.140862	0.128717	0.146994	0.128652	0.160543
50975	ASD	M	1	NYU	11	0.138524	0.135012	0.165391	0.162508	0.150733	0.130414	0.161074	0.158324	0.172583	0.140186	0.173724
50976	ASD	M	1	NYU	14.7	0.126902	0.135451	0.168755	0.145601	0.21768	0.135659	0.131201	0.142452	0.178198	0.148339	0.159591
50977	ASD	M	1	NYU	7.1	0.125554	0.118882	0.145224	0.128502	0.157308	0.133069	0.126825	0.139992	0.147811	0.141323	0.149817
50978	ASD	M	1	NYU	9.6	0.121611	0.124446	0.142606	0.150052	0.151641	0.121617	0.139513	0.144353	0.154822	0.140791	0.155683
50980	ASD	M	1	NYU	8.5	0.146389	0.135762	0.160016	0.165128	0.184741	0.133264	0.131987	0.164999	0.163945	0.149637	0.174107
50981	ASD	M	1	NYU	13	0.1293	0.153982	0.145333	0.187828	0.181333	0.126441	0.143741	0.156021	0.162732	0.170684	0.191639
50982	ASD	M	1	NYU	9.5	0.150465	0.135457	0.145484	0.147326	0.161301	0.130067	0.146522	0.142307	0.149058	0.154307	0.15882
50983	ASD	M	1	NYU	10.5	0.154786	0.146374	0.182954	0.15849	0.210977	0.134497	0.126684	0.153759	0.172262	0.142568	0.177559
50985	ASD	M	1	NYU	13.1	0.139095	0.14079	0.183969	0.18722	0.169687	0.134407	0.138783	0.156	0.174961	0.144561	0.192429
50986	ASD	M	1	NYU	8.5	0.134319	0.143854	0.15184	0.166546	0.204466	0.130439	0.144729	0.145068	0.170006	0.159169	0.180056
50987	ASD	M	1	NYU	8.6	0.132929	0.130293	0.159018	0.14003	0.147572	0.126693	0.135972	0.141797	0.16314	0.134497	0.157883
50988	ASD	M	1	NYU	14.2	0.145007	0.133588	0.161027	0.162882	0.126782	0.123727	0.132729	0.138967	0.179408	0.133039	0.176891
50989	ASD	M	1	NYU	9.8	0.137236	0.130358	0.176416	0.150907	0.172559	0.128438	0.122946	0.133388	0.162973	0.144364	0.165636
50990	ASD	M	1	NYU	13.7	0.118232	0.114331	0.143572	0.128303	0.148187	0.117554	0.113454	0.13597	0.133302	0.117764	0.129686
50991	ASD	M	1	NYU	10.9	0.114086	0.122089	0.131187	0.132646	0.154921	0.113868	0.120776	0.138861	0.13919	0.124304	0.14714
50992	ASD	M	1	NYU	10.7	0.136813	0.131792	0.172832	0.168705	0.183455	0.129416	0.139721	0.154527	0.163268	0.144161	0.184577
50993	ASD	M	1	NYU	10.9	0.15711	0.155427	0.168569	0.178088	0.181717	0.133872	0.134481	0.151745	0.177968	0.173227	0.173368
50994	ASD	M	1	NYU	15.7	0.137239	0.143056	0.174215	0.197147	0.206808	0.135531	0.143621	0.181224	0.182153	0.164659	0.183995
50995	ASD	M	1	NYU	16.7	0.122598	0.123662	0.153052	0.147915	0.177822	0.121399	0.131088	0.137096	0.141258	0.13451	0.149553
50996	ASD	M	1	NYU	15.8	0.131044	0.12566	0.13878	0.160168	0.157409	0.121892	0.118185	0.141633	0.143472	0.143371	0.149255
50997	ASD	M	1	NYU	16.3	0.140535	0.130423	0.156291	0.163477	0.16944	0.127668	0.13413	0.150415	0.168547	0.147216	0.178171
50998	ASD	M	1	NYU	13	0.155935	0.149202	0.169451	0.177642	0.171956	0.130547	0.179404	0.155731	0.184664	0.15096	0.197899
50999	ASD	M	1	NYU	14.5	0.126747	0.1419	0.153905	0.162514	0.18636	0.118219	0.143875	0.144964	0.159647	0.149317	0.171652
51000	ASD	M	1	NYU	13.3	0.150041	0.144803	0.197663	0.172184	0.194403	0.128388	0.145015	0.160543	0.181533	0.157747	0.182835
51002	ASD	M	1	NYU	7.2	0.139942	0.136863	0.165553	0.168085	0.156408	0.13766	0.133533	0.162561	0.158786	0.15712	0.171658
51003	ASD	M	1	NYU	8.5	0.134728	0.130258	0.153726	0.134672	0.174306	0.124983	0.132429	0.140289	0.147417	0.146465	0.135961
51006	ASD	M	1	NYU	11.1	0.129569	0.12673	0.161603	0.139927	0.169493	0.123188	0.124573	0.128745	0.157235	0.138764	0.148676
51007	ASD	M	1	NYU	11.9	0.116973	0.125113	0.144208	0.144178	0.163186	0.112422	0.11772	0.138915	0.146112	0.138926	0.153422
51008	ASD	M	1	NYU	12.4	0.171485	0.157244	0.173766	0.158905	0.194032	0.133311	0.155919	0.159243	0.176743	0.16392	0.180777
51009	ASD	M	1	NYU	11	0.116988	0.113355	0.134764	0.124877	0.146508	0.118676	0.118871	0.138243	0.130381	0.118071	0.141108
51010	ASD	M	1	NYU	8.5	0.121498	0.119775	0.136833	0.131975	0.155329	0.119581	0.124014	0.136968	0.13509	0.130724	0.14546
51011	ASD	M	1	NYU	8.8	0.128366	0.132421	0.144583	0.154552	0.155115	0.131968	0.137976	0.139322	0.16381	0.153663	0.161137
51012	ASD	M	1	NYU	9.8	0.132644	0.124607	0.152201	0.141089	0.177163	0.128081	0.121633	0.166286	0.145321	0.139371	0.156639
51013	ASD	M	1	NYU	7.2	0.135044	0.139392	0.131199	0.130749	0.184427	0.122789	0.127645	0.133702	0.129748	0.136806	0.141302
51014	ASD	M	1	NYU	11	0.154884	0.156181	0.160014	0.171758	0.190807	0.136641	0.131172	0.154693	0.174468	0.150333	0.181352
51015	ASD	M	1	NYU	30	0.122611	0.114248	0.145999	0.153089	0.147683	0.11566	0.120867	0.142342	0.140811	0.125817	0.145918
51016	ASD	M	1	NYU	23	0.121759	0.112395	0.14768	0.133401	0.151952	0.115577	0.119886	0.134369	0.144775	0.125947	0.141014
51017	ASD	M	1	NYU	22	0.129833	0.132533	0.13126	0.145181	0.135638	0.124276	0.121071	0.135649	0.149877	0.136462	0.149458
51018	ASD	M	1	NYU	20.3	0.117383	0.116048	0.149061	0.13662	0.129975	0.116758	0.113911	0.138433	0.144121	0.129753	0.145901
51019	ASD	M	1	NYU	22.3	0.149761	0.129033	0.162178	0.148305	0.171921	0.126569	0.137805	0.140855	0.157582	0.139311	0.147494
51021	ASD	M	1	NYU	23.7	0.141807	0.136777	0.15974	0.145795	0.164941	0.114077	0.128867	0.118397	0.144357	0.123609	0.15264
51023	ASD	M	1	NYU	20.6	0.127239	0.116533	0.148684	0.142913	0.146891	0.116631	0.120166	0.135108	0.152914	0.129335	0.152133
51024	ASD	M	1	NYU	39.1	0.114016	0.117495	0.137714	0.145997	0.139775	0.116592	0.116293	0.131954	0.155314	0.128656	0.135279
51025	ASD	M	1	NYU	19.6	0.12363	0.11148	0.160275	0.146915	0.179479	0.120998	0.10931	0.136032	0.163235	0.131461	0.149029
51026	ASD	M	1	NYU	18.6	0.119791	0.119398	0.146637	0.133517	0.162437	0.116521	0.109717	0.145499	0.155795	0.141337	0.156765
51027	ASD	M	1	NYU	23	0.128082	0.123328	0.156251	0.144682	0.162865	0.115062	0.129908	0.141366	0.16066	0.132744	0.150606
51028	ASD	M	1	NYU	29.2	0.117636	0.114233	0.122523	0.125701	0.14015	0.112357	0.116779	0.122324	0.146373	0.11909	0.125304
51029	ASD	M	1	NYU	26.5	0.136401	0.134727	0.174606	0.159791	0.174846	0.114917	0.137628	0.137827	0.162025	0.145578	0.171933
51030	ASD	M	1	NYU	7.3	0.143848	0.150831	0.164445	0.149864	0.168934	0.145329	0.15444	0.138745	0.166497	0.160847	0.170563
51032	ASD	M	1	NYU	7.2	0.128078	0.11433	0.150767	0.132723	0.167411	0.123443	0.122106	0.133774	0.144	0.139898	0.146118
51033	ASD	M	1	NYU	10	0.132495	0.144076	0.159465	0.170639	0.168087	0.123649	0.122295	0.166192	0.159895	0.153016	0.189025
51034	ASD	M	1	NYU	10.7	0.144234	0.131797	0.152108	0.1447	0.174109	0.117666	0.120294	0.126884	0.140446	0.132635	0.145279
51036	CTL	F	1	NYU	8	0.12444	0.127314	0.137089	0.14765	0.171592	0.11522	0.123492	0.128495	0.141891	0.13059	0.154214
51038	CTL	F	1	NYU	8.3	0.1222	0.12698	0.14975	0.14941	0.144322	0.12054	0.1373	0.14152	0.148381	0.127552	0.158726
51039	CTL	F	1	NYU	8.5	0.130803	0.133828	0.157925	0.158357	0.197355	0.142222	0.143448	0.161979	0.151679	0.160463	0.174689
51040	CTL	F	1	NYU	8.5	0.122493	0.124095	0.142844	0.140352	0.164309	0.118708	0.134386	0.132376	0.157704	0.132823	0.138753
51041	CTL	F	1	NYU	8.9	0.123387	0.124382	0.150961	0.149578	0.174103	0.118163	0.124128	0.13235	0.139573	0.132107	0.153748
51042	CTL	F	1	NYU	8.9	0.148367	0.167123	0.180579	0.214256	0.171498	0.135605	0.188312	0.162384	0.199658	0.188539	0.223171
51044	CTL	F	1	NYU	10.9	0.125103	0.136999	0.154865	0.155212	0.186444	0.119909	0.122879	0.143003	0.15058	0.139788	0.17158
51045	CTL	F	1	NYU	11.6	0.146232	0.135944	0.161783	0.155765	0.194701	0.124332	0.135945	0.137624	0.178875	0.143962	0.169275
51046	CTL	F	1	NYU	11.6	0.129656	0.119067	0.149712	0.132686	0.150418	0.122495	0.118782	0.145201	0.14351	0.128683	0.142419
51047	CTL	F	1	NYU	12.1	0.110184	0.113174	0.145877	0.136805	0.166132	0.115659	0.130376	0.129022	0.133016	0.116984	0.131581
51048	CTL	F	1	NYU	12.4	0.140548	0.122322	0.174834	0.141864	0.139219	0.12882	0.122468	0.14172	0.165235	0.137798	0.151116
51049	CTL	F	1	NYU	13.2	0.131371	0.120777	0.151639	0.151702	0.189674	0.121746	0.117266	0.133709	0.14714	0.126265	0.156431
51050	CTL	F	1	NYU	13.3	0.117091	0.124634	0.148672	0.142636	0.155048	0.116084	0.133639	0.144684	0.148077	0.121551	0.151802
51051	CTL	F	1	NYU	14.1	0.124483	0.125409	0.145613	0.150973	0.133191	0.119259	0.126676	0.134537	0.165177	0.148121	0.161936
51052	CTL	F	1	NYU	14.2	0.13851	0.130236	0.164897	0.156407	0.177262	0.126306	0.127276	0.152879	0.166033	0.138449	0.162981
51054	CTL	F	1	NYU	14.4	0.127026	0.124251	0.151933	0.147022	0.164833	0.129731	0.129406	0.154226	0.144468	0.139516	0.15817
51055	CTL	F	1	NYU	16	0.128729	0.125825	0.136929	0.153969	0.160642	0.114764	0.127058	0.135277	0.149426	0.129256	0.157851
51056	CTL	F	1	NYU	17.3	0.137309	0.139492	0.165761	0.179277	0.222758	0.125134	0.138591	0.156478	0.166153	0.158484	0.172706
51057	CTL	F	1	NYU	21.6	0.124136	0.125636	0.160524	0.159765	0.142119	0.122698	0.131166	0.161205	0.176553	0.134541	0.173531
51058	CTL	F	1	NYU	22.1	0.117136	0.117532	0.156149	0.145158	0.152451	0.124423	0.121835	0.133063	0.16021	0.13	0.1488
51059	CTL	F	1	NYU	22.8	0.125882	0.114908	0.166529	0.162447	0.151594	0.117946	0.120493	0.139041	0.15737	0.126803	0.158496
51061	CTL	F	1	NYU	27	0.123037	0.129701	0.137308	0.153783	0.144966	0.114888	0.121551	0.126125	0.149627	0.129781	0.149848
51062	CTL	F	1	NYU	27.8	0.129375	0.115556	0.150995	0.14861	0.161103	0.116297	0.123523	0.115849	0.154954	0.124864	0.153243
51063	CTL	F	1	NYU	29.1	0.133805	0.13061	0.179864	0.158174	0.192458	0.123654	0.127811	0.138582	0.169518	0.139998	0.157737
51064	CTL	M	1	NYU	7.3	0.193745	0.183693	0.199324	0.158481	0.259782	0.155955	0.136985	0.177126	0.191476	0.177327	0.181822
51065	CTL	M	1	NYU	10.5	0.132677	0.128896	0.167251	0.154372	0.152228	0.126221	0.126818	0.153484	0.172703	0.133448	0.178054
51066	CTL	M	1	NYU	18.6	0.119904	0.113947	0.130244	0.12029	0.136286	0.109279	0.114333	0.129897	0.132192	0.127935	0.125896
51067	CTL	M	1	NYU	23.7	0.119303	0.115741	0.138337	0.138255	0.140473	0.113501	0.112184	0.125445	0.142997	0.123803	0.138653
51068	CTL	M	1	NYU	31.8	0.120582	0.117223	0.142438	0.145779	0.140426	0.117232	0.121727	0.131732	0.147343	0.132713	0.141121
51069	CTL	M	1	NYU	8.2	0.130318	0.129924	0.144746	0.151572	0.16892	0.123637	0.123279	0.145957	0.143963	0.136883	0.16057
51070	CTL	M	1	NYU	7.3	0.127295	0.133815	0.16165	0.166544	0.136596	0.136423	0.140923	0.142309	0.146421	0.128614	0.162928
51071	CTL	M	1	NYU	10.7	0.128843	0.13154	0.131905	0.162162	0.13282	0.120631	0.127355	0.13805	0.140735	0.137541	0.170755
51072	CTL	M	1	NYU	11.9	0.116191	0.114855	0.112816	0.108525	0.116266	0.102069	0.116125	0.109875	0.115447	0.11538	0.114143
51073	CTL	M	1	NYU	12.5	0.135665	0.147915	0.140195	0.162283	0.186783	0.12691	0.142213	0.142775	0.171806	0.152955	0.169487
51074	CTL	M	1	NYU	12.8	0.122415	0.134483	0.154419	0.169608	0.132707	0.119516	0.127941	0.154734	0.168693	0.130212	0.176542
51075	CTL	M	1	NYU	14.2	0.172056	0.162141	0.171067	0.162845	0.234255	0.13607	0.159578	0.152206	0.18813	0.155543	0.185001
51076	CTL	M	1	NYU	16.9	0.136181	0.130816	0.142495	0.149536	0.135452	0.117539	0.129365	0.143759	0.144693	0.143722	0.151546
51077	CTL	M	1	NYU	17.3	0.144594	0.128883	0.163061	0.13488	0.18702	0.123279	0.140102	0.131757	0.147511	0.140885	0.142246
51078	CTL	M	1	NYU	6.5	0.139095	0.149673	0.153412	0.168752	0.177211	0.142851	0.13063	0.167653	0.165913	0.170655	0.183896
51079	CTL	M	1	NYU	7.2	0.143065	0.143393	0.151291	0.176827	0.213742	0.133198	0.128165	0.168628	0.173908	0.154329	0.171295
51080	CTL	M	1	NYU	8	0.150564	0.146253	0.171838	0.151041	0.215524	0.131124	0.134228	0.144597	0.166992	0.15657	0.171371
51081	CTL	M	1	NYU	8.8	0.133632	0.117652	0.146976	0.138226	0.148226	0.117914	0.130776	0.130212	0.144343	0.133875	0.142977
51082	CTL	M	1	NYU	8.9	0.137468	0.12812	0.160544	0.14628	0.210998	0.125521	0.118006	0.142648	0.165922	0.132908	0.167176
51083	CTL	M	1	NYU	8.9	0.15177	0.141766	0.182362	0.164634	0.208594	0.132533	0.14749	0.161952	0.17194	0.15571	0.177294
51084	CTL	M	1	NYU	9.2	0.165924	0.152323	0.192742	0.177333	0.192451	0.134533	0.156768	0.16994	0.197588	0.14902	0.192739
51085	CTL	M	1	NYU	9.8	0.125748	0.125099	0.134165	0.156924	0.170108	0.130176	0.128095	0.150827	0.137947	0.137736	0.158609
51086	CTL	M	1	NYU	10.5	0.125027	0.123096	0.13094	0.126532	0.159647	0.119989	0.126382	0.125803	0.12536	0.125623	0.131006
51087	CTL	M	1	NYU	10.5	0.129154	0.127889	0.159714	0.149893	0.175474	0.129078	0.134172	0.139807	0.148659	0.129414	0.158719
51088	CTL	M	1	NYU	10.7	0.125299	0.124414	0.150205	0.151384	0.141081	0.117673	0.151525	0.14355	0.161066	0.133723	0.153873
51089	CTL	M	1	NYU	10.8	0.141176	0.140649	0.171438	0.164541	0.175408	0.136483	0.165199	0.150022	0.169242	0.15595	0.163694
51090	CTL	M	1	NYU	11	0.128765	0.133158	0.131209	0.151111	0.169707	0.120723	0.129654	0.141083	0.136893	0.135669	0.152082
51091	CTL	M	1	NYU	11.3	0.148514	0.139431	0.157156	0.1582	0.17476	0.135598	0.141807	0.164642	0.178219	0.16483	0.189077
51093	CTL	M	1	NYU	11.7	0.140279	0.14327	0.169038	0.193517	0.19668	0.131337	0.139201	0.157319	0.183793	0.150325	0.182462
51094	CTL	M	1	NYU	12.1	0.141315	0.133706	0.175932	0.152177	0.180524	0.127127	0.127808	0.142191	0.170031	0.14362	0.173958
51095	CTL	M	1	NYU	12.2	0.144557	0.144289	0.152592	0.167125	0.159153	0.124335	0.137687	0.145391	0.166252	0.14303	0.152073
51096	CTL	M	1	NYU	13.2	0.121231	0.115748	0.137997	0.135918	0.14278	0.117802	0.124523	0.130248	0.142321	0.122475	0.1415
51097	CTL	M	1	NYU	13.6	0.140956	0.130084	0.164451	0.150746	0.175569	0.134421	0.129742	0.162031	0.161964	0.147216	0.16469
51098	CTL	M	1	NYU	13.6	0.127156	0.12978	0.135185	0.140117	0.189344	0.127879	0.133205	0.164365	0.142878	0.14108	0.145035
51099	CTL	M	1	NYU	13.7	0.121719	0.117156	0.13988	0.127943	0.163044	0.110617	0.117541	0.128944	0.133406	0.127551	0.127119
51100	CTL	M	1	NYU	14.4	0.113821	0.119303	0.126632	0.141518	0.175144	0.113449	0.117895	0.141773	0.145903	0.137627	0.144588
51101	CTL	M	1	NYU	14.4	0.1243	0.128068	0.166274	0.151205	0.19033	0.119734	0.117815	0.134083	0.156415	0.132344	0.163235
51102	CTL	M	1	NYU	14.7	0.127075	0.127717	0.162578	0.156857	0.183523	0.130023	0.130614	0.157062	0.162396	0.138193	0.165386
51103	CTL	M	1	NYU	14.7	0.133618	0.129748	0.151086	0.15549	0.172927	0.127293	0.14127	0.153938	0.160168	0.139014	0.174528
51105	CTL	M	1	NYU	15.3	0.11647	0.111801	0.132859	0.119376	0.14883	0.113494	0.115299	0.122349	0.133004	0.123684	0.123224
51106	CTL	M	1	NYU	15.4	0.118532	0.116374	0.141197	0.13179	0.148273	0.114433	0.119967	0.129217	0.140858	0.121091	0.144607
51107	CTL	M	1	NYU	15.5	0.12072	0.114024	0.138011	0.130673	0.147638	0.111919	0.113325	0.126613	0.139115	0.127954	0.137636
51108	CTL	M	1	NYU	15.7	0.141686	0.133155	0.166896	0.168636	0.1707	0.130902	0.139985	0.152692	0.174189	0.15103	0.16608
51109	CTL	M	1	NYU	16.1	0.130296	0.126363	0.158286	0.151421	0.165037	0.120746	0.128358	0.147842	0.169452	0.143147	0.168946
51111	CTL	M	1	NYU	16.6	0.128247	0.12255	0.154478	0.149302	0.19755	0.122635	0.125662	0.139406	0.152525	0.135917	0.146553
51112	CTL	M	1	NYU	19.2	0.152261	0.135301	0.142933	0.170956	0.163574	0.117776	0.127023	0.140197	0.159216	0.142918	0.164732
51113	CTL	M	1	NYU	22.4	0.132135	0.111585	0.156083	0.145046	0.137065	0.120104	0.119848	0.145723	0.154581	0.122729	0.154574
51114	CTL	M	1	NYU	22.5	0.117738	0.113333	0.146401	0.130916	0.176788	0.117036	0.108904	0.130973	0.138893	0.123288	0.132117
51115	CTL	M	1	NYU	22.8	0.122844	0.117502	0.147186	0.132016	0.162947	0.117726	0.129875	0.12754	0.146668	0.127839	0.136853
51116	CTL	M	1	NYU	25.3	0.116026	0.123899	0.133242	0.14177	0.141054	0.117873	0.121206	0.128757	0.144983	0.119262	0.143021
51117	CTL	M	1	NYU	28.2	0.126245	0.130137	0.142349	0.145674	0.1406	0.115219	0.125255	0.150337	0.151808	0.136535	0.156888
51118	CTL	M	1	NYU	29	0.115547	0.11159	0.125397	0.151149	0.151236	0.120402	0.117402	0.127744	0.14475	0.133094	0.140345
51119	CTL	M	1	NYU	30.7	0.123982	0.117716	0.139233	0.14119	0.167115	0.110153	0.123682	0.121345	0.148549	0.120676	0.153582
51120	CTL	M	1	NYU	10.2	0.13867	0.140076	0.164576	0.177574	0.170657	0.12845	0.138013	0.142056	0.166889	0.159937	0.170525
51121	CTL	M	1	NYU	10.7	0.137729	0.145732	0.174747	0.168741	0.184909	0.126768	0.139943	0.144703	0.169549	0.163438	0.1917
51122	CTL	M	1	NYU	11.9	0.137889	0.146388	0.180322	0.16266	0.222637	0.13885	0.135885	0.158836	0.184661	0.173626	0.179671
51123	CTL	M	1	NYU	12.1	0.137626	0.136434	0.13866	0.146728	0.173636	0.122374	0.127104	0.15269	0.150592	0.136554	0.152248
51124	CTL	M	1	NYU	12.7	0.127571	0.119626	0.157609	0.149404	0.142644	0.125671	0.12433	0.150692	0.159983	0.136394	0.154079
51125	CTL	M	1	NYU	14.8	0.115774	0.127027	0.156376	0.154084	0.149426	0.127261	0.144069	0.163434	0.154844	0.138529	0.173678
51126	CTL	M	1	NYU	16.3	0.134407	0.129932	0.159315	0.138681	0.181875	0.12211	0.136011	0.142584	0.161071	0.134049	0.158416
51127	CTL	M	1	NYU	16.6	0.167199	0.165531	0.161895	0.226507	0.208509	0.145401	0.247317	0.148249	0.190456	0.191732	0.212388
51129	CTL	M	1	NYU	17.7	0.132809	0.128665	0.157402	0.148125	0.164017	0.117035	0.126572	0.142302	0.154575	0.128138	0.160171
51130	CTL	M	1	NYU	19.1	0.115574	0.115249	0.135453	0.13703	0.144622	0.11167	0.113965	0.128558	0.139862	0.128562	0.13716
51131	CTL	M	1	NYU	19.7	0.14308	0.13739	0.163423	0.160446	0.209431	0.130449	0.137149	0.155353	0.18408	0.163321	0.18006
51146	CTL	M	1	NYU	20	0.114418	0.116027	0.138962	0.129424	0.142147	0.112988	0.122333	0.120997	0.144343	0.121996	0.136061
51148	CTL	M	1	NYU	20.3	0.138424	0.13862	0.138963	0.151671	0.17671	0.117943	0.120298	0.133106	0.160921	0.141403	0.164397
51149	CTL	M	1	NYU	20.6	0.135357	0.129795	0.161683	0.143896	0.178355	0.119788	0.121874	0.153588	0.161559	0.138394	0.157025
51150	CTL	M	1	NYU	22.8	0.130977	0.125362	0.134026	0.129092	0.13843	0.11254	0.126863	0.126395	0.128269	0.12905	0.131389
51151	CTL	M	1	NYU	23.1	0.114309	0.114088	0.133185	0.133042	0.138	0.111409	0.112445	0.129135	0.140806	0.124986	0.132029
51152	CTL	M	1	NYU	23.4	0.113942	0.117083	0.134699	0.137904	0.144661	0.11626	0.113713	0.130065	0.140191	0.12122	0.138256
51153	CTL	M	1	NYU	26.2	0.118967	0.121813	0.144879	0.139005	0.154432	0.117995	0.122458	0.142692	0.138851	0.141842	0.154174
51154	CTL	M	1	NYU	30.1	0.127956	0.127775	0.149592	0.141118	0.167305	0.113793	0.13337	0.12981	0.145489	0.132597	0.140069
51155	CTL	M	1	NYU	30.8	0.121879	0.117795	0.136203	0.12999	0.116278	0.107162	0.10459	0.118318	0.145946	0.121513	0.147158
51156	CTL	M	1	NYU	21.2	0.133538	0.124684	0.153949	0.13717	0.176151	0.117132	0.11297	0.128531	0.140273	0.128568	0.139674
51159	CTL	M	1	NYU	12.8	0.150613	0.139154	0.149111	0.151571	0.177809	0.122878	0.128889	0.138694	0.165424	0.146124	0.16853
51201	ASD	M	1	UCLA_1	13.5	0.128613	0.117069	0.146724	0.126192	0.139457	0.107402	0.109594	0.0911597	0.160402	0.105195	0.124391
51205	ASD	M	1	UCLA_1	17.9	0.117064	0.110003	0.177638	0.114306	0.153937	0.087007	0.0968648	0.0816709	0.160058	0.111343	0.121561
51206	ASD	M	1	UCLA_1	15.8	0.149905	0.142024	0.165299	0.150472	0.16406	0.102299	0.116023	0.119137	0.183128	0.125621	0.14775
51207	ASD	F	1	UCLA_1	14.1	0.162312	0.133166	0.17682	0.144109	0.222237	0.132556	0.158269	0.111811	0.17161	0.131052	0.142813
51208	ASD	M	1	UCLA_1	17	0.134756	0.12555	0.136922	0.121342	0.162994	0.0879916	0.100429	0.0961732	0.148169	0.113633	0.135917
51210	ASD	M	1	UCLA_1	16.6	0.164559	0.14607	0.201996	0.147169	0.241966	0.0987957	0.139594	0.112275	0.21113	0.149597	0.159344
51211	ASD	M	1	UCLA_1	11.3	0.121231	0.112145	0.147356	0.137851	0.16871	0.104527	0.106428	0.10167	0.183518	0.129076	0.150456
51212	ASD	M	1	UCLA_1	15.7	0.152561	0.125583	0.177297	0.142765	0.170214	0.111672	0.112135	0.102647	0.191703	0.125808	0.120404
51214	ASD	M	1	UCLA_1	10.4	0.145807	0.127588	0.195819	0.138081	0.140497	0.101468	0.108547	0.103089	0.182904	0.114511	0.147252
51215	ASD	F	1	UCLA_1	11.6	0.12813	0.119639	0.160205	0.136048	0.133454	0.0981442	0.0962635	0.0919894	0.160778	0.111808	0.144017
51216	ASD	M	1	UCLA_1	10.5	0.137831	0.120542	0.165919	0.119592	0.157707	0.0966613	0.103375	0.10052	0.157587	0.106754	0.135566
51217	ASD	M	1	UCLA_1	15.2	0.154302	0.138655	0.187979	0.136843	0.163981	0.0928946	0.116877	0.0980413	0.162425	0.112183	0.142474
51218	ASD	M	1	UCLA_1	16.9	0.191248	0.12132	0.206217	0.145189	0.157989	0.0962617	0.111091	0.0995118	0.184237	0.132944	0.151544
51220	ASD	M	1	UCLA_1	14.7	0.166823	0.142026	0.200476	0.159577	0.195523	0.0981576	0.147653	0.120972	0.175914	0.124224	0.165098
51221	ASD	M	1	UCLA_1	14.6	0.12583	0.112865	0.163498	0.127408	0.148833	0.0926195	0.0923365	0.112444	0.157631	0.114349	0.135913
51222	ASD	M	1	UCLA_1	11.8	0.193406	0.154638	0.197727	0.164712	0.171574	0.112178	0.114168	0.128848	0.204722	0.154515	0.163063
51223	ASD	M	1	UCLA_1	13.3	0.120253	0.127002	0.178456	0.142323	0.209286	0.104242	0.10047	0.119246	0.185081	0.117166	0.138261
51224	ASD	M	1	UCLA_1	13	0.137497	0.116495	0.170104	0.147876	0.162885	0.100032	0.113402	0.0880861	0.187724	0.124634	0.149462
51225	ASD	M	1	UCLA_1	12.3	0.158197	0.141429	0.190079	0.146675	0.158625	0.107008	0.112611	0.100601	0.227784	0.152175	0.160805
51226	ASD	F	1	UCLA_1	9.3	0.210026	0.161301	0.215353	0.144321	0.186646	0.1288	0.147053	0.132137	0.192631	0.156856	0.165522
51229	ASD	M	1	UCLA_1	14.6	0.161039	0.149044	0.209448	0.176903	0.202988	0.109409	0.115591	0.126909	0.211018	0.127428	0.186014
51230	ASD	F	1	UCLA_1	17.5	0.180799	0.15943	0.187468	0.154791	0.196526	0.108625	0.109469	0.125671	0.190036	0.129964	0.158898
51234	ASD	M	1	UCLA_1	10.9	0.141088	0.128255	0.174228	0.162361	0.165695	0.105108	0.109678	0.117458	0.194671	0.119613	0.169635
51235	ASD	M	1	UCLA_1	10.7	0.157806	0.135644	0.202447	0.160733	0.174917	0.113403	0.12635	0.123004	0.210427	0.137573	0.16392
51236	ASD	M	1	UCLA_1	12.4	0.192343	0.187333	0.197078	0.219247	0.152314	0.122269	0.175655	0.1075	0.204405	0.13931	0.197485
51237	ASD	M	1	UCLA_1	17.4	0.105239	0.104202	0.165994	0.110026	0.108916	0.0859754	0.119124	0.100599	0.146001	0.102535	0.113441
51239	ASD	M	1	UCLA_1	13.7	0.127717	0.117818	0.180541	0.142198	0.174834	0.109258	0.126495	0.110149	0.188187	0.126066	0.165646
51240	ASD	M	1	UCLA_1	15	0.205721	0.171756	0.213556	0.171098	0.246354	0.117315	0.141306	0.132404	0.21742	0.15167	0.178572
51241	ASD	M	1	UCLA_1	10.9	0.182557	0.164384	0.212008	0.174427	0.212203	0.108326	0.133561	0.119567	0.225495	0.15493	0.175238
51248	ASD	M	1	UCLA_1	13.5	0.149907	0.14742	0.192128	0.177783	0.19795	0.1105	0.121339	0.125833	0.20791	0.143231	0.193179
51249	ASD	M	1	UCLA_1	8.5	0.117586	0.1096	0.177818	0.144838	0.120074	0.0958265	0.10016	0.114259	0.172989	0.110393	0.143766
51250	CTL	M	1	UCLA_1	14.9	0.124094	0.130856	0.161236	0.139744	0.163555	0.10052	0.1083	0.0993411	0.15394	0.128974	0.128058
51251	CTL	M	1	UCLA_1	12.4	0.190415	0.176331	0.20686	0.141285	0.152918	0.131869	0.127368	0.126871	0.200386	0.155253	0.16593
51252	CTL	M	1	UCLA_1	11	0.160637	0.129652	0.178636	0.128617	0.173215	0.10314	0.109137	0.103771	0.180645	0.121963	0.127294
51253	CTL	M	1	UCLA_1	11.8	0.136599	0.114817	0.153826	0.134334	0.134285	0.0959677	0.110061	0.105234	0.165483	0.11559	0.144527
51254	CTL	M	1	UCLA_1	14.4	0.155075	0.118323	0.202826	0.15489	0.130033	0.105524	0.0932301	0.0948678	0.20651	0.128822	0.152264
51255	CTL	M	1	UCLA_1	14.8	0.128814	0.105498	0.133801	0.147441	0.141325	0.0971864	0.0871043	0.100167	0.170541	0.134814	0.133374
51256	CTL	M	1	UCLA_1	15	0.159079	0.148848	0.192293	0.155642	0.164893	0.0982459	0.132697	0.119465	0.195214	0.139526	0.173283
51257	CTL	M	1	UCLA_1	13.4	0.190882	0.163158	0.230024	0.185186	0.203261	0.121463	0.117412	0.104681	0.233014	0.164484	0.196202
51259	CTL	M	1	UCLA_1	11.1	0.126291	0.118742	0.147587	0.120132	0.150841	0.112794	0.10493	0.100988	0.14527	0.146228	0.119941
51260	CTL	M	1	UCLA_1	13.7	0.191168	0.162353	0.202638	0.17192	0.1904	0.123957	0.162489	0.135006	0.219352	0.179875	0.183209
51261	CTL	M	1	UCLA_1	17.8	0.147243	0.137753	0.169865	0.153454	0.217037	0.0990161	0.107193	0.113679	0.172973	0.11282	0.151108
51264	CTL	F	1	UCLA_1	13.5	0.130506	0.113899	0.157394	0.136478	0.16769	0.0979158	0.128045	0.100705	0.16523	0.114194	0.140671
51265	CTL	M	1	UCLA_1	15.9	0.123393	0.103791	0.166581	0.131798	0.131613	0.0897514	0.0942877	0.102469	0.16141	0.119772	0.131602
51266	CTL	M	1	UCLA_1	14	0.115658	0.150918	0.159142	0.165842	0.19658	0.110718	0.134145	0.100601	0.168007	0.127585	0.152192
51267	CTL	F	1	UCLA_1	11.3	0.161768	0.155468	0.216436	0.169522	0.149499	0.103531	0.130904	0.145486	0.212984	0.143105	0.171875
51268	CTL	M	1	UCLA_1	17.8	0.146852	0.141226	0.212091	0.179114	0.199949	0.123405	0.117801	0.116233	0.219147	0.160893	0.167477
51269	CTL	M	1	UCLA_1	14.3	0.157177	0.139901	0.160722	0.131368	0.141485	0.0960047	0.101533	0.0900675	0.169173	0.115705	0.14539
51271	CTL	M	1	UCLA_1	12.1	0.150743	0.124612	0.192849	0.143109	0.208791	0.111388	0.134276	0.124791	0.178071	0.141066	0.148026
51272	CTL	M	1	UCLA_1	13.4	0.166288	0.157764	0.174233	0.148262	0.175141	0.10605	0.123657	0.120749	0.197638	0.150308	0.162475
51273	CTL	M	1	UCLA_1	12.7	0.131081	0.122312	0.182124	0.124649	0.139582	0.0832356	0.0989349	0.0928836	0.147732	0.109151	0.117349
51275	CTL	M	1	UCLA_1	15.7	0.153422	0.12418	0.155848	0.129952	0.193756	0.110206	0.112739	0.11882	0.187859	0.149365	0.152379
51276	CTL	M	1	UCLA_1	13.9	0.141771	0.11705	0.190663	0.152839	0.18214	0.0898429	0.115273	0.102486	0.184214	0.114512	0.151725
51277	CTL	M	1	UCLA_1	12	0.150425	0.134412	0.209706	0.146699	0.190586	0.11491	0.106804	0.118942	0.181042	0.129253	0.146153
51279	CTL	F	1	UCLA_1	13.8	0.124124	0.129124	0.170479	0.136006	0.142956	0.0950523	0.110239	0.107822	0.170984	0.114272	0.144601
51280	CTL	M	1	UCLA_1	9.5	0.161862	0.160331	0.223505	0.190386	0.198098	0.115844	0.134194	0.132393	0.219397	0.150596	0.196494
51281	CTL	M	1	UCLA_1	11.8	0.155759	0.123214	0.177754	0.148285	0.214893	0.119514	0.120526	0.113181	0.181267	0.120696	0.149261
51293	ASD	M	1	UCLA_2	13.1	0.116883	0.122485	0.15922	0.152657	0.180196	0.0967885	0.134161	0.123821	0.165603	0.123465	0.143973
51294	ASD	M	1	UCLA_2	11.7	0.165605	0.15643	0.187605	0.209232	0.219624	0.125231	0.208757	0.140898	0.182338	0.136895	0.167169
51295	ASD	M	1	UCLA_2	10	0.165097	0.14082	0.200841	0.155708	0.174489	0.121036	0.114256	0.126567	0.206786	0.140263	0.162753
51298	ASD	M	1	UCLA_2	10.6	0.160366	0.154411	0.192811	0.165718	0.180311	0.128645	0.164502	0.126633	0.213187	0.133898	0.165292
51301	ASD	M	1	UCLA_2	13.3	0.16709	0.166835	0.184272	0.162075	0.231602	0.125733	0.167757	0.110595	0.193437	0.145273	0.144541
51302	ASD	M	1	UCLA_2	10.9	0.140754	0.130103	0.170594	0.147855	0.165673	0.110983	0.130195	0.113895	0.144501	0.119175	0.14871
51303	CTL	F	1	UCLA_2	13	0.196063	0.150684	0.198437	0.171645	0.156955	0.104529	0.125823	0.117424	0.210676	0.131788	0.172088
51304	CTL	M	1	UCLA_2	10.5	0.128459	0.131487	0.171073	0.22039	0.177211	0.127559	0.178836	0.113684	0.17622	0.136866	0.175314
51305	CTL	F	1	UCLA_2	12.6	0.137487	0.136278	0.179904	0.128446	0.159583	0.0931495	0.125849	0.112014	0.177816	0.110047	0.14557
51306	CTL	M	1	UCLA_2	11.7	0.161738	0.146454	0.199887	0.165504	0.195883	0.108343	0.165335	0.120525	0.220825	0.159261	0.166704
51307	CTL	M	1	UCLA_2	12.2	0.18072	0.149247	0.192994	0.161057	0.219741	0.124899	0.125881	0.137961	0.189554	0.139728	0.167409
51308	CTL	M	1	UCLA_2	9.8	0.17617	0.139694	0.179117	0.140922	0.125564	0.112853	0.111027	0.108958	0.198962	0.133821	0.164862
51309	CTL	M	1	UCLA_2	11.9	0.144763	0.120356	0.1681	0.120858	0.170447	0.0955129	0.092742	0.11331	0.154833	0.129179	0.128211
51311	CTL	M	1	UCLA_2	12	0.121175	0.11657	0.15419	0.12407	0.13794	0.0971199	0.0952772	0.100166	0.162776	0.12056	0.125343
51312	CTL	M	1	UCLA_2	12.9	0.104796	0.116427	0.141051	0.119042	0.126371	0.10166	0.120523	0.0971412	0.163257	0.128896	0.144276
51314	CTL	M	1	UCLA_2	13.1	0.140704	0.105244	0.147413	0.105382	0.129762	0.0953336	0.0934784	0.0912525	0.140643	0.107191	0.120394
51315	CTL	M	1	UCLA_2	13.6	0.152201	0.137777	0.176087	0.17583	0.170322	0.107576	0.116841	0.150437	0.211077	0.150868	0.170955
51316	CTL	M	1	UCLA_2	12.7	0.144806	0.142636	0.177301	0.145022	0.111787	0.0998003	0.143386	0.128167	0.169408	0.12776	0.134754
51317	ASD	M	1	UCLA_2	12.8	0.175821	0.147235	0.170643	0.116354	0.159544	0.121847	0.115009	0.115948	0.167016	0.144635	0.122869
51318	ASD	M	1	MAX_MUN	19	0.140027	0.135003	0.166146	0.160873	0.153554	0.116247	0.123611	0.137875	0.156842	0.147309	0.147889
51319	ASD	M	1	MAX_MUN	33	0.143249	0.140143	0.186022	0.18707	0.190229	0.122718	0.132753	0.144096	0.179012	0.145099	0.161211
51320	ASD	M	1	MAX_MUN	31	0.118566	0.115487	0.144117	0.122969	0.118465	0.109722	0.110789	0.117152	0.141907	0.124088	0.12335
51321	ASD	F	1	MAX_MUN	45	0.14488	0.142766	0.150445	0.152448	0.162647	0.115105	0.128484	0.127499	0.158966	0.145033	0.140223
51322	ASD	M	1	MAX_MUN	29	0.15908	0.151405	0.210718	0.197136	0.177922	0.131297	0.142337	0.152044	0.211355	0.149521	0.179506
51323	ASD	M	1	MAX_MUN	30	0.11643	0.114976	0.131783	0.127743	0.110905	0.10599	0.110505	0.118493	0.128986	0.118281	0.122854
51324	ASD	M	1	MAX_MUN	52	0.128022	0.117055	0.158427	0.135246	0.137497	0.111492	0.114814	0.12521	0.152891	0.127556	0.142669
51325	ASD	F	1	MAX_MUN	32	0.12355	0.124213	0.165615	0.136622	0.114437	0.109434	0.118787	0.114076	0.139915	0.121426	0.132212
51326	ASD	M	1	MAX_MUN	42	0.129688	0.124212	0.151038	0.140892	0.173477	0.114181	0.115109	0.123094	0.147197	0.123166	0.125772
51327	ASD	M	1	MAX_MUN	58	0.126294	0.121866	0.13467	0.122238	0.11437	0.10669	0.113469	0.113453	0.130722	0.11641	0.119308
51328	ASD	M	1	MAX_MUN	22	0.145133	0.136992	0.17325	0.173254	0.151059	0.124243	0.14606	0.143494	0.17473	0.150558	0.167376
51329	ASD	M	1	MAX_MUN	18	0.137498	0.129946	0.168708	0.1775	0.161196	0.126029	0.139806	0.145115	0.176225	0.145293	0.168239
51330	ASD	M	1	MAX_MUN	45	0.128545	0.130697	0.148034	0.12939	0.135567	0.109846	0.115658	0.11908	0.133627	0.123087	0.123413
51331	ASD	M	1	MAX_MUN	35	0.136045	0.128904	0.149416	0.1523	0.145195	0.119453	0.121855	0.129225	0.148392	0.133677	0.144037
51332	CTL	M	1	MAX_MUN	23	0.128765	0.127902	0.150809	0.131594	0.144637	0.112925	0.116056	0.143634	0.141875	0.12349	0.139109
51333	CTL	M	1	MAX_MUN	24	0.138816	0.124205	0.171496	0.141496	0.146746	0.112659	0.120244	0.121427	0.156469	0.128976	0.131575
51334	CTL	M	1	MAX_MUN	27	0.119692	0.118927	0.137931	0.12863	0.138966	0.107987	0.112955	0.119364	0.134005	0.112386	0.131038
51335	CTL	M	1	MAX_MUN	23	0.116553	0.116343	0.145348	0.136391	0.12146	0.108359	0.110797	0.127866	0.134618	0.118761	0.131574
51336	CTL	M	1	MAX_MUN	26	0.124725	0.118347	0.145927	0.119895	0.188322	0.113186	0.126103	0.118245	0.132678	0.127781	0.130656
51338	CTL	M	1	MAX_MUN	30	0.132946	0.138305	0.164975	0.135249	0.158943	0.12225	0.12058	0.13115	0.152107	0.143039	0.140236
51339	CTL	M	1	MAX_MUN	29	0.13352	0.126069	0.166508	0.142487	0.13447	0.115352	0.121272	0.116247	0.142675	0.128731	0.133126
51340	CTL	M	1	MAX_MUN	29	0.132274	0.120515	0.135203	0.133569	0.124872	0.110022	0.110732	0.115148	0.128318	0.120469	0.126599
51341	CTL	M	1	MAX_MUN	29	0.186593	0.161813	0.194867	0.153553	0.192306	0.139051	0.139835	0.166464	0.186623	0.157121	0.157217
51342	CTL	M	1	MAX_MUN	23	0.126972	0.117168	0.15078	0.150995	0.151845	0.114126	0.117918	0.119901	0.151417	0.130032	0.141214
51343	CTL	M	1	MAX_MUN	30	0.154356	0.143894	0.178634	0.143977	0.16847	0.121763	0.139816	0.129071	0.174	0.137354	0.144611
51344	CTL	M	1	MAX_MUN	22	0.139641	0.134146	0.172805	0.13192	0.206991	0.125138	0.123388	0.131541	0.168036	0.136213	0.142358
51345	CTL	M	1	MAX_MUN	35	0.121746	0.12644	0.155014	0.156751	0.142073	0.118004	0.13757	0.127739	0.155317	0.14936	0.14317
51346	CTL	M	1	MAX_MUN	25	0.120206	0.1227	0.152416	0.126574	0.153665	0.110761	0.114438	0.139472	0.140583	0.123092	0.14037
51347	CTL	M	1	MAX_MUN	24	0.168754	0.170754	0.199836	0.147047	0.200882	0.133805	0.141912	0.161428	0.185196	0.169271	0.162738
51348	ASD	M	1	MAX_MUN	8	0.179972	0.151813	0.200082	0.15241	0.200913	0.138086	0.150052	0.130276	0.196233	0.142999	0.162566
51349	ASD	M	1	MAX_MUN	11	0.16164	0.144734	0.18213	0.158107	0.190799	0.139758	0.163627	0.137339	0.19108	0.152284	0.164732
51351	ASD	M	1	MAX_MUN	11	0.155603	0.15317	0.184416	0.174143	0.175999	0.132449	0.122683	0.13895	0.186964	0.148895	0.170164
51354	ASD	M	1	MAX_MUN	12	0.179843	0.175156	0.216321	0.186139	0.182623	0.155051	0.174311	0.160199	0.2019	0.176675	0.176166
51355	ASD	M	1	MAX_MUN	11	0.173304	0.166107	0.179061	0.168919	0.204719	0.154715	0.148821	0.151253	0.19623	0.171178	0.177616
51356	CTL	M	1	MAX_MUN	10	0.187061	0.167148	0.215775	0.169694	0.278573	0.153886	0.157072	0.153916	0.205664	0.186225	0.192169
51357	CTL	M	1	MAX_MUN	11	0.19766	0.176748	0.201164	0.187931	0.280428	0.149576	0.191548	0.150422	0.219663	0.167475	0.202352
51360	CTL	M	1	MAX_MUN	7	0.141199	0.133947	0.16389	0.1481	0.162627	0.120329	0.125987	0.135019	0.14759	0.13077	0.144741
51362	CTL	M	1	MAX_MUN	33	0.126627	0.12161	0.159654	0.147122	0.109678	0.109889	0.121591	0.113853	0.157037	0.121407	0.135625
51363	CTL	M	1	MAX_MUN	32	0.122562	0.124635	0.136333	0.138597	0.126592	0.119058	0.118162	0.12731	0.138978	0.12868	0.132609
51364	CTL	M	1	MAX_MUN	26	0.159679	0.146518	0.206468	0.173389	0.150914	0.12303	0.13129	0.129529	0.187603	0.139692	0.151833
51365	CTL	M	1	MAX_MUN	23	0.155205	0.143069	0.169772	0.157524	0.154811	0.119856	0.128674	0.128506	0.170683	0.146182	0.153084
51366	CTL	F	1	MAX_MUN	32	0.147801	0.141251	0.202089	0.167859	0.151305	0.116452	0.131519	0.134176	0.169825	0.135368	0.175633
51367	CTL	M	1	MAX_MUN	21	0.162554	0.149041	0.174311	0.165644	0.208637	0.131699	0.132914	0.134434	0.177764	0.145712	0.155881
51368	CTL	F	1	MAX_MUN	28	0.143718	0.137907	0.166661	0.18269	0.164668	0.118385	0.14826	0.131432	0.161361	0.128277	0.148832
51369	CTL	M	1	MAX_MUN	32	0.138595	0.130397	0.164905	0.18821	0.148223	0.12379	0.146743	0.134186	0.203983	0.16328	0.16219
51370	CTL	F	1	MAX_MUN	32	0.123761	0.131498	0.142645	0.15727	0.117464	0.115502	0.127177	0.129331	0.15597	0.141197	0.141136
51371	CTL	M	1	MAX_MUN	48	0.117089	0.114396	0.142374	0.135	0.11639	0.106846	0.114112	0.131129	0.141502	0.119626	0.134291
51372	CTL	F	1	MAX_MUN	46	0.148196	0.150536	0.170977	0.186107	0.161638	0.129144	0.155561	0.157184	0.177079	0.163246	0.15956
51373	CTL	M	1	MAX_MUN	46	0.11622	0.115764	0.159879	0.147538	0.122686	0.111913	0.109741	0.11843	0.157281	0.119285	0.1418
51456	ASD	M	1	CALTECH	55.4	0.108541	0.11678	0.0998632	0.131574	0.126592	0.102556	0.0917488	0.10168	0.151756	0.131593	0.139996
51457	ASD	M	1	CALTECH	22.9	0.137359	0.120447	0.115171	0.157844	0.160922	0.122705	0.147238	0.131303	0.190198	0.153716	0.167354
51458	ASD	M	1	CALTECH	39.2	0.0987621	0.129462	0.0747504	0.186653	0.132548	0.10995	0.159532	0.115302	0.129115	0.125375	0.166387
51459	ASD	M	1	CALTECH	22.8	0.143345	0.133111	0.200087	0.18254	0.212838	0.136927	0.1663	0.153419	0.231088	0.191326	0.18526
51460	ASD	F	1	CALTECH	34.6	0.0847445	0.123979	0.0651055	0.14343	0.136263	0.0983173	0.120041	0.0925002	0.119523	0.122355	0.141153
51461	ASD	M	1	CALTECH	37.7	0.156244	0.143828	0.165466	0.159723	0.208178	0.162056	0.154954	0.152946	0.204188	0.207681	0.162025
51462	ASD	F	1	CALTECH	20.2	0.105239	0.127081	0.120453	0.161603	0.147524	0.132852	0.14945	0.115531	0.193235	0.148778	0.174712
51463	ASD	F	1	CALTECH	20.2	0.181814	0.162542	0.203352	0.194069	0.15095	0.130348	0.183736	0.150228	0.230435	0.169551	0.205466
51464	ASD	M	1	CALTECH	20.9	0.140258	0.135085	0.155229	0.156954	0.142291	0.144953	0.156616	0.127674	0.201011	0.174415	0.192292
51465	ASD	M	1	CALTECH	20.2	0.209513	0.169728	0.227315	0.183151	0.165245	0.133531	0.124664	0.163615	0.242891	0.159801	0.199739
51466	ASD	M	1	CALTECH	27.6	0.0962402	0.0845117	0.15988	0.127629	0.119745	0.0827046	0.0975757	0.115583	0.158328	0.11063	0.141605
51467	ASD	M	1	CALTECH	23.4	0.120568	0.14913	0.112621	0.204918	0.177565	0.140514	0.130796	0.148441	0.191542	0.182605	0.192049
51468	ASD	M	1	CALTECH	20.1	0.111815	0.145365	0.1155	0.182683	0.186259	0.13445	0.173144	0.159357	0.207236	0.186182	0.199889
51469	ASD	M	1	CALTECH	45.1	0.0877235	0.10619	0.069277	0.148756	0.129109	0.116556	0.122663	0.110749	0.121054	0.124898	0.132943
51470	ASD	M	1	CALTECH	29.1	0.0945676	0.0973348	0.14098	0.161241	0.105039	0.0977429	0.159114	0.122465	0.174478	0.130785	0.171195
51471	ASD	F	1	CALTECH	22.4	0.0855202	0.0914155	0.105031	0.0986478	0.122848	0.0951883	0.0974632	0.0870857	0.107933	0.107633	0.0995539
51472	ASD	M	1	CALTECH	17.5	0.121765	0.122468	0.176912	0.191153	0.138784	0.144951	0.139461	0.134276	0.253438	0.202285	0.17656
51473	ASD	M	1	CALTECH	21.2	0.113835	0.113456	0.116749	0.143098	0.14745	0.120444	0.135101	0.126326	0.161686	0.141191	0.159207
51474	ASD	M	1	CALTECH	20.9	0.155537	0.123417	0.172081	0.14485	0.176978	0.127969	0.118795	0.117885	0.22375	0.158277	0.150622
51475	CTL	M	1	CALTECH	44.2	0.146635	0.118602	0.139347	0.126387	0.176498	0.127668	0.132142	0.114383	0.182116	0.160989	0.13776
51476	CTL	M	1	CALTECH	39.3	0.103006	0.120982	0.130244	0.157941	0.145452	0.129225	0.111737	0.112853	0.171273	0.159156	0.168059
51477	CTL	M	1	CALTECH	42.5	0.180902	0.147543	0.187562	0.13938	0.23004	0.127586	0.136815	0.142978	0.219625	0.162213	0.134237
51478	CTL	M	1	CALTECH	19.7	0.111822	0.131978	0.13193	0.186113	0.135364	0.126616	0.143034	0.145789	0.190134	0.185787	0.187246
51479	CTL	F	1	CALTECH	20	0.143135	0.134202	0.188935	0.172258	0.18831	0.116059	0.137304	0.11597	0.232693	0.17178	0.177358
51480	CTL	F	1	CALTECH	20.8	0.131858	0.104401	0.160526	0.123308	0.147417	0.104165	0.100124	0.0985578	0.180918	0.139043	0.134296
51481	CTL	M	1	CALTECH	27.9	0.101619	0.101863	0.13289	0.111384	0.110321	0.0982411	0.112546	0.0975352	0.147657	0.122986	0.122081
51482	CTL	F	1	CALTECH	21.1	0.152958	0.132481	0.168052	0.185659	0.195331	0.122411	0.16222	0.14091	0.207387	0.165541	0.179571
51483	CTL	M	1	CALTECH	20.9	0.106149	0.119525	0.125654	0.148732	0.138152	0.135963	0.128715	0.127248	0.212018	0.18972	0.187286
51484	CTL	M	1	CALTECH	23.6	0.129035	0.132539	0.157144	0.155172	0.151993	0.126627	0.142204	0.119001	0.173823	0.174305	0.162653
51485	CTL	M	1	CALTECH	23.9	0.121773	0.154617	0.1264	0.176896	0.16682	0.143808	0.140998	0.121561	0.17914	0.174037	0.177292
51486	CTL	M	1	CALTECH	22	0.163084	0.111935	0.154226	0.133434	0.169987	0.116232	0.125194	0.110826	0.187167	0.146885	0.144488
51487	CTL	M	1	CALTECH	17	0.132046	0.129642	0.194225	0.180114	0.155426	0.129332	0.145119	0.138208	0.178483	0.185034	0.156707
51488	CTL	M	1	CALTECH	23.3	0.175131	0.129707	0.174166	0.14748	0.187318	0.116013	0.116427	0.105012	0.212025	0.163324	0.14897
51489	CTL	M	1	CALTECH	34.1	0.116848	0.115404	0.136723	0.134659	0.169871	0.124811	0.155817	0.125394	0.178054	0.143889	0.139927
51490	CTL	M	1	CALTECH	44.1	0.126898	0.105541	0.147913	0.10688	0.138249	0.104498	0.0925963	0.106681	0.171976	0.132202	0.121794
51491	CTL	M	1	CALTECH	56.2	0.129529	0.110096	0.140169	0.154514	0.129917	0.11918	0.117832	0.118039	0.192213	0.158618	0.144425
51492	CTL	M	1	CALTECH	18.7	0.131888	0.114829	0.130956	0.138762	0.146231	0.118375	0.13273	0.118934	0.196511	0.148981	0.15063
51493	CTL	F	1	CALTECH	29.2	0.115293	0.0996994	0.171439	0.112309	0.137022	0.105064	0.121603	0.122702	0.177941	0.143982	0.129945
51557	CTL	M	1	SBL	26	0.156373	0.120335	0.183621	0.151673	0.171015	0.0909558	0.107044	0.0895648	0.177886	0.107615	0.150176
51558	CTL	M	1	SBL	27	0.153745	0.141152	0.207078	0.178057	0.123601	0.0924227	0.103433	0.099243	0.233073	0.119063	0.189421
51559	CTL	M	1	SBL	27	0.155977	0.126732	0.189	0.174049	0.11893	0.084374	0.0945286	0.110708	0.199579	0.120599	0.148264
51560	CTL	M	1	SBL	27	0.210541	0.167073	0.206222	0.206867	0.185652	0.0886229	0.11071	0.116428	0.231084	0.158705	0.200293
51561	CTL	M	1	SBL	36	0.14592	0.113706	0.185145	0.206868	0.121003	0.109993	0.11608	0.134919	0.185426	0.132607	0.18201
51562	CTL	M	1	SBL	37	0.154394	0.13348	0.168083	0.202017	0.109156	0.0877043	0.104563	0.0975304	0.1933	0.107373	0.17777
51563	CTL	M	1	SBL	38	0.160562	0.122117	0.174947	0.190061	0.152259	0.0888622	0.104628	0.111738	0.180389	0.124257	0.142878
51564	CTL	M	1	SBL	39	0.156784	0.149755	0.158933	0.164927	0.227626	0.0852332	0.1337	0.110215	0.180029	0.120505	0.179571
51565	CTL	M	1	SBL	39	0.151337	0.137587	0.199922	0.15831	0.124864	0.0886191	0.113637	0.109601	0.197524	0.146908	0.155204
51566	CTL	M	1	SBL	41	0.192604	0.17436	0.194707	0.208349	0.132223	0.0889032	0.134959	0.114197	0.22438	0.138071	0.175511
51567	CTL	M	1	SBL	34	0.1627	0.147698	0.206945	0.203079	0.150275	0.0879599	0.11976	0.116978	0.224778	0.130899	0.211626
51568	CTL	M	1	SBL	37	0.158796	0.146276	0.183682	0.151554	0.196091	0.0942862	0.122835	0.0995351	0.170331	0.123156	0.141213
51569	CTL	M	1	SBL	36	0.183599	0.145868	0.228702	0.206794	0.120524	0.0953722	0.101427	0.104087	0.256927	0.140733	0.19739
51570	CTL	M	1	SBL	42	0.191406	0.176687	0.227368	0.169575	0.266199	0.102001	0.142364	0.117512	0.24737	0.160148	0.17913
51571	ASD	M	1	SBL	22	0.212419	0.159416	0.216773	0.206796	0.141723	0.0931508	0.110823	0.112517	0.230564	0.145723	0.176615
51572	ASD	M	1	SBL	28	0.142028	0.12169	0.160177	0.173836	0.120449	0.0864979	0.110411	0.100704	0.171276	0.113503	0.154092
51573	ASD	M	1	SBL	30	0.153845	0.126421	0.191924	0.173689	0.111705	0.0812944	0.100755	0.0958951	0.189687	0.116124	0.149552
51574	ASD	M	1	SBL	30	0.111603	0.101826	0.139369	0.121033	0.0944792	0.0764885	0.0820473	0.0925047	0.142588	0.0998248	0.118104
51576	ASD	M	1	SBL	31	0.152718	0.130699	0.181783	0.189629	0.117734	0.0896842	0.129854	0.116604	0.200504	0.11261	0.176752
51577	ASD	M	1	SBL	31	0.169613	0.130366	0.18752	0.187301	0.0914655	0.0911226	0.0989262	0.119457	0.216932	0.13519	0.168764
51578	ASD	M	1	SBL	33	0.158609	0.122497	0.192484	0.16274	0.173933	0.0934186	0.115282	0.0958003	0.193765	0.123934	0.179009
51579	ASD	M	1	SBL	41	0.161717	0.124231	0.154545	0.151537	0.112644	0.104209	0.111022	0.113015	0.197679	0.125395	0.161816
51580	ASD	M	1	SBL	42	0.138444	0.151375	0.161615	0.18401	0.123128	0.0826473	0.119372	0.0948486	0.183063	0.101364	0.157584
51581	ASD	M	1	SBL	64	0.102687	0.0910324	0.125697	0.11523	0.102232	0.0790945	0.0854575	0.102767	0.136096	0.0984319	0.126952
51582	ASD	M	1	SBL	31	0.145956	0.140953	0.168079	0.171301	0.140408	0.0906524	0.106897	0.109737	0.185904	0.11754	0.159289
51583	ASD	M	1	SBL	35	0.172366	0.140615	0.202943	0.18968	0.0954928	0.085742	0.101978	0.0929645	0.171589	0.116596	0.155657
51584	ASD	M	1	SBL	49	0.178213	0.157853	0.194068	0.132371	0.222765	0.0983652	0.106649	0.0958972	0.182862	0.124902	0.145314
51585	ASD	M	1	SBL	27	0.196053	0.172685	0.237223	0.187762	0.179518	0.103683	0.109946	0.115713	0.245951	0.161071	0.191248
51606	ASD	F	1	MAX_MUN	29	0.180198	0.126475	0.211624	0.15353	0.126932	0.11504	0.128998	0.144059	0.214679	0.142306	0.150761
51607	ASD	M	1	MAX_MUN	26	0.158124	0.143921	0.199131	0.177432	0.125551	0.123699	0.126774	0.14381	0.196057	0.15039	0.181308

## Sheet: Statistics
Region	Value	group1	group2	p	p.adj	p.signif	method	Cohen D
BA17	ReHo1	ASD	CTL	0.202722	1	ns	T-test (two-sided)	-0.0703901
BA20_37	ReHo1	ASD	CTL	0.0417229	0.42	*	T-test (two-sided)	0.113051
BA24	ReHo1	ASD	CTL	0.489902	1	ns	T-test (two-sided)	0.038652
BA3_1_2_5	ReHo1	ASD	CTL	0.120509	1	ns	T-test (two-sided)	-0.085568
BA38	ReHo1	ASD	CTL	0.129069	1	ns	T-test (two-sided)	-0.0846579
BA39_40	ReHo1	ASD	CTL	0.991843	1	ns	T-test (two-sided)	-0.000568117
BA4_6	ReHo1	ASD	CTL	0.590395	1	ns	T-test (two-sided)	0.0298322
BA41_42_22	ReHo1	ASD	CTL	0.0273123	0.3	*	T-test (two-sided)	-0.122501
BA44_45	ReHo1	ASD	CTL	0.749134	1	ns	T-test (two-sided)	-0.01783
BA7	ReHo1	ASD	CTL	0.822547	1	ns	T-test (two-sided)	-0.0124251
BA9	ReHo1	ASD	CTL	0.183042	1	ns	T-test (two-sided)	0.073868
BA17	fALFF1	ASD	CTL	0.0932279	0.65	ns	T-test (two-sided)	-0.0931124
BA20_37	fALFF1	ASD	CTL	0.00141249	0.016	**	T-test (two-sided)	0.177429
BA24	fALFF1	ASD	CTL	0.0979454	0.65	ns	T-test (two-sided)	0.0920268
BA3_1_2_5	fALFF1	ASD	CTL	0.0599782	0.54	ns	T-test (two-sided)	-0.104201
BA38	fALFF1	ASD	CTL	0.853663	1	ns	T-test (two-sided)	-0.010233
BA39_40	fALFF1	ASD	CTL	0.0379902	0.38	*	T-test (two-sided)	-0.115035
BA4_6	fALFF1	ASD	CTL	0.64993	1	ns	T-test (two-sided)	-0.0251599
BA41_42_22	fALFF1	ASD	CTL	0.140522	0.7	ns	T-test (two-sided)	0.0819452
BA44_45	fALFF1	ASD	CTL	0.929296	1	ns	T-test (two-sided)	0.00493142
BA7	fALFF1	ASD	CTL	0.0713322	0.57	ns	T-test (two-sided)	-0.0998092
BA9	fALFF1	ASD	CTL	0.555696	1	ns	T-test (two-sided)	0.0325506

## Sheet: rs-fMRI T1 report
ABIDE	SITE	scanner manufacturer	head coil channels	T1 scan resolution (mm)	fMRI scan length (min:sec)	fMRI scan resolution (mm)	fMRI TR (ms)
1	CALTECH	Siemens	8	1.0x1.0x1.0	05:04:00	3.5x3.5x3.5	2000
1	CMU	Siemens	8	1.0x1.0x1.0	08:06:00	3.0x3.0x3.0	2000
1	KKI	Phillips	8	1.0x1.0x1.0	04:40:00	3.05x3.15x3	2500
1	LEUVEN_1	Phillips	8	.975x.975x1.2	07:00:00	3.59x3.59x4	1667
1	LEUVEN_2	Phillips	8	.975x.975x1.2	08:00:00	3.59x3.59x5	1668
1	MAX_MUN	Siemens	8	1.0x1.0x1.0	06:06:00	3.0x3.0x4.0	3000
1	NYU	Siemens	unavailable	1.3x1.0x1.3	06:00:00	3.0x3.0x4.0	2000
1	OHSU	Siemens	8	1.0x1.0x1.1	03:32:00	3.8x3.8x3.8	2500
1	OLIN	Siemens	unavailable	1.0x1.0x1.0	05:15:00	3.4x3.4x4.0	1500
1	PITT	Siemens	unavailable	1.1x1.1x1.1	05:06:00	3.1x3.1x4.0	1500
1	SBL	Philips	32	1.0x1.0x1.0	07:28:00	2.75x2.75x2.72	2200
1	UCLA_1	Siemens	8	1.0x1.0x1.2	06:06:00	3.0x3.0x4.0	3000
1	UCLA_2	Siemens	8	1.0x1.0x1.2	06:06:00	3.0x3.0x4.0	3000
1	UM_1	GE	4	1.0x1.0x1.4	10:00:00	3.438x3.438x3	2000
1	UM_2	GE	4	1.0x1.0x1.4	10:00:00	3.438x3.438x3	2000
1	USM	Siemens	8	1.0x1.0x1.2	08:06:00	3.4x3.4x3.0	2000
1	YALE	Siemens	8	1.0x1.0x1.0	06:40:00	3.4x3.4x4.0	2000
2	BNI_1	Philips	15	1.06x1.06x1.06	06:09:00	3.75x3.75x4	3000
2	EMC_1	GE	8	0.9x0.9x0.9	08:20:00	3.6x3.6x4.0	2000
2	ETH_1	Philips	32	0.9x0.9x0.9	07:06:00	3.0x3.1x3.0	2000
2	IU_1	Siemens	32	0.7x0.7x0.7	16:21:00	3.4x3.4x3.4	813
2	KKI_1(8 ch)	Philips	8	1.0x1.0x1.0	06:40:00	3.05x3.15x3	2500
2	KKI_1(32 ch)	Philips	32	0.95x0.95x1.0	06:40:00	3.05x3.15x3	2500
2	NYU_1	Siemens	8	1.3x1.0x1.33	06:00:00	3.0x3.0x4.0	2000
2	OHSU_1	Siemens	12	1.0x1.0x1.1	05:07:00	3.8x3.8x3.8	2500
2	SDSU_1	GE	8	1.0x1.0x1.0	06:10:00	3.4375x3.4375x3.4	2000
2	TCD_1	Philips	8	0.9x0.9x0.9	07:06:00	3.0x3.0x3.2	2000
2	UCD_1	Siemens	32	1.0x1.0x1.0	05:06:00	3.5x3.5x3.5	2000
2	UCLA_1	Siemens	12	1.0x1.0x1.2	06:06:00	3.0x3.0x4.0	3000
2	USM_1	Siemens	12	1.0x1.0x1.2	08:06:00	3.4x3.4x3.0	2000

## Sheet: RNA-seq Demo
sample_id	subject	region	seq_batch	Brain_Bank_Source	Diagnosis_	Details_on_Diagnosis	Sex	Age	Brain_Weight	pH	Previously_reported_RIN_CTX	Previously_reported_RIN_CBL	PMI	Primary_Cause_of_Death	Secondary_Cause_of_Death	Agonal_State	Seizures	Seizure_notes	Psychiatric_Medications	Medication_notes	Comorbidity_notes	ADI.R_A	ADI.R_B_NV	ADI.R_B_V	ADI.R_C_	ADI.R_D_	IQ	IQ_notes	ethnicity_raw	race	handed	batch	SeqMethod	lobe	Ancestry_Genotype	Server_ID_Pancortical	RIN	Server_ID	ID
AN00493_BA17_2015-9072	AN00493	BA17	2015-9072	Harvard-ATP	ASD	Autism - confirmed by ADI-R	M	27	1575		6.6	7.8	8.3	Drowning	Respiratory Arrest	RD	N	None	N	Synthroid	Blind, septo-optical dysplasia, viral meningitis, measles								English-White	white	R	ASDPan_Batch1	first-strand	occipital	EUR	X13.091814.AN00493.BA17	4.2	AN00493_BA17_2015.9072	AN00493_BA17
AN00544_BA17_2015-9072	AN00544	BA17	2015-9072	Harvard-ATP	CTL	No Known Disorder	M	17	1250		7.75		28.92							no information	none noted								Unknown	unknown	U	ASDPan_Batch1	first-strand	occipital	EUR	X45.071514.AN00544.BA17	6.3	AN00544_BA17_2015.9072	AN00544_BA17
AN00764_BA17_2015-9072	AN00764	BA17	2015-9072	Harvard-ATP	ASD	Autism - confirmed by ADI-R	M	20	1144		8.1	8.6	23.7	Accident	Auto Trauma	RD	N	None	N	minocin, benzamycin	No major comorbidities, vitiligo	27	13		6	4	52	Cattell	English-White	white	R	ASDPan_Batch1	first-strand	occipital	EUR	X12.080114.AN00764.BA17	6.8	AN00764_BA17_2015.9072	AN00764_BA17
AN01410_BA17_2015-9184-RiboZero	AN01410	BA17	2015-9184	Harvard-ATP	CTL	No Known Disorder	M	41	1815		7.75	7.9	27.17							no information	none noted								Unknown	unknown	U	ASDPan_RNA-Access	RNA-Access	occipital	EUR		2.8	AN01410_BA17_2015-9184	AN01410_BA17
AN01971_BA17_2015-9072	AN01971	BA17	2015-9072	Harvard-ATP	ASD	Autism - confirmed by ADI-R	M	39					31.5	Asphyxia	Pneumonitis	SD	N	None	N	none noted	none noted								English-White	white	R	ASDPan_Batch1	first-strand	occipital	EUR	X09.073014.AN01971.BA17	3.9	AN01971_BA17_2015.9072	AN01971_BA17
AN02987_BA17_2015-9072	AN02987	BA17	2015-9072	Harvard-ATP	ASD	Autism - suspected	M	15					30.8	Head Trauma		RD	N	None	N	none noted	none noted								Unknown	unknown	U	ASDPan_Batch1	first-strand	occipital	EUR	X17.072214.AN02987.BA17	6.6	AN02987_BA17_2015.9072	AN02987_BA17
AN03217_BA17_2015-9072	AN03217	BA17	2015-9072	Harvard-ATP	CTL	No Known Disorder	M	19	1555		6.55	6.1	18.58	Pneumonia	Respiratory Infection	SD				no information	none noted								English-White	white	U	ASDPan_Batch1	first-strand	occipital	EUR	X20.080114.AN03217.BA17	4.6	AN03217_BA17_2015.9072	AN03217_BA17
AN04166_BA17_2015-9072	AN04166	BA17	2015-9072	Harvard-ATP	ASD	Autism - confirmed by ADI-R	M	24	1400				18.51	Acute Respiratory Distress Syndrome (ARDS)		RD	N	None	N	none noted	none noted								NULL		NULL	ASDPan_Batch1	first-strand	occipital	EUR	X01.091814.AN04166.BA17	4.7	AN04166_BA17_2015.9072	AN04166_BA17
AN04479_BA17_2015-9072	AN04479	BA17	2015-9072	Harvard-ATP	CTL	No Known Disorder	M	44	1370		7.05		23.26							no information	none noted								Unknown	unknown	U	ASDPan_Batch1	first-strand	occipital	EUR	X01.081314.AN04479.BA17	3.9	AN04479_BA17_2015.9072	AN04479_BA17
AN06420_BA17_2016-9099	AN06420	BA17	2016-9099	Harvard-ATP	ASD	Autism - confirmed by ADI-R	M	39	1520		8.2	5.8	13.95	Cardiac Tamponade	Dissecting Ascending Aorta	RD	N	None	N	none noted	none noted	20		12	4	5			English-White	white	R	ASDPan_Batch2	first-strand	occipital	EUR	X29.071514.AN06420.BA17	7.3	AN06420_BA17_2016.9099	AN06420_BA17
AN07176_BA17_2015-9072	AN07176	BA17	2015-9072	Harvard-ATP	CTL	No Known Disorder	M	21			7.4		29.91	Accident	Motor Vehicle	RD				no information	none noted								Unknown	unknown	U	ASDPan_Batch1	first-strand	occipital	EUR	X09.072414.AN07176.BA17	2.8	AN07176_BA17_2015.9072	AN07176_BA17
AN07444_BA17_2015-9184-RiboZero	AN07444	BA17	2015-9184	Harvard-ATP	CTL	No Known Disorder	M	17	1460				30.75	Asphyxia	Hanging	RD		None	Y	Zoloft	Depression								Unknown	unknown	U	ASDPan_RNA-Access	RNA-Access	occipital	EUR		2.7	AN07444_BA17_2015-9184	AN07444_BA17
AN08043_BA17_2015-9072	AN08043	BA17	2015-9072	Harvard-ATP	ASD	Autism - confirmed by ADI-R	F	52	1070				39.15				N	None	N	none noted	none noted								Unknown	unknown	U	ASDPan_Batch1	first-strand	occipital	EUR	X04.072913.AN08043.BA17	7.3	AN08043_BA17_2015.9072	AN08043_BA17
AN08166_BA17_2015-9184-RiboZero	AN08166	BA17	2015-9184	Harvard-ATP	ASD	Autism - confirmed by ADI-R	M	28	1580		6.8	8.2	43.25	seizure		ID	Y	Epilepsy	Y	Geodon, Regretol, Allegra	none noted	22		16	5	3	80	WAIS-III	Unknown	unknown	R	ASDPan_RNA-Access	RNA-Access	occipital	EUR		2.9	AN08166_BA17_2015-9184	AN08166_BA17
AN08677_BA17_2015-9184-RiboZero	AN08677	BA17	2015-9184	Harvard-ATP	CTL	No Known Disorder	M	38	1390				25.47							no information	none noted								Unknown	unknown	U	ASDPan_RNA-Access	RNA-Access	occipital	EUR		2	AN08677_BA17_2015-9184	AN08677_BA17
AN08792_BA17_2015-9072	AN08792	BA17	2015-9072	Harvard-ATP	ASD	Autism - confirmed by ADI-R	M	30	1230		6.45	2	20.3	Gastrointestinal Bleeding	CP; Seizure Disorder	ID	Y	Epilepsy	Y	Dilantin, depakote, tranxene, cisapride, folic acid, propulsid, priosec, reglan, mysoline, phenobarbital, clorazepate	Intellectual disability, low functioning autism, cerebral palsy, poorly controlled seizures, self mutaliation	22	12		2	5			English-White	white	R	ASDPan_Batch1	first-strand	occipital	EUR	X21.081014.AN08792.BA17	4.3	AN08792_BA17_2015.9072	AN08792_BA17
AN08873_BA17_2015-9072	AN08873	BA17	2015-9072	Harvard-ATP	ASD	Autism - confirmed by ADI-R	M	5	1560		7.7	8.4	25.5	Drowning	Asphyxia	RD	Y	Epilepsy	Y	Prozac	No major comorbidities, irregular response to pain, allergies	22	14		6	5			English-White	white	R	ASDPan_Batch1	first-strand	occipital	EUR	X13.090314.AN08873.BA17	2.3	AN08873_BA17_2015.9072	AN08873_BA17
AN09730_BA17_2015-9072	AN09730	BA17	2015-9072	Harvard-ATP	ASD	Autism - confirmed by ADI-R	M	22	1375		5.4	4	25	Asphyxia	Seizure	ID	Y	Epilepsy	Y	Abilify, Lamictal, Zonegran, flax seed oil, fish oil, multivitamins	No major comorbidities, irregular response to pain	28	14		6	5			English-White	white	R	ASDPan_Batch1	first-strand	occipital	HISPANIC	X01.080414.AN09730.BA17	4	AN09730_BA17_2015.9072	AN09730_BA17
AN10679_BA17_2015-9072	AN10679	BA17	2015-9072	Harvard-ATP	CTL	No Known Disorder	F	41	1310				14																Unknown	unknown	U	ASDPan_Batch1	first-strand	occipital	AFR	X37.071514.AN10679.BA17	5.4	AN10679_BA17_2015.9072	AN10679_BA17
AN10833_BA17_2015-9184-RiboZero	AN10833	BA17	2015-9184	Harvard-ATP	CTL	No Known Disorder	M	22	1360		6.55	4.5	21.47							no information	none noted								Unknown	unknown	U	ASDPan_RNA-Access	RNA-Access	occipital	EUR		3.5	AN10833_BA17_2015-9184	AN10833_BA17
AN11989_BA17_2015-9072	AN11989	BA17	2015-9072	Harvard-ATP	ASD	Autism - confirmed by ADI-R	M	30	1800		7.6	5.2	16.06	Cardiac Arrest	Fourth ventricle and cisterna magna dermoid tumor	SD	N	None	N	none noted	No major comorbidities, vision problems, sleeping problems,	26		22	12	5			Northern European White	white	L	ASDPan_Batch1	first-strand	occipital	EUR	X02.082014.AN11989.BA17	7.1	AN11989_BA17_2015.9072	AN11989_BA17
AN12137_BA17_2015-9072	AN12137	BA17	2015-9072	Harvard-ATP	CTL	No Known Disorder	M	31	1810		7.55	6.7	32.92	Asphyxia		RD				no information	none noted								Unknown	unknown	U	ASDPan_Batch1	first-strand	occipital	EUR	X10.053014.AN12137.BA17	6.8	AN12137_BA17_2015.9072	AN12137_BA17
AN12457_BA17_2015-9072	AN12457	BA17	2015-9072	Harvard-ATP	ASD	Autism - confirmed by ADI-R	F	29			6.7	4.1	17.83	seizure		SZ	Y	Epilepsy	Y	Luvox from 2000-2005 - 5 years of life	No major comorbidities, hearing problems	30		21	12	5			English-White	white	R	ASDPan_Batch1	first-strand	occipital	EUR	X08.060614.AN12457.BA17	3.9	AN12457_BA17_2015.9072	AN12457_BA17
AN13295_BA17_2015-9072	AN13295	BA17	2015-9072	Harvard-ATP	CTL	No Known Disorder	M	56	1370		7.5	6.3	22.12							no information	none noted								Unknown	unknown	U	ASDPan_Batch1	first-strand	occipital	EUR	X17.091814.AN13295.BA17	7	AN13295_BA17_2015.9072	AN13295_BA17
AN13872_BA17_2015-9072	AN13872	BA17	2015-9072	Harvard-ATP	ASD	Autism - confirmed by ADI-R	F	5	1360		6.6	7.7	33	Drowning		RD	N	None	N	none noted	No major comorbidities, irregular response to pain, vision problems	24		20	7	4	65	WPPSI-III	Asian	asian	B	ASDPan_Batch1	first-strand	occipital	ASN	X13.061914.AN13872.BA17	6.1	AN13872_BA17_2015.9072	AN13872_BA17
AN14757_BA17_2015-9072	AN14757	BA17	2015-9072	Harvard-ATP	CTL	No Known Disorder	M	24	1490		8.55	7.4	21.33	Cardiac Arrest		RD				no information	none noted								Unknown	unknown	U	ASDPan_Batch1	first-strand	occipital	AFR	X19.073014.AN14757.BA17	5.6	AN14757_BA17_2015.9072	AN14757_BA17
AN15088_BA17_2016-9099	AN15088	BA17	2016-9099	Harvard-ATP	CTL	No Known Disorder	F	52	1090				17.88	Cardiac Arrest		RD													NULL		NULL	ASDPan_Batch2	first-strand	occipital	EUR	X34.101514.AN15088.BA17	5.5	AN15088_BA17_2016.9099	AN15088_BA17
AN15566_BA17_2015-9184-RiboZero	AN15566	BA17	2015-9184	Harvard-ATP	CTL	No Known Disorder	F	32	1360		6.65	8.1	28.92																Unknown	unknown	U	ASDPan_RNA-Access	RNA-Access	occipital	EUR		2.1	AN15566_BA17_2015-9184	AN15566_BA17
AN16115_BA17_2015-9072	AN16115	BA17	2015-9072	Harvard-ATP	ASD	Autism - confirmed by ADI-R	F	11	1460		5	5.9	12.88	Drowning	Seizures	RD	Y	Epilepsy	Y	Tegretol, Dilantin, Topomax, Klonopin, Lamictal, Dexadrine, Adderall	Intellectual disability, irregular response to pain, irregular response to heat	22		14	3	5	58	DAS	Northern European White	white	R	ASDPan_Batch1	first-strand	occipital	EUR	X27.061714.AN16115.BA17	3.2	AN16115_BA17_2015.9072	AN16115_BA17
AN16641_BA17_2015-9072	AN16641	BA17	2015-9072	Harvard-ATP	ASD	Autism - confirmed by ADI-R	M	9	1320		6.55	6.3	27	seizure		SZ	Y	Epilepsy	Y	Tegretol, clonidine, dilantin, lamictal, ritalin, depakote	Irregular response to temperature, pain, bowel constipation	24	13		4	5			English-White	white	R	ASDPan_Batch1	first-strand	occipital	EUR	X01.053014.AN16641.BA17	6.7	AN16641_BA17_2015.9072	AN16641_BA17
AN17254_BA17_2015-9072	AN17254	BA17	2015-9072	Harvard-ATP	ASD	Autism - confirmed by ADI-R	M	51	1530		8.05	5	22.16	Cardiac Arrest		RD	Y	Epilepsy	N	none noted	No major comorbidities, irregular response to pain, hyperactive until age 16	27		19	6	5			English-White	white	L	ASDPan_Batch1	first-strand	occipital	EUR	X09.061814.AN17254.BA17	3.9	AN17254_BA17_2015.9072	AN17254_BA17
AN17425_BA17_2015-9072	AN17425	BA17	2015-9072	Harvard-ATP	CTL	No Known Disorder	M	16	1500		8	7.2	26.16	Cardiac Arrest	Heart Disease	RD				no information	none noted								Unknown	unknown	U	ASDPan_Batch1	first-strand	occipital	EUR	X37.072214.AN17425.BA17	2.6	AN17425_BA17_2015.9072	AN17425_BA17
AN17515_BA17_2015-9072	AN17515	BA17	2015-9072	Harvard-ATP	ASD	Autism - confirmed by ADI-R	M	54	1180				28.25	Cancer		SD	N	None	N	none noted	none noted								English-White	white	R	ASDPan_Batch1	first-strand	occipital	EUR	X17.061814.AN17515.BA17	2.8	AN17515_BA17_2015.9072	AN17515_BA17
AN19442_BA17_2016-9099	AN19442	BA17	2016-9099	Harvard-ATP	CTL	No Known Disorder	M	50	1740		6.7	5.5	20.4							no information	none noted								Unknown	unknown	U	ASDPan_Batch2	first-strand	occipital	EUR	X06.101514.AN19442.BA17	5.2	AN19442_BA17_2016.9099	AN19442_BA17
AN19511_BA17_2016-9099	AN19511	BA17	2016-9099	Harvard-ATP	ASD	Autism - confirmed by ADI-R	M	8	1570		6.95	6.9	22.2	Cancer	Sarcoma	SD	Y	Epilepsy	N	none noted	Cancer, syndactyly	19		14	4	2			English-White	white	U	ASDPan_Batch2	first-strand	occipital	EUR	X08.012915.AN19511.BA17	4.1	AN19511_BA17_2016.9099	AN19511_BA17
AN19760_BA17_2016-9099	AN19760	BA17	2016-9099	Harvard-ATP	CTL	No Known Disorder	M	28	1580		8.55	8.3	23.25	Unknown						no information	none noted								Unknown	unknown	U	ASDPan_Batch2	first-strand	occipital	EUR	X13.101514.AN19760.BA17	4.9	AN19760_BA17_2016.9099	AN19760_BA17
UMB1670_BA17_2016-9099	UMB1670	BA17	2016-9099	NICHD-BTB	CTL	No Known Disorder	M	13.3					5	Asphyxia		RD	N			none noted	none noted								Caucasion	white	U	ASDPan_Batch2	first-strand	occipital	EUR	X06.022515.UMB1670.BA17	3.4	UMB1670_BA17_2016.9099	UMB1670_BA17
UMB1714_BA17_2016-9099	UMB1714	BA17	2016-9099	NICHD-BTB	CTL	No Known Disorder	M	12.4	1400				22	Cardiac Arrhythmia		RD	N			none noted	Cardiomyopathy, hyperlipidemia								AA	black-or-african-american	U	ASDPan_Batch2	first-strand	occipital	AFR	X03.111815.UMB1714.BA17	6.5	UMB1714_BA17_2016.9099	UMB1714_BA17
UMB1793_BA17_2016-9099	UMB1793	BA17	2016-9099	NICHD-BTB	CTL	No Known Disorder	M	11.7					19	Drowning		RD	N			none noted	none noted								NULL		NULL	ASDPan_Batch2	first-strand	occipital	AFR	X10.110515.UMB1793.BA17	5.6	UMB1793_BA17_2016.9099	UMB1793_BA17
UMB1908_BA17_2016-9099	UMB1908	BA17	2016-9099	NICHD-BTB	CTL	No Known Disorder	M	14					13	Asphyxia		RD	N			none noted									Caucasion	white	U	ASDPan_Batch2	first-strand	occipital	HISPANIC	X13.111215.UMB1908.BA17	7	UMB1908_BA17_2016.9099	UMB1908_BA17
UMB3415_BA17_2016-9099	UMB3415	BA17	2016-9099	NICHD-BTB	CTL	No Known Disorder	M	7.7	1320				12	Multisystem Failure		ID	N		N	none noted	Focal neuronal heterotopias, coarctation of the aorta								NULL		NULL	ASDPan_Batch2	first-strand	occipital	AFR	X41.030215.UMB3415.BA17	2.9	UMB3415_BA17_2016.9099	UMB3415_BA17
UMB3638_BA17_2016-9099	UMB3638	BA17	2016-9099	NICHD-BTB	CTL	No Known Disorder	M	14.3	1600				20	Electrocution		RD	N		N	none noted	Mild hydromyelia								NULL		NULL	ASDPan_Batch2	first-strand	occipital	EUR	X23.030215.UMB3638.BA17	3.6	UMB3638_BA17_2016.9099	UMB3638_BA17
UMB4231_BA17_2016-9099	UMB4231	BA17	2016-9099	NICHD-BTB	ASD	Autism - suspected	M	8.8	1570	6.64	7.1	8.3	12	Drowning		RD	N		Y	zuprexa, reminyl	MR, macrocephaly, dysmorphic features --> ?Sotos snydrome?								NULL		NULL	ASDPan_Batch2	first-strand	occipital	AFR	X28.032715.UMB4231.BA17	8	UMB4231_BA17_2016.9099	UMB4231_BA17
UMB4334_BA17_2016-9099	UMB4334	BA17	2016-9099	NICHD-BTB	ASD	Autism - confirmed by ADI-R	M	11	1450	6.11	7.1	7.2	27	Acute Hemorrhagic Tracheobronchitis		ID	Y	Epilepsy	Y	Keppra, lexapro	Brain edema, acute/mild	36	9	9	6	4			Hispanic	white	U	ASDPan_Batch2	first-strand	occipital	AFR	X12.112015.UMB4334.BA17	5	UMB4334_BA17_2016.9099	UMB4334_BA17
UMB4337_BA17_2016-9099	UMB4337	BA17	2016-9099	NICHD-BTB	CTL	No Known Disorder	M	8.2	1290	6.11	8.4	8.8	16	Motor vehicle accident		RD	N	None	N	none noted	Asthma								AA	black-or-african-american	U	ASDPan_Batch2	first-strand	occipital	AFR	X04.102115.UMB4337.BA17	4.1	UMB4337_BA17_2016.9099	UMB4337_BA17
UMB4721_BA17_2016-9099	UMB4721	BA17	2016-9099	NICHD-BTB	ASD	Autism - confirmed by ADI-R	M	8.8	1200	6.76	6.1	7.6	16	Drowning		RD	N	None	N	none noted	none noted	24	10		10	3			NULL		NULL	ASDPan_Batch2	first-strand	occipital	AFR	X18.110515.UMB4721.BA17	4.4	UMB4721_BA17_2016.9099	UMB4721_BA17
UMB4722_BA17_2016-9099	UMB4722	BA17	2016-9099	NICHD-BTB	CTL	No Known Disorder	M	14.5	1500	6.73	9		16	Multisystem Failure	MVA	RD	N	None	N	none noted	none noted								NULL		NULL	ASDPan_Batch2	first-strand	occipital	EUR	X30.110515.UMB4722.BA17	5.5	UMB4722_BA17_2016.9099	UMB4722_BA17
UMB4787_BA17_2016-9099	UMB4787	BA17	2016-9099	NICHD-BTB	CTL	No Known Disorder	M	12.9	1470	6.45	6.9	7.1	15	Asthma		RD	N	None	N	singulair, albuterol, prednisone, claritin	Asthma								AA	black-or-african-american	U	ASDPan_Batch2	first-strand	occipital	AFR	X16.110515.UMB4787.BA17	5.3	UMB4787_BA17_2016.9099	UMB4787_BA17
UMB5023_BA17_2016-9099	UMB5023	BA17	2016-9099	NICHD-BTB	ASD	Autism - suspected	M	45.5	1476	6.34	6.6	7.3	19	Hypertensive atherosclerotic cardiovascular disease, fall down stairs			N	None	N	none noted	Likely ID								Caucasion	white	U	ASDPan_Batch2	first-strand	occipital	MIXED	X18.030615.UMB5023.BA17	5.8	UMB5023_BA17_2016.9099	UMB5023_BA17
UMB5027_BA17_2016-9099	UMB5027	BA17	2016-9099	NICHD-BTB	ASD	Autism - suspected	M	37	1350	6.58	6.8	8.2	26	Obstruction Of Bowel Due To Adhesion		ID	N	None	Y	Risperdal, Luvox, Thorazine	Some evidence of neurological impairment						83	WISC, seems to have declined over age.	Unknown	unknown	U	ASDPan_Batch2	first-strand	occipital	AFR	X08.040316.UMB5027.BA17	6.7	UMB5027_BA17_2016.9099	UMB5027_BA17
UMB5115_BA17_2016-9099	UMB5115	BA17	2016-9099	NICHD-BTB	ASD	Autism - confirmed by ADI-R	M	46.4		6.6	7.3	8.2	29	Complications Of Pseuodmyxoma Peritonei		ID	Y	Epilepsy	Y	Haldol, Dilantin, Monopril, Miacalcin	Brain had moderate cerebrovascular abnormalities, Deaf, hypetension, hyperthyroidism	27		14	8	1			English-White	white	U	ASDPan_Batch2	first-strand	occipital	EUR	X21.022715.UMB5115.BA17	3.2	UMB5115_BA17_2016.9099	UMB5115_BA17
UMB5144_BA17_2016-9099	UMB5144	BA17	2016-9099	NICHD-BTB	ASD	Autism - confirmed by ADI-R	M	7.2		5.69	7.7	8.7	3	Cancer		SD	N	None	N	none noted	Rhabdomyosarcoma	28	12	20	3	3			Unknown	unknown	U	ASDPan_Batch2	first-strand	occipital	EUR	X26.033015.UMB5144.BA17	7.1	UMB5144_BA17_2016.9099	UMB5144_BA17
UMB5163_BA17_2016-9099	UMB5163	BA17	2016-9099	NICHD-BTB	CTL	No Known Disorder	M	14.9		6.3	7	7.8	12	Drowning		RD				no records									Caucasion	white	U	ASDPan_Batch2	first-strand	occipital	EUR	X21.022615.UMB5163.BA17	5.7	UMB5163_BA17_2016.9099	UMB5163_BA17
UMB5176_BA17_2016-9099	UMB5176	BA17	2016-9099	NICHD-BTB	ASD	Autism - confirmed by ADI-R	M	22.5	1525	6.64	6.8	8	18	Sudural hemorrhage			N	None	Y	Risperdal	no significant comorbidities were known	25	13	13	7	5			Unknown	unknown	U	ASDPan_Batch2	first-strand	occipital	AFR	X03.111215.UMB5176.BA17	5.4	UMB5176_BA17_2016.9099	UMB5176_BA17
UMB5297_BA17_2016-9099	UMB5297	BA17	2016-9099	NICHD-BTB	ASD	Autism - suspected	M	33.2	1500	6.24	6.4	6.2	50	Asphyxia	Face down position	RD	N	None	Y	Fluoxetine, norfluoxetine, seroquel, prozac, depakote, but only as of 3 year prior to death	Mild to moderate edema of brain, adventitial sclerosis and focal larteriosclerosis. Had light depression, OCD-like behavior							Cognitive function of 6-8 year old	Caucasion	white	U	ASDPan_Batch2	first-strand	occipital	HISPANIC	X29.112015.UMB5297.BA17	3.7	UMB5297_BA17_2016.9099	UMB5297_BA17
UMB5302_BA17_2016-9099	UMB5302	BA17	2016-9099	NICHD-BTB	ASD	Autism - suspected	M	16.3		6	3.5	4	20	Diabetic Ketoacidosis		ID	Y	One known seizure	Y	Risperdal, Luvox, Clonidine, Insulin	Diagnosed with epilepsy at age 8, had one seizure before death (first and only known seizure, possibly a syncopal episode), possible OCD								English-White	white	U	ASDPan_Batch2	first-strand	occipital	EUR	X24.110515.UMB5302.BA17	3.1	UMB5302_BA17_2016.9099	UMB5302_BA17
UMB5303_BA17_2016-9099	UMB5303	BA17	2016-9099	NICHD-BTB	ASD	Autism - suspected	M	67.3		6.82	7.2	6.7	16	Cardiac Arrest		RD	Y	Convulsive disorder	Y	Dilantin, Phenobarbital, Tegretol (at time of death), past included Meallaril, Kemadrin, Haldol, Serpasil, Thorazine, Chloral Hydrate, Trilafon, Navane	Intellectual disability, considerable developmental delay							History of ID	AA	black-or-african-american	U	ASDPan_Batch2	first-strand	occipital	AFR	X09.022415.UMB5303.BA17	8.2	UMB5303_BA17_2016.9099	UMB5303_BA17
UMB5309_BA17_2016-9099	UMB5309	BA17	2016-9099	NICHD-BTB	CTL	No Known Disorder	F	14.4		6.35	6.9	6.4	8	Toxic shock syndrome	Strep infection	ID													Caucasion	white	U	ASDPan_Batch2	first-strand	occipital	HISPANIC	X17.111815.UMB5309.BA17	3.2	UMB5309_BA17_2016.9099	UMB5309_BA17
UMB5340_BA17_2016-9099	UMB5340	BA17	2016-9099	NICHD-BTB	ASD	Autism - confirmed by ADI-R	M	53.5		6.41	7.8	7.7		Unknown	Parkinson's disease likely contributed		N	None	Y	Benztropine, Sinemet, Cipro (current meds)	Parkinson's disease, trauma to left thigh	30	10		10	5			Caucasion	white	U	ASDPan_Batch2	first-strand	occipital	EUR	X32.022615.UMB5340.BA17	3	UMB5340_BA17_2016.9099	UMB5340_BA17
AN00493_BA20-37_2015-9072	AN00493	BA20-37	2015-9072	Harvard-ATP	ASD	Autism - confirmed by ADI-R	M	27	1575		6.6	7.8	8.3	Drowning	Respiratory Arrest	RD	N	None	N	Synthroid	Blind, septo-optical dysplasia, viral meningitis, measles								English-White	white	R	ASDPan_Batch1	first-strand	temporal	EUR	X21.082013.AN00493.BA20.37	3.5	AN00493_BA20.37_2015.9072	AN00493_BA20-37
AN00764_BA20-37_2015-9072	AN00764	BA20-37	2015-9072	Harvard-ATP	ASD	Autism - confirmed by ADI-R	M	20	1144		8.1	8.6	23.7	Accident	Auto Trauma	RD	N	None	N	minocin, benzamycin	No major comorbidities, vitiligo	27	13		6	4	52	Cattell	English-White	white	R	ASDPan_Batch1	first-strand	temporal	EUR	X05.081513.AN00764.BA20.37	4.7	AN00764_BA20.37_2015.9072	AN00764_BA20-37
AN01410_BA20-37_2015-9072	AN01410	BA20-37	2015-9072	Harvard-ATP	CTL	No Known Disorder	M	41	1815		7.75	7.9	27.17							no information	none noted								Unknown	unknown	U	ASDPan_Batch1	first-strand	temporal	EUR	X01.060614.AN01410.BA20.37	6.5	AN01410_BA20.37_2015.9072	AN01410_BA20-37
AN01570_BA20-37_2016-9099	AN01570	BA20-37	2016-9099	Harvard-ATP	ASD	Autism - confirmed by ADI-R	F	18	2100		6.05	8.3	6.75	seizure	SUDEP	SZ	Y	Epilepsy	N	Multivitamins, taurine, digestive enzymes, cod liver oil	Hearing problems	28		23	9	5			English-White	white	R	ASDPan_Batch2	first-strand	temporal	EUR	X36.093014.AN01570.BA20.37	5.38724584103512	AN01570_BA20.37_2016.9099	AN01570_BA20-37
AN03217_BA20-37_2016-9099	AN03217	BA20-37	2016-9099	Harvard-ATP	CTL	No Known Disorder	M	19	1555		6.55	6.1	18.58	Pneumonia	Respiratory Infection	SD				no information	none noted								English-White	white	U	ASDPan_Batch2	first-strand	temporal	EUR	X25.012215.AN03217.BA20.37	4.2	AN03217_BA20.37_2016.9099	AN03217_BA20-37
AN03345_BA20-37_2015-9072	AN03345	BA20-37	2015-9072	Harvard-ATP	ASD	Autism - confirmed by ADI-R	M	2	1328		8.65	8.4	4	Drowning	Swimming Pool	RD	N	None	N	none noted	none noted	14	9		6	5	78	Merill-Palmer Scale	English-White	white	U	ASDPan_Batch1	first-strand	temporal	HISPANIC	X29.061914.AN03345.BA20.37	7.5	AN03345_BA20.37_2015.9072	AN03345_BA20-37
AN03632_BA20-37_2016-9099	AN03632	BA20-37	2016-9099	Harvard-ATP	ASD	Autism - suspected	F	49	1170				21.08	Cancer	Colorectal spread through abdomen	SD	N	None	N	none noted	none noted								Unknown	unknown	U	ASDPan_Batch2	first-strand	temporal	EUR	X18.021915.AN03632.BA20.37	6.4	AN03632_BA20.37_2016.9099	AN03632_BA20-37
AN04479_BA20-37_2015-9072	AN04479	BA20-37	2015-9072	Harvard-ATP	CTL	No Known Disorder	M	44	1370		7.05		23.26							no information	none noted								Unknown	unknown	U	ASDPan_Batch1	first-strand	temporal	EUR	X25.091814.AN04479.BA20.37	5.1	AN04479_BA20.37_2015.9072	AN04479_BA20-37
AN07176_BA20-37_2015-9072	AN07176	BA20-37	2015-9072	Harvard-ATP	CTL	No Known Disorder	M	21			7.4		29.91	Accident	Motor Vehicle	RD				no information	none noted								Unknown	unknown	U	ASDPan_Batch1	first-strand	temporal	EUR	X15.082214.AN07176.BA20.37	2.1	AN07176_BA20.37_2015.9072	AN07176_BA20-37
AN07444_BA20-37_2015-9072	AN07444	BA20-37	2015-9072	Harvard-ATP	CTL	No Known Disorder	M	17	1460				30.75	Asphyxia	Hanging	RD		None	Y	Zoloft	Depression								Unknown	unknown	U	ASDPan_Batch1	first-strand	temporal	EUR	X09.081314.AN07444.BA20.37	6	AN07444_BA20.37_2015.9072	AN07444_BA20-37
AN08043_BA20-37_2015-9072	AN08043	BA20-37	2015-9072	Harvard-ATP	ASD	Autism - confirmed by ADI-R	F	52	1070				39.15				N	None	N	none noted	none noted								Unknown	unknown	U	ASDPan_Batch1	first-strand	temporal	EUR	X13.082014.AN08043.BA20.37	6.4	AN08043_BA20.37_2015.9072	AN08043_BA20-37
AN08161_BA20-37_2016-9099	AN08161	BA20-37	2016-9099	Harvard-ATP	CTL	No Known Disorder	F	36	1150				23.83	Multisystem Failure		SD													Unknown	unknown	U	ASDPan_Batch2	first-strand	temporal	EUR	X38.022015.AN08161.BA20.37	7.7	AN08161_BA20.37_2016.9099	AN08161_BA20-37
AN08166_BA20-37_2015-9072	AN08166	BA20-37	2015-9072	Harvard-ATP	ASD	Autism - confirmed by ADI-R	M	28	1580		6.8	8.2	43.25	seizure		ID	Y	Epilepsy	Y	Geodon, Regretol, Allegra	none noted	22		16	5	3	80	WAIS-III	Unknown	unknown	R	ASDPan_Batch1	first-strand	temporal	EUR	X17.072014.AN08166.BA20.37	6.2	AN08166_BA20.37_2015.9072	AN08166_BA20-37
AN08677_BA20-37_2016-9099	AN08677	BA20-37	2016-9099	Harvard-ATP	CTL	No Known Disorder	M	38	1390				25.47							no information	none noted								Unknown	unknown	U	ASDPan_Batch2	first-strand	temporal	EUR	X23.021915.AN08677.BA20.37	7.2	AN08677_BA20.37_2016.9099	AN08677_BA20-37
AN08873_BA20-37_2016-9099	AN08873	BA20-37	2016-9099	Harvard-ATP	ASD	Autism - confirmed by ADI-R	M	5	1560		7.7	8.4	25.5	Drowning	Asphyxia	RD	Y	Epilepsy	Y	Prozac	No major comorbidities, irregular response to pain, allergies	22	14		6	5			English-White	white	R	ASDPan_Batch2	first-strand	temporal	EUR	X26.022015.AN08873.BA20.37	5.2	AN08873_BA20.37_2016.9099	AN08873_BA20-37
AN09714_BA20-37_2015-9072	AN09714	BA20-37	2015-9072	Harvard-ATP	ASD	Autism - confirmed by ADI-R	M	60	1210				26.5	Cancer		SD	Y	Epilepsy	Y	Dilantin, phenobarbital, rantex, carbamazepine, prilosec, docusate	No major comorbidities, irregular response to pain, mumps								Northern European White	white	L	ASDPan_Batch1	first-strand	temporal	EUR	X21.052914.AN09714.BA20.37	5.2	AN09714_BA20.37_2015.9072	AN09714_BA20-37
AN10679_BA20-37_2015-9072	AN10679	BA20-37	2015-9072	Harvard-ATP	CTL	No Known Disorder	F	41	1310				14																Unknown	unknown	U	ASDPan_Batch1	first-strand	temporal	AFR	X05.090314.AN10679.BA20.37	7.1	AN10679_BA20.37_2015.9072	AN10679_BA20-37
AN10723_BA20-37_2015-9072	AN10723	BA20-37	2015-9072	Harvard-ATP	CTL	No Known Disorder	M	60	1340				24.23	Cardiac Arrest		RD				no information	none noted								Unknown	unknown	U	ASDPan_Batch1	first-strand	temporal	EUR	X22.072014.AN10723.BA20.37	4.2	AN10723_BA20.37_2015.9072	AN10723_BA20-37
AN10833_BA20-37_2015-9072	AN10833	BA20-37	2015-9072	Harvard-ATP	CTL	No Known Disorder	M	22	1360		6.55	4.5	21.47							no information	none noted								Unknown	unknown	U	ASDPan_Batch1	first-strand	temporal	EUR	X15.072613.AN10833.BA20.37	6	AN10833_BA20.37_2015.9072	AN10833_BA20-37
AN11796_BA20-37_2015-9072	AN11796	BA20-37	2015-9072	Harvard-ATP	ASD	Autism - confirmed by ADI-R	M	14					2.35	Asphyxia	Tachycardia, subsequent to seizure and presumed allergic reaction to Atavan	ID	Y	Epilepsy	N	none noted	No major comorbidities, allergies								NULL		NULL	ASDPan_Batch1	first-strand	temporal	EUR	X20.081914.AN11796.BA20.37	4.4	AN11796_BA20.37_2015.9072	AN11796_BA20-37
AN11989_BA20-37_2015-9072	AN11989	BA20-37	2015-9072	Harvard-ATP	ASD	Autism - confirmed by ADI-R	M	30	1800		7.6	5.2	16.06	Cardiac Arrest	Fourth ventricle and cisterna magna dermoid tumor	SD	N	None	N	none noted	No major comorbidities, vision problems, sleeping problems,	26		22	12	5			Northern European White	white	L	ASDPan_Batch1	first-strand	temporal	EUR	X06.082014.AN11989.BA20.37	5.3	AN11989_BA20.37_2015.9072	AN11989_BA20-37
AN12137_BA20-37_2016-9099	AN12137	BA20-37	2016-9099	Harvard-ATP	CTL	No Known Disorder	M	31	1810		7.55	6.7	32.92	Asphyxia		RD				no information	none noted								Unknown	unknown	U	ASDPan_Batch2	first-strand	temporal	EUR	X37.061914.AN12137.BA20.37	6.4	AN12137_BA20.37_2016.9099	AN12137_BA20-37
AN12457_BA20-37_2016-9099	AN12457	BA20-37	2016-9099	Harvard-ATP	ASD	Autism - confirmed by ADI-R	F	29			6.7	4.1	17.83	seizure		SZ	Y	Epilepsy	Y	Luvox from 2000-2005 - 5 years of life	No major comorbidities, hearing problems	30		21	12	5			English-White	white	R	ASDPan_Batch2	first-strand	temporal	EUR	X39.022015.AN12457.BA20.37	4.9	AN12457_BA20.37_2016.9099	AN12457_BA20-37
AN13295_BA20-37_2015-9184-RiboZero	AN13295	BA20-37	2015-9184	Harvard-ATP	CTL	No Known Disorder	M	56	1370		7.5	6.3	22.12							no information	none noted								Unknown	unknown	U	ASDPan_RNA-Access	RNA-Access	temporal	EUR		2.3	AN13295_BA20-37_2015-9184	AN13295_BA20-37
AN13872_BA20-37_2015-9072	AN13872	BA20-37	2015-9072	Harvard-ATP	ASD	Autism - confirmed by ADI-R	F	5	1360		6.6	7.7	33	Drowning		RD	N	None	N	none noted	No major comorbidities, irregular response to pain, vision problems	24		20	7	4	65	WPPSI-III	Asian	asian	B	ASDPan_Batch1	first-strand	temporal	ASN	X01.082814.AN13872.BA20.37	6.7	AN13872_BA20.37_2015.9072	AN13872_BA20-37
AN14757_BA20-37_2015-9072	AN14757	BA20-37	2015-9072	Harvard-ATP	CTL	No Known Disorder	M	24	1490		8.55	7.4	21.33	Cardiac Arrest		RD				no information	none noted								Unknown	unknown	U	ASDPan_Batch1	first-strand	temporal	AFR	X05.091814.AN14757.BA20.37	6.5	AN14757_BA20.37_2015.9072	AN14757_BA20-37
AN17254_BA20-37_2015-9072	AN17254	BA20-37	2015-9072	Harvard-ATP	ASD	Autism - confirmed by ADI-R	M	51	1530		8.05	5	22.16	Cardiac Arrest		RD	Y	Epilepsy	N	none noted	No major comorbidities, irregular response to pain, hyperactive until age 16	27		19	6	5			English-White	white	L	ASDPan_Batch1	first-strand	temporal	EUR	X28.061814.AN17254.BA20.37	4.7	AN17254_BA20.37_2015.9072	AN17254_BA20-37
AN17515_BA20-37_2015-9072	AN17515	BA20-37	2015-9072	Harvard-ATP	ASD	Autism - confirmed by ADI-R	M	54	1180				28.25	Cancer		SD	N	None	N	none noted	none noted								English-White	white	R	ASDPan_Batch1	first-strand	temporal	EUR	X17.082814.AN17515.BA20.37	6.2	AN17515_BA20.37_2015.9072	AN17515_BA20-37
AN19442_BA20-37_2015-9072	AN19442	BA20-37	2015-9072	Harvard-ATP	CTL	No Known Disorder	M	50	1740		6.7	5.5	20.4							no information	none noted								Unknown	unknown	U	ASDPan_Batch1	first-strand	temporal	EUR	X05.061814.AN19442.BA20.37	6	AN19442_BA20.37_2015.9072	AN19442_BA20-37
AN19760_BA20-37_2015-9072	AN19760	BA20-37	2015-9072	Harvard-ATP	CTL	No Known Disorder	M	28	1580		8.55	8.3	23.25	Unknown						no information	none noted								Unknown	unknown	U	ASDPan_Batch1	first-strand	temporal	EUR	X32.072414.AN19760.BA20.37	5	AN19760_BA20.37_2015.9072	AN19760_BA20-37
UMB1185_BA20-37_2016-9099	UMB1185	BA20-37	2016-9099	NICHD-BTB	CTL	No Known Disorder	M	4.7	1450	6.27	6.3		17	Drowning		RD	N												NULL		NULL	ASDPan_Batch2	first-strand	temporal	EUR	X73.030515.UMB1185.BA20.37	3.5	UMB1185_BA20.37_2016.9099	UMB1185_BA20-37
UMB1714_BA20-37_2016-9099	UMB1714	BA20-37	2016-9099	NICHD-BTB	CTL	No Known Disorder	M	12.4	1400				22	Cardiac Arrhythmia		RD	N			none noted	Cardiomyopathy, hyperlipidemia								AA	black-or-african-american	U	ASDPan_Batch2	first-strand	temporal	AFR	X16.022415.UMB1714.BA20.37	2.9	UMB1714_BA20.37_2016.9099	UMB1714_BA20-37
UMB1793_BA20-37_2016-9099	UMB1793	BA20-37	2016-9099	NICHD-BTB	CTL	No Known Disorder	M	11.7					19	Drowning		RD	N			none noted	none noted								NULL		NULL	ASDPan_Batch2	first-strand	temporal	AFR	X06.030615.UMB1793.BA20.37	6.3	UMB1793_BA20.37_2016.9099	UMB1793_BA20-37
UMB1860_BA20-37_2016-9099	UMB1860	BA20-37	2016-9099	NICHD-BTB	CTL	No Known Disorder	M	8	1570				5	Cardiac Arrhythmia		RD	N			none noted	Aortic valve myofibroblastic tumor								NULL		NULL	ASDPan_Batch2	first-strand	temporal	EUR	X36.030615.UMB1860.BA20.37	2.9	UMB1860_BA20.37_2016.9099	UMB1860_BA20-37
UMB3415_BA20-37_2016-9099	UMB3415	BA20-37	2016-9099	NICHD-BTB	CTL	No Known Disorder	M	7.7	1320				12	Multisystem Failure		ID	N		N	none noted	Focal neuronal heterotopias, coarctation of the aorta								NULL		NULL	ASDPan_Batch2	first-strand	temporal	AFR	X07.120815.UMB3415.BA20.37	5.5	UMB3415_BA20.37_2016.9099	UMB3415_BA20-37
UMB3638_BA20-37_2016-9099	UMB3638	BA20-37	2016-9099	NICHD-BTB	CTL	No Known Disorder	M	14.3	1600				20	Electrocution		RD	N		N	none noted	Mild hydromyelia								NULL		NULL	ASDPan_Batch2	first-strand	temporal	EUR	X51.030515.UMB3638.BA20.37	3.9	UMB3638_BA20.37_2016.9099	UMB3638_BA20-37
UMB4334_BA20-37_2016-9099	UMB4334	BA20-37	2016-9099	NICHD-BTB	ASD	Autism - confirmed by ADI-R	M	11	1450	6.11	7.1	7.2	27	Acute Hemorrhagic Tracheobronchitis		ID	Y	Epilepsy	Y	Keppra, lexapro	Brain edema, acute/mild	36	9	9	6	4			Hispanic	white	U	ASDPan_Batch2	first-strand	temporal	AFR	X30.030315.UMB4334.BA20.37	6.1	UMB4334_BA20.37_2016.9099	UMB4334_BA20-37
UMB4337_BA20-37_2016-9099	UMB4337	BA20-37	2016-9099	NICHD-BTB	CTL	No Known Disorder	M	8.2	1290	6.11	8.4	8.8	16	Motor vehicle accident		RD	N	None	N	none noted	Asthma								AA	black-or-african-american	U	ASDPan_Batch2	first-strand	temporal	AFR	X06.102115.UMB4337.BA20.37	6.6	UMB4337_BA20.37_2016.9099	UMB4337_BA20-37
UMB4670_BA20-37_2016-9099	UMB4670	BA20-37	2016-9099	NICHD-BTB	CTL	No Known Disorder	M	4.6	1470	5.58	7.7	8.9	17	Commotio Cordis	Hit by baseball in sternum	RD	N	None	N	none noted	Asthma								Caucasion	white	U	ASDPan_Batch2	first-strand	temporal	EUR	X67.030515.UMB4670.BA20.37	3.4	UMB4670_BA20.37_2016.9099	UMB4670_BA20-37
UMB4722_BA20-37_2016-9099	UMB4722	BA20-37	2016-9099	NICHD-BTB	CTL	No Known Disorder	M	14.5	1500	6.73	9		16	Multisystem Failure	MVA	RD	N	None	N	none noted	none noted								NULL		NULL	ASDPan_Batch2	first-strand	temporal	EUR	X19.111815.UMB4722.BA20.37	6.8	UMB4722_BA20.37_2016.9099	UMB4722_BA20-37
UMB4787_BA20-37_2016-9099	UMB4787	BA20-37	2016-9099	NICHD-BTB	CTL	No Known Disorder	M	12.9	1470	6.45	6.9	7.1	15	Asthma		RD	N	None	N	singulair, albuterol, prednisone, claritin	Asthma								AA	black-or-african-american	U	ASDPan_Batch2	first-strand	temporal	AFR	X13.112015.UMB4787.BA20.37	3.7	UMB4787_BA20.37_2016.9099	UMB4787_BA20-37
UMB4999_BA20-37_2016-9099	UMB4999	BA20-37	2016-9099	NICHD-BTB	ASD	Autism - suspected	M	20.8		6.76	7.5	7.9	14	Cardiac Arrhythmia		RD	N	None	Y	Risperdal, Depakote, Naltrexone	Severe ID/MR, self-injurious behavior							Severe ID noted	English-White	white	U	ASDPan_Batch2	first-strand	temporal	EUR	X01.030215.UMB4999.BA20.37	4.4	UMB4999_BA20.37_2016.9099	UMB4999_BA20-37
UMB5023_BA20-37_2016-9099	UMB5023	BA20-37	2016-9099	NICHD-BTB	ASD	Autism - suspected	M	45.5	1476	6.34	6.6	7.3	19	Hypertensive atherosclerotic cardiovascular disease, fall down stairs			N	None	N	none noted	Likely ID								Caucasion	white	U	ASDPan_Batch2	first-strand	temporal	MIXED	X07.033015.UMB5023.BA20.37	6.8	UMB5023_BA20.37_2016.9099	UMB5023_BA20-37
UMB5115_BA20-37_2016-9099	UMB5115	BA20-37	2016-9099	NICHD-BTB	ASD	Autism - confirmed by ADI-R	M	46.4		6.6	7.3	8.2	29	Complications Of Pseuodmyxoma Peritonei		ID	Y	Epilepsy	Y	Haldol, Dilantin, Monopril, Miacalcin	Brain had moderate cerebrovascular abnormalities, Deaf, hypetension, hyperthyroidism	27		14	8	1			English-White	white	U	ASDPan_Batch2	first-strand	temporal	EUR	X11.120815.UMB5115.BA20.37	3.4	UMB5115_BA20.37_2016.9099	UMB5115_BA20-37
UMB5144_BA20-37_2016-9099	UMB5144	BA20-37	2016-9099	NICHD-BTB	ASD	Autism - confirmed by ADI-R	M	7.2		5.69	7.7	8.7	3	Cancer		SD	N	None	N	none noted	Rhabdomyosarcoma	28	12	20	3	3			Unknown	unknown	U	ASDPan_Batch2	first-strand	temporal	EUR	X01.120815.UMB5144.BA20.37	6.1	UMB5144_BA20.37_2016.9099	UMB5144_BA20-37
UMB5163_BA20-37_2016-9099	UMB5163	BA20-37	2016-9099	NICHD-BTB	CTL	No Known Disorder	M	14.9		6.3	7	7.8	12	Drowning		RD				no records									Caucasion	white	U	ASDPan_Batch2	first-strand	temporal	EUR	X07.010716.UMB5163.BA20.37	5.2	UMB5163_BA20.37_2016.9099	UMB5163_BA20-37
UMB5176_BA20-37_2016-9099	UMB5176	BA20-37	2016-9099	NICHD-BTB	ASD	Autism - confirmed by ADI-R	M	22.5	1525	6.64	6.8	8	18	Sudural hemorrhage			N	None	Y	Risperdal	no significant comorbidities were known	25	13	13	7	5			Unknown	unknown	U	ASDPan_Batch2	first-strand	temporal	AFR	X31.030415.UMB5176.BA20.37	4.5	UMB5176_BA20.37_2016.9099	UMB5176_BA20-37
UMB5242_BA20-37_2016-9099	UMB5242	BA20-37	2016-9099	NICHD-BTB	CTL	No Known Disorder	M	15.3		6.35	6.7	6.7	9	Cardiac Arrhythmia		ID	N	None		noted to not have been on any medications	noted to have no significant medical history								NULL		NULL	ASDPan_Batch2	first-strand	temporal	EUR	X13.111815.UMB5242.BA20.37	3	UMB5242_BA20.37_2016.9099	UMB5242_BA20-37
UMB5297_BA20-37_2016-9099	UMB5297	BA20-37	2016-9099	NICHD-BTB	ASD	Autism - suspected	M	33.2	1500	6.24	6.4	6.2	50	Asphyxia	Face down position	RD	N	None	Y	Fluoxetine, norfluoxetine, seroquel, prozac, depakote, but only as of 3 year prior to death	Mild to moderate edema of brain, adventitial sclerosis and focal larteriosclerosis. Had light depression, OCD-like behavior							Cognitive function of 6-8 year old	Caucasion	white	U	ASDPan_Batch2	first-strand	temporal	HISPANIC	X13.110515.UMB5297.BA20.37	3.2	UMB5297_BA20.37_2016.9099	UMB5297_BA20-37
UMB5302_BA20-37_2016-9099	UMB5302	BA20-37	2016-9099	NICHD-BTB	ASD	Autism - suspected	M	16.3		6	3.5	4	20	Diabetic Ketoacidosis		ID	Y	One known seizure	Y	Risperdal, Luvox, Clonidine, Insulin	Diagnosed with epilepsy at age 8, had one seizure before death (first and only known seizure, possibly a syncopal episode), possible OCD								English-White	white	U	ASDPan_Batch2	first-strand	temporal	EUR	X23.010716.UMB5302.BA20.37	2.9	UMB5302_BA20.37_2016.9099	UMB5302_BA20-37
UMB5303_BA20-37_2016-9099	UMB5303	BA20-37	2016-9099	NICHD-BTB	ASD	Autism - suspected	M	67.3		6.82	7.2	6.7	16	Cardiac Arrest		RD	Y	Convulsive disorder	Y	Dilantin, Phenobarbital, Tegretol (at time of death), past included Meallaril, Kemadrin, Haldol, Serpasil, Thorazine, Chloral Hydrate, Trilafon, Navane	Intellectual disability, considerable developmental delay							History of ID	AA	black-or-african-american	U	ASDPan_Batch2	first-strand	temporal	AFR	X08.102115.UMB5303.BA20.37	5.8	UMB5303_BA20.37_2016.9099	UMB5303_BA20-37
UMB5309_BA20-37_2016-9099	UMB5309	BA20-37	2016-9099	NICHD-BTB	CTL	No Known Disorder	F	14.4		6.35	6.9	6.4	8	Toxic shock syndrome	Strep infection	ID													Caucasion	white	U	ASDPan_Batch2	first-strand	temporal	HISPANIC	X42.030515.UMB5309.BA20.37	5.3	UMB5309_BA20.37_2016.9099	UMB5309_BA20-37
AN00493_BA24_2015-9072	AN00493	BA24	2015-9072	Harvard-ATP	ASD	Autism - confirmed by ADI-R	M	27	1575		6.6	7.8	8.3	Drowning	Respiratory Arrest	RD	N	None	N	Synthroid	Blind, septo-optical dysplasia, viral meningitis, measles								English-White	white	R	ASDPan_Batch1	first-strand	frontal	EUR	X34.061614.AN00493.BA24	5	AN00493_BA24_2015.9072	AN00493_BA24
AN00544_BA24_2015-9072	AN00544	BA24	2015-9072	Harvard-ATP	CTL	No Known Disorder	M	17	1250		7.75		28.92							no information	none noted								Unknown	unknown	U	ASDPan_Batch1	first-strand	frontal	EUR	X45.061914.AN00544.BA24	7	AN00544_BA24_2015.9072	AN00544_BA24
AN01410_BA24_2015-9072	AN01410	BA24	2015-9072	Harvard-ATP	CTL	No Known Disorder	M	41	1815		7.75	7.9	27.17							no information	none noted								Unknown	unknown	U	ASDPan_Batch1	first-strand	frontal	EUR	X05.072114.AN01410.BA24	5.6	AN01410_BA24_2015.9072	AN01410_BA24
AN01570_BA24_2015-9072	AN01570	BA24	2015-9072	Harvard-ATP	ASD	Autism - confirmed by ADI-R	F	18	2100		6.05	8.3	6.75	seizure	SUDEP	SZ	Y	Epilepsy	N	Multivitamins, taurine, digestive enzymes, cod liver oil	Hearing problems	28		23	9	5			English-White	white	R	ASDPan_Batch1	first-strand	frontal	EUR	X05.091214.AN01570.BA24	7.4	AN01570_BA24_2015.9072	AN01570_BA24
AN01971_BA24_2015-9184-RiboZero	AN01971	BA24	2015-9184	Harvard-ATP	ASD	Autism - confirmed by ADI-R	M	39					31.5	Asphyxia	Pneumonitis	SD	N	None	N	none noted	none noted								English-White	white	R	ASDPan_RNA-Access	RNA-Access	frontal	EUR		2.6	AN01971_BA24_2015-9184	AN01971_BA24
AN02987_BA24_2015-9072	AN02987	BA24	2015-9072	Harvard-ATP	ASD	Autism - suspected	M	15					30.8	Head Trauma		RD	N	None	N	none noted	none noted								Unknown	unknown	U	ASDPan_Batch1	first-strand	frontal	EUR	X09.082114.AN02987.BA24	7.8	AN02987_BA24_2015.9072	AN02987_BA24
AN03345_BA24_2015-9072	AN03345	BA24	2015-9072	Harvard-ATP	ASD	Autism - confirmed by ADI-R	M	2	1328		8.65	8.4	4	Drowning	Swimming Pool	RD	N	None	N	none noted	none noted	14	9		6	5	78	Merill-Palmer Scale	English-White	white	U	ASDPan_Batch1	first-strand	frontal	HISPANIC	X23.073014.AN03345.BA24	6.2	AN03345_BA24_2015.9072	AN03345_BA24
AN03632_BA24_2016-9099	AN03632	BA24	2016-9099	Harvard-ATP	ASD	Autism - suspected	F	49	1170				21.08	Cancer	Colorectal spread through abdomen	SD	N	None	N	none noted	none noted								Unknown	unknown	U	ASDPan_Batch2	first-strand	frontal	EUR	X20.022015.AN03632.BA24	7.6	AN03632_BA24_2016.9099	AN03632_BA24
AN04166_BA24_2015-9184-RiboZero	AN04166	BA24	2015-9184	Harvard-ATP	ASD	Autism - confirmed by ADI-R	M	24	1400				18.51	Acute Respiratory Distress Syndrome (ARDS)		RD	N	None	N	none noted	none noted								NULL		NULL	ASDPan_RNA-Access	RNA-Access	frontal	EUR		2.2	AN04166_BA24_2015-9184	AN04166_BA24
AN06420_BA24_2015-9072	AN06420	BA24	2015-9072	Harvard-ATP	ASD	Autism - confirmed by ADI-R	M	39	1520		8.2	5.8	13.95	Cardiac Tamponade	Dissecting Ascending Aorta	RD	N	None	N	none noted	none noted	20		12	4	5			English-White	white	R	ASDPan_Batch1	first-strand	frontal	EUR	X39.081314.AN06420.BA24	6.6	AN06420_BA24_2015.9072	AN06420_BA24
AN07176_BA24_2015-9072	AN07176	BA24	2015-9072	Harvard-ATP	CTL	No Known Disorder	M	21			7.4		29.91	Accident	Motor Vehicle	RD				no information	none noted								Unknown	unknown	U	ASDPan_Batch1	first-strand	frontal	EUR	X17.053014.AN07176.BA24	3.2	AN07176_BA24_2015.9072	AN07176_BA24
AN07444_BA24_2015-9072	AN07444	BA24	2015-9072	Harvard-ATP	CTL	No Known Disorder	M	17	1460				30.75	Asphyxia	Hanging	RD		None	Y	Zoloft	Depression								Unknown	unknown	U	ASDPan_Batch1	first-strand	frontal	EUR	X25.082814.AN07444.BA24	4.5	AN07444_BA24_2015.9072	AN07444_BA24
AN08043_BA24_2015-9072	AN08043	BA24	2015-9072	Harvard-ATP	ASD	Autism - confirmed by ADI-R	F	52	1070				39.15				N	None	N	none noted	none noted								Unknown	unknown	U	ASDPan_Batch1	first-strand	frontal	EUR	X29.090414.AN08043.BA24	2.4	AN08043_BA24_2015.9072	AN08043_BA24
AN08166_BA24_2015-9072	AN08166	BA24	2015-9072	Harvard-ATP	ASD	Autism - confirmed by ADI-R	M	28	1580		6.8	8.2	43.25	seizure		ID	Y	Epilepsy	Y	Geodon, Regretol, Allegra	none noted	22		16	5	3	80	WAIS-III	Unknown	unknown	R	ASDPan_Batch1	first-strand	frontal	EUR	X26.082814.AN08166.BA24	7.2	AN08166_BA24_2015.9072	AN08166_BA24
AN08677_BA24_2015-9072	AN08677	BA24	2015-9072	Harvard-ATP	CTL	No Known Disorder	M	38	1390				25.47							no information	none noted								Unknown	unknown	U	ASDPan_Batch1	first-strand	frontal	EUR	X09.091814.AN08677.BA24	6.4	AN08677_BA24_2015.9072	AN08677_BA24
AN08792_BA24_2016-9099	AN08792	BA24	2016-9099	Harvard-ATP	ASD	Autism - confirmed by ADI-R	M	30	1230		6.45	2	20.3	Gastrointestinal Bleeding	CP; Seizure Disorder	ID	Y	Epilepsy	Y	Dilantin, depakote, tranxene, cisapride, folic acid, propulsid, priosec, reglan, mysoline, phenobarbital, clorazepate	Intellectual disability, low functioning autism, cerebral palsy, poorly controlled seizures, self mutaliation	22	12		2	5			English-White	white	R	ASDPan_Batch2	first-strand	frontal	EUR	X24.072014.AN08792.BA24	5.6	AN08792_BA24_2016.9099	AN08792_BA24
AN08873_BA24_2015-9072	AN08873	BA24	2015-9072	Harvard-ATP	ASD	Autism - confirmed by ADI-R	M	5	1560		7.7	8.4	25.5	Drowning	Asphyxia	RD	Y	Epilepsy	Y	Prozac	No major comorbidities, irregular response to pain, allergies	22	14		6	5			English-White	white	R	ASDPan_Batch1	first-strand	frontal	EUR	X34.061914.AN08873.BA24	6.6	AN08873_BA24_2015.9072	AN08873_BA24
AN09714_BA24_2015-9072	AN09714	BA24	2015-9072	Harvard-ATP	ASD	Autism - confirmed by ADI-R	M	60	1210				26.5	Cancer		SD	Y	Epilepsy	Y	Dilantin, phenobarbital, rantex, carbamazepine, prilosec, docusate	No major comorbidities, irregular response to pain, mumps								Northern European White	white	L	ASDPan_Batch1	first-strand	frontal	EUR	X01.072913.AN09714.BA24	6	AN09714_BA24_2015.9072	AN09714_BA24
AN09730_BA24_2015-9072	AN09730	BA24	2015-9072	Harvard-ATP	ASD	Autism - confirmed by ADI-R	M	22	1375		5.4	4	25	Asphyxia	Seizure	ID	Y	Epilepsy	Y	Abilify, Lamictal, Zonegran, flax seed oil, fish oil, multivitamins	No major comorbidities, irregular response to pain	28	14		6	5			English-White	white	R	ASDPan_Batch1	first-strand	frontal	HISPANIC	X31.061714.AN09730.BA24	4.5	AN09730_BA24_2015.9072	AN09730_BA24
AN10679_BA24_2015-9072	AN10679	BA24	2015-9072	Harvard-ATP	CTL	No Known Disorder	F	41	1310				14																Unknown	unknown	U	ASDPan_Batch1	first-strand	frontal	AFR	X13.060614.AN10679.BA24	6.4	AN10679_BA24_2015.9072	AN10679_BA24
AN10833_BA24_2015-9072	AN10833	BA24	2015-9072	Harvard-ATP	CTL	No Known Disorder	M	22	1360		6.55	4.5	21.47							no information	none noted								Unknown	unknown	U	ASDPan_Batch1	first-strand	frontal	EUR	X05.082013.AN10833.BA24	6.4	AN10833_BA24_2015.9072	AN10833_BA24
AN11796_BA24_2015-9072	AN11796	BA24	2015-9072	Harvard-ATP	ASD	Autism - confirmed by ADI-R	M	14					2.35	Asphyxia	Tachycardia, subsequent to seizure and presumed allergic reaction to Atavan	ID	Y	Epilepsy	N	none noted	No major comorbidities, allergies								NULL		NULL	ASDPan_Batch1	first-strand	frontal	EUR	X32.061614.AN11796.BA24	5.7	AN11796_BA24_2015.9072	AN11796_BA24
AN11989_BA24_2016-9099	AN11989	BA24	2016-9099	Harvard-ATP	ASD	Autism - confirmed by ADI-R	M	30	1800		7.6	5.2	16.06	Cardiac Arrest	Fourth ventricle and cisterna magna dermoid tumor	SD	N	None	N	none noted	No major comorbidities, vision problems, sleeping problems,	26		22	12	5			Northern European White	white	L	ASDPan_Batch2	first-strand	frontal	EUR	X12.021915.AN11989.BA24	3	AN11989_BA24_2016.9099	AN11989_BA24
AN12137_BA24_2015-9072	AN12137	BA24	2015-9072	Harvard-ATP	CTL	No Known Disorder	M	31	1810		7.55	6.7	32.92	Asphyxia		RD				no information	none noted								Unknown	unknown	U	ASDPan_Batch1	first-strand	frontal	EUR	X23.081514.AN12137.BA24	5.4	AN12137_BA24_2015.9072	AN12137_BA24
AN12457_BA24_2016-9099	AN12457	BA24	2016-9099	Harvard-ATP	ASD	Autism - confirmed by ADI-R	F	29			6.7	4.1	17.83	seizure		SZ	Y	Epilepsy	Y	Luvox from 2000-2005 - 5 years of life	No major comorbidities, hearing problems	30		21	12	5			English-White	white	R	ASDPan_Batch2	first-strand	frontal	EUR	X05.022015.AN12457.BA24	7	AN12457_BA24_2016.9099	AN12457_BA24
AN13295_BA24_2015-9072	AN13295	BA24	2015-9072	Harvard-ATP	CTL	No Known Disorder	M	56	1370		7.5	6.3	22.12							no information	none noted								Unknown	unknown	U	ASDPan_Batch1	first-strand	frontal	EUR	X13.061614.AN13295.BA24	6.4	AN13295_BA24_2015.9072	AN13295_BA24
AN13872_BA24_2015-9072	AN13872	BA24	2015-9072	Harvard-ATP	ASD	Autism - confirmed by ADI-R	F	5	1360		6.6	7.7	33	Drowning		RD	N	None	N	none noted	No major comorbidities, irregular response to pain, vision problems	24		20	7	4	65	WPPSI-III	Asian	asian	B	ASDPan_Batch1	first-strand	frontal	ASN	X21.090314.AN13872.BA24	6.6	AN13872_BA24_2015.9072	AN13872_BA24
AN15566_BA24_2015-9072	AN15566	BA24	2015-9072	Harvard-ATP	CTL	No Known Disorder	F	32	1360		6.65	8.1	28.92																Unknown	unknown	U	ASDPan_Batch1	first-strand	frontal	EUR	X39.081413.AN15566.BA24	6.2	AN15566_BA24_2015.9072	AN15566_BA24
AN16115_BA24_2015-9072	AN16115	BA24	2015-9072	Harvard-ATP	ASD	Autism - confirmed by ADI-R	F	11	1460		5	5.9	12.88	Drowning	Seizures	RD	Y	Epilepsy	Y	Tegretol, Dilantin, Topomax, Klonopin, Lamictal, Dexadrine, Adderall	Intellectual disability, irregular response to pain, irregular response to heat	22		14	3	5	58	DAS	Northern European White	white	R	ASDPan_Batch1	first-strand	frontal	EUR	X01.082114.AN16115.BA24	5	AN16115_BA24_2015.9072	AN16115_BA24
AN17254_BA24_2016-9099	AN17254	BA24	2016-9099	Harvard-ATP	ASD	Autism - confirmed by ADI-R	M	51	1530		8.05	5	22.16	Cardiac Arrest		RD	Y	Epilepsy	N	none noted	No major comorbidities, irregular response to pain, hyperactive until age 16	27		19	6	5			English-White	white	L	ASDPan_Batch2	first-strand	frontal	EUR	X06.021915.AN17254.BA24	2.9	AN17254_BA24_2016.9099	AN17254_BA24
AN17425_BA24_2015-9072	AN17425	BA24	2015-9072	Harvard-ATP	CTL	No Known Disorder	M	16	1500		8	7.2	26.16	Cardiac Arrest	Heart Disease	RD				no information	none noted								Unknown	unknown	U	ASDPan_Batch1	first-strand	frontal	EUR	X26.073014.AN17425.BA24	6.1	AN17425_BA24_2015.9072	AN17425_BA24
AN17515_BA24_2015-9072	AN17515	BA24	2015-9072	Harvard-ATP	ASD	Autism - confirmed by ADI-R	M	54	1180				28.25	Cancer		SD	N	None	N	none noted	none noted								English-White	white	R	ASDPan_Batch1	first-strand	frontal	EUR	X05.090214.AN17515.BA24	5.2	AN17515_BA24_2015.9072	AN17515_BA24
AN19442_BA24_2015-9072	AN19442	BA24	2015-9072	Harvard-ATP	CTL	No Known Disorder	M	50	1740		6.7	5.5	20.4							no information	none noted								Unknown	unknown	U	ASDPan_Batch1	first-strand	frontal	EUR	X41.090314.AN19442.BA24	7.1	AN19442_BA24_2015.9072	AN19442_BA24
AN19511_BA24_2015-9072	AN19511	BA24	2015-9072	Harvard-ATP	ASD	Autism - confirmed by ADI-R	M	8	1570		6.95	6.9	22.2	Cancer	Sarcoma	SD	Y	Epilepsy	N	none noted	Cancer, syndactyly	19		14	4	2			English-White	white	U	ASDPan_Batch1	first-strand	frontal	EUR	X29.082014.AN19511.BA24	7.2	AN19511_BA24_2015.9072	AN19511_BA24
AN19760_BA24_2015-9072	AN19760	BA24	2015-9072	Harvard-ATP	CTL	No Known Disorder	M	28	1580		8.55	8.3	23.25	Unknown						no information	none noted								Unknown	unknown	U	ASDPan_Batch1	first-strand	frontal	EUR	X28.061614.AN19760.BA24	5.7	AN19760_BA24_2015.9072	AN19760_BA24
UMB1714_BA24_2016-9099	UMB1714	BA24	2016-9099	NICHD-BTB	CTL	No Known Disorder	M	12.4	1400				22	Cardiac Arrhythmia		RD	N			none noted	Cardiomyopathy, hyperlipidemia								AA	black-or-african-american	U	ASDPan_Batch2	first-strand	frontal	AFR	X12.030415.UMB1714.BA24	5.2	UMB1714_BA24_2016.9099	UMB1714_BA24
UMB1908_BA24_2016-9099	UMB1908	BA24	2016-9099	NICHD-BTB	CTL	No Known Disorder	M	14					13	Asphyxia		RD	N			none noted									Caucasion	white	U	ASDPan_Batch2	first-strand	frontal	HISPANIC	X21.112015.UMB1908.BA24	7.8	UMB1908_BA24_2016.9099	UMB1908_BA24
UMB4334_BA24_2016-9099	UMB4334	BA24	2016-9099	NICHD-BTB	ASD	Autism - confirmed by ADI-R	M	11	1450	6.11	7.1	7.2	27	Acute Hemorrhagic Tracheobronchitis		ID	Y	Epilepsy	Y	Keppra, lexapro	Brain edema, acute/mild	36	9	9	6	4			Hispanic	white	U	ASDPan_Batch2	first-strand	frontal	AFR	X01.030615.UMB4334.BA24	3.4	UMB4334_BA24_2016.9099	UMB4334_BA24
UMB4787_BA24_2016-9099	UMB4787	BA24	2016-9099	NICHD-BTB	CTL	No Known Disorder	M	12.9	1470	6.45	6.9	7.1	15	Asthma		RD	N	None	N	singulair, albuterol, prednisone, claritin	Asthma								AA	black-or-african-american	U	ASDPan_Batch2	first-strand	frontal	AFR	X13.102115.UMB4787.BA24	3.3	UMB4787_BA24_2016.9099	UMB4787_BA24
UMB4999_BA24_2016-9099	UMB4999	BA24	2016-9099	NICHD-BTB	ASD	Autism - suspected	M	20.8		6.76	7.5	7.9	14	Cardiac Arrhythmia		RD	N	None	Y	Risperdal, Depakote, Naltrexone	Severe ID/MR, self-injurious behavior							Severe ID noted	English-White	white	U	ASDPan_Batch2	first-strand	frontal	EUR	X52.030615.UMB4999.BA24	7.4	UMB4999_BA24_2016.9099	UMB4999_BA24
UMB5023_BA24_2016-9099	UMB5023	BA24	2016-9099	NICHD-BTB	ASD	Autism - suspected	M	45.5	1476	6.34	6.6	7.3	19	Hypertensive atherosclerotic cardiovascular disease, fall down stairs			N	None	N	none noted	Likely ID								Caucasion	white	U	ASDPan_Batch2	first-strand	frontal	MIXED	X05.112015.UMB5023.BA24	6.3	UMB5023_BA24_2016.9099	UMB5023_BA24
UMB5027_BA24_2016-9099	UMB5027	BA24	2016-9099	NICHD-BTB	ASD	Autism - suspected	M	37	1350	6.58	6.8	8.2	26	Obstruction Of Bowel Due To Adhesion		ID	N	None	Y	Risperdal, Luvox, Thorazine	Some evidence of neurological impairment						83	WISC, seems to have declined over age.	Unknown	unknown	U	ASDPan_Batch2	first-strand	frontal	AFR	X36.022715.UMB5027.BA24	5	UMB5027_BA24_2016.9099	UMB5027_BA24
UMB5115_BA24_2016-9099	UMB5115	BA24	2016-9099	NICHD-BTB	ASD	Autism - confirmed by ADI-R	M	46.4		6.6	7.3	8.2	29	Complications Of Pseuodmyxoma Peritonei		ID	Y	Epilepsy	Y	Haldol, Dilantin, Monopril, Miacalcin	Brain had moderate cerebrovascular abnormalities, Deaf, hypetension, hyperthyroidism	27		14	8	1			English-White	white	U	ASDPan_Batch2	first-strand	frontal	EUR	X51.030415.UMB5115.BA24	3.2	UMB5115_BA24_2016.9099	UMB5115_BA24
UMB5144_BA24_2016-9099	UMB5144	BA24	2016-9099	NICHD-BTB	ASD	Autism - confirmed by ADI-R	M	7.2		5.69	7.7	8.7	3	Cancer		SD	N	None	N	none noted	Rhabdomyosarcoma	28	12	20	3	3			Unknown	unknown	U	ASDPan_Batch2	first-strand	frontal	EUR	X01.110515.UMB5144.BA24	7.1	UMB5144_BA24_2016.9099	UMB5144_BA24
UMB5163_BA24_2016-9099	UMB5163	BA24	2016-9099	NICHD-BTB	CTL	No Known Disorder	M	14.9		6.3	7	7.8	12	Drowning		RD				no records									Caucasion	white	U	ASDPan_Batch2	first-strand	frontal	EUR	X44.030315.UMB5163.BA24	2.9	UMB5163_BA24_2016.9099	UMB5163_BA24
UMB5176_BA24_2016-9099	UMB5176	BA24	2016-9099	NICHD-BTB	ASD	Autism - confirmed by ADI-R	M	22.5	1525	6.64	6.8	8	18	Sudural hemorrhage			N	None	Y	Risperdal	no significant comorbidities were known	25	13	13	7	5			Unknown	unknown	U	ASDPan_Batch2	first-strand	frontal	AFR	X05.121415.UMB5176.BA24	3	UMB5176_BA24_2016.9099	UMB5176_BA24
UMB5242_BA24_2016-9099	UMB5242	BA24	2016-9099	NICHD-BTB	CTL	No Known Disorder	M	15.3		6.35	6.7	6.7	9	Cardiac Arrhythmia		ID	N	None		noted to not have been on any medications	noted to have no significant medical history								NULL		NULL	ASDPan_Batch2	first-strand	frontal	EUR	X31.112015.UMB5242.BA24	5.1	UMB5242_BA24_2016.9099	UMB5242_BA24
UMB5297_BA24_2016-9099	UMB5297	BA24	2016-9099	NICHD-BTB	ASD	Autism - suspected	M	33.2	1500	6.24	6.4	6.2	50	Asphyxia	Face down position	RD	N	None	Y	Fluoxetine, norfluoxetine, seroquel, prozac, depakote, but only as of 3 year prior to death	Mild to moderate edema of brain, adventitial sclerosis and focal larteriosclerosis. Had light depression, OCD-like behavior							Cognitive function of 6-8 year old	Caucasion	white	U	ASDPan_Batch2	first-strand	frontal	HISPANIC	X13.120815.UMB5297.BA24	8	UMB5297_BA24_2016.9099	UMB5297_BA24
UMB5302_BA24_2016-9099	UMB5302	BA24	2016-9099	NICHD-BTB	ASD	Autism - suspected	M	16.3		6	3.5	4	20	Diabetic Ketoacidosis		ID	Y	One known seizure	Y	Risperdal, Luvox, Clonidine, Insulin	Diagnosed with epilepsy at age 8, had one seizure before death (first and only known seizure, possibly a syncopal episode), possible OCD								English-White	white	U	ASDPan_Batch2	first-strand	frontal	EUR	X28.112015.UMB5302.BA24	3.1	UMB5302_BA24_2016.9099	UMB5302_BA24
UMB5303_BA24_2016-9099	UMB5303	BA24	2016-9099	NICHD-BTB	ASD	Autism - suspected	M	67.3		6.82	7.2	6.7	16	Cardiac Arrest		RD	Y	Convulsive disorder	Y	Dilantin, Phenobarbital, Tegretol (at time of death), past included Meallaril, Kemadrin, Haldol, Serpasil, Thorazine, Chloral Hydrate, Trilafon, Navane	Intellectual disability, considerable developmental delay							History of ID	AA	black-or-african-american	U	ASDPan_Batch2	first-strand	frontal	AFR	X26.030515.UMB5303.BA24	3	UMB5303_BA24_2016.9099	UMB5303_BA24
UMB5309_BA24_2016-9099	UMB5309	BA24	2016-9099	NICHD-BTB	CTL	No Known Disorder	F	14.4		6.35	6.9	6.4	8	Toxic shock syndrome	Strep infection	ID													Caucasion	white	U	ASDPan_Batch2	first-strand	frontal	HISPANIC	X16.022615.UMB5309.BA24	3	UMB5309_BA24_2016.9099	UMB5309_BA24
UMB5340_BA24_2016-9099	UMB5340	BA24	2016-9099	NICHD-BTB	ASD	Autism - confirmed by ADI-R	M	53.5		6.41	7.8	7.7		Unknown	Parkinson's disease likely contributed		N	None	Y	Benztropine, Sinemet, Cipro (current meds)	Parkinson's disease, trauma to left thigh	30	10		10	5			Caucasion	white	U	ASDPan_Batch2	first-strand	frontal	EUR	X21.102115.UMB5340.BA24	6.7	UMB5340_BA24_2016.9099	UMB5340_BA24
AN00544_BA3-1-2-5_2015-9072	AN00544	BA3-1-2-5	2015-9072	Harvard-ATP	CTL	No Known Disorder	M	17	1250		7.75		28.92							no information	none noted								Unknown	unknown	U	ASDPan_Batch1	first-strand	parietal	EUR	X01.073014.AN00544.BA3.1.2.5	5.1	AN00544_BA3.1.2.5_2015.9072	AN00544_BA3-1-2-5
AN00764_BA3-1-2-5_2016-9099	AN00764	BA3-1-2-5	2016-9099	Harvard-ATP	ASD	Autism - confirmed by ADI-R	M	20	1144		8.1	8.6	23.7	Accident	Auto Trauma	RD	N	None	N	minocin, benzamycin	No major comorbidities, vitiligo	27	13		6	4	52	Cattell	English-White	white	R	ASDPan_Batch2	first-strand	parietal	EUR	X36.092314.AN00764.BA3.1.2.5	4.3	AN00764_BA3.1.2.5_2016.9099	AN00764_BA3-1-2-5
AN01410_BA3-1-2-5_2015-9072	AN01410	BA3-1-2-5	2015-9072	Harvard-ATP	CTL	No Known Disorder	M	41	1815		7.75	7.9	27.17							no information	none noted								Unknown	unknown	U	ASDPan_Batch1	first-strand	parietal	EUR	X24.072613.AN01410.BA3.1.2.5	4.8	AN01410_BA3.1.2.5_2015.9072	AN01410_BA3-1-2-5
AN01570_BA3-1-2-5_2015-9072	AN01570	BA3-1-2-5	2015-9072	Harvard-ATP	ASD	Autism - confirmed by ADI-R	F	18	2100		6.05	8.3	6.75	seizure	SUDEP	SZ	Y	Epilepsy	N	Multivitamins, taurine, digestive enzymes, cod liver oil	Hearing problems	28		23	9	5			English-White	white	R	ASDPan_Batch1	first-strand	parietal	EUR	X33.082214.AN01570.BA3.1.2.5	3	AN01570_BA3.1.2.5_2015.9072	AN01570_BA3-1-2-5
AN02987_BA3-1-2-5_2015-9072	AN02987	BA3-1-2-5	2015-9072	Harvard-ATP	ASD	Autism - suspected	M	15					30.8	Head Trauma		RD	N	None	N	none noted	none noted								Unknown	unknown	U	ASDPan_Batch1	first-strand	parietal	EUR	X09.061614.AN02987.BA3.1.2.5	6.4	AN02987_BA3.1.2.5_2015.9072	AN02987_BA3-1-2-5
AN03217_BA3-1-2-5_2015-9072	AN03217	BA3-1-2-5	2015-9072	Harvard-ATP	CTL	No Known Disorder	M	19	1555		6.55	6.1	18.58	Pneumonia	Respiratory Infection	SD				no information	none noted								English-White	white	U	ASDPan_Batch1	first-strand	parietal	EUR	X05.060414.AN03217.BA3.1.2.5	6.4	AN03217_BA3.1.2.5_2015.9072	AN03217_BA3-1-2-5
AN03345_BA3-1-2-5_2015-9072	AN03345	BA3-1-2-5	2015-9072	Harvard-ATP	ASD	Autism - confirmed by ADI-R	M	2	1328		8.65	8.4	4	Drowning	Swimming Pool	RD	N	None	N	none noted	none noted	14	9		6	5	78	Merill-Palmer Scale	English-White	white	U	ASDPan_Batch1	first-strand	parietal	HISPANIC	X11.060614.AN03345.BA3.1.2.5	5.8	AN03345_BA3.1.2.5_2015.9072	AN03345_BA3-1-2-5
AN03632_BA3-1-2-5_2015-9072	AN03632	BA3-1-2-5	2015-9072	Harvard-ATP	ASD	Autism - suspected	F	49	1170				21.08	Cancer	Colorectal spread through abdomen	SD	N	None	N	none noted	none noted								Unknown	unknown	U	ASDPan_Batch1	first-strand	parietal	EUR	X01.072014.AN03632.BA3.1.2.5	6.7	AN03632_BA3.1.2.5_2015.9072	AN03632_BA3-1-2-5
AN04166_BA3-1-2-5_2015-9184-RiboZero	AN04166	BA3-1-2-5	2015-9184	Harvard-ATP	ASD	Autism - confirmed by ADI-R	M	24	1400				18.51	Acute Respiratory Distress Syndrome (ARDS)		RD	N	None	N	none noted	none noted								NULL		NULL	ASDPan_RNA-Access	RNA-Access	parietal	EUR		2	AN04166_BA3-1-2-5_2015-9184	AN04166_BA3-1-2-5
AN04479_BA3-1-2-5_2016-9099	AN04479	BA3-1-2-5	2016-9099	Harvard-ATP	CTL	No Known Disorder	M	44	1370		7.05		23.26							no information	none noted								Unknown	unknown	U	ASDPan_Batch2	first-strand	parietal	EUR	X06.022015.AN04479.BA3.1.2.5	4.2	AN04479_BA3.1.2.5_2016.9099	AN04479_BA3-1-2-5
AN06420_BA3-1-2-5_2015-9072	AN06420	BA3-1-2-5	2015-9072	Harvard-ATP	ASD	Autism - confirmed by ADI-R	M	39	1520		8.2	5.8	13.95	Cardiac Tamponade	Dissecting Ascending Aorta	RD	N	None	N	none noted	none noted	20		12	4	5			English-White	white	R	ASDPan_Batch1	first-strand	parietal	EUR	X39.061614.AN06420.BA3.1.2.5	6.8	AN06420_BA3.1.2.5_2015.9072	AN06420_BA3-1-2-5
AN07176_BA3-1-2-5_2015-9072	AN07176	BA3-1-2-5	2015-9072	Harvard-ATP	CTL	No Known Disorder	M	21			7.4		29.91	Accident	Motor Vehicle	RD				no information	none noted								Unknown	unknown	U	ASDPan_Batch1	first-strand	parietal	EUR	X34.081413.AN07176.BA3.1.2.5	4.8	AN07176_BA3.1.2.5_2015.9072	AN07176_BA3-1-2-5
AN07444_BA3-1-2-5_2015-9072	AN07444	BA3-1-2-5	2015-9072	Harvard-ATP	CTL	No Known Disorder	M	17	1460				30.75	Asphyxia	Hanging	RD		None	Y	Zoloft	Depression								Unknown	unknown	U	ASDPan_Batch1	first-strand	parietal	EUR	X29.072114.AN07444.BA3.1.2.5	5.5	AN07444_BA3.1.2.5_2015.9072	AN07444_BA3-1-2-5
AN08043_BA3-1-2-5_2015-9072	AN08043	BA3-1-2-5	2015-9072	Harvard-ATP	ASD	Autism - confirmed by ADI-R	F	52	1070				39.15				N	None	N	none noted	none noted								Unknown	unknown	U	ASDPan_Batch1	first-strand	parietal	EUR	X05.060614.AN08043.BA3.1.2.5	4.2	AN08043_BA3.1.2.5_2015.9072	AN08043_BA3-1-2-5
AN08161_BA3-1-2-5_2015-9072	AN08161	BA3-1-2-5	2015-9072	Harvard-ATP	CTL	No Known Disorder	F	36	1150				23.83	Multisystem Failure		SD													Unknown	unknown	U	ASDPan_Batch1	first-strand	parietal	EUR	X40.081413.AN08161.BA3.1.2.5	6.5	AN08161_BA3.1.2.5_2015.9072	AN08161_BA3-1-2-5
AN08166_BA3-1-2-5_2015-9072	AN08166	BA3-1-2-5	2015-9072	Harvard-ATP	ASD	Autism - confirmed by ADI-R	M	28	1580		6.8	8.2	43.25	seizure		ID	Y	Epilepsy	Y	Geodon, Regretol, Allegra	none noted	22		16	5	3	80	WAIS-III	Unknown	unknown	R	ASDPan_Batch1	first-strand	parietal	EUR	X10.061714.AN08166.BA3.1.2.5	5.7	AN08166_BA3.1.2.5_2015.9072	AN08166_BA3-1-2-5
AN08792_BA3-1-2-5_2016-9099	AN08792	BA3-1-2-5	2016-9099	Harvard-ATP	ASD	Autism - confirmed by ADI-R	M	30	1230		6.45	2	20.3	Gastrointestinal Bleeding	CP; Seizure Disorder	ID	Y	Epilepsy	Y	Dilantin, depakote, tranxene, cisapride, folic acid, propulsid, priosec, reglan, mysoline, phenobarbital, clorazepate	Intellectual disability, low functioning autism, cerebral palsy, poorly controlled seizures, self mutaliation	22	12		2	5			English-White	white	R	ASDPan_Batch2	first-strand	parietal	EUR	X22.092314.AN08792.BA3.1.2.5	7.5	AN08792_BA3.1.2.5_2016.9099	AN08792_BA3-1-2-5
AN08873_BA3-1-2-5_2015-9072	AN08873	BA3-1-2-5	2015-9072	Harvard-ATP	ASD	Autism - confirmed by ADI-R	M	5	1560		7.7	8.4	25.5	Drowning	Asphyxia	RD	Y	Epilepsy	Y	Prozac	No major comorbidities, irregular response to pain, allergies	22	14		6	5			English-White	white	R	ASDPan_Batch1	first-strand	parietal	EUR	X29.072214.AN08873.BA3.1.2.5	5.1	AN08873_BA3.1.2.5_2015.9072	AN08873_BA3-1-2-5
AN09714_BA3-1-2-5_2016-9099	AN09714	BA3-1-2-5	2016-9099	Harvard-ATP	ASD	Autism - confirmed by ADI-R	M	60	1210				26.5	Cancer		SD	Y	Epilepsy	Y	Dilantin, phenobarbital, rantex, carbamazepine, prilosec, docusate	No major comorbidities, irregular response to pain, mumps								Northern European White	white	L	ASDPan_Batch2	first-strand	parietal	EUR	X01.093014.AN09714.BA3.1.2.5	6.1	AN09714_BA3.1.2.5_2016.9099	AN09714_BA3-1-2-5
AN09730_BA3-1-2-5_2016-9099	AN09730	BA3-1-2-5	2016-9099	Harvard-ATP	ASD	Autism - confirmed by ADI-R	M	22	1375		5.4	4	25	Asphyxia	Seizure	ID	Y	Epilepsy	Y	Abilify, Lamictal, Zonegran, flax seed oil, fish oil, multivitamins	No major comorbidities, irregular response to pain	28	14		6	5			English-White	white	R	ASDPan_Batch2	first-strand	parietal	HISPANIC	X18.091214.AN09730.BA3.1.2.5	5	AN09730_BA3.1.2.5_2016.9099	AN09730_BA3-1-2-5
AN10679_BA3-1-2-5_2015-9072	AN10679	BA3-1-2-5	2015-9072	Harvard-ATP	CTL	No Known Disorder	F	41	1310				14																Unknown	unknown	U	ASDPan_Batch1	first-strand	parietal	AFR	X25.072214.AN10679.BA3.1.2.5	6.2	AN10679_BA3.1.2.5_2015.9072	AN10679_BA3-1-2-5
AN10723_BA3-1-2-5_2015-9072	AN10723	BA3-1-2-5	2015-9072	Harvard-ATP	CTL	No Known Disorder	M	60	1340				24.23	Cardiac Arrest		RD				no information	none noted								Unknown	unknown	U	ASDPan_Batch1	first-strand	parietal	EUR	X13.072114.AN10723.BA3.1.2.5	6.3	AN10723_BA3.1.2.5_2015.9072	AN10723_BA3-1-2-5
AN10833_BA3-1-2-5_2015-9072	AN10833	BA3-1-2-5	2015-9072	Harvard-ATP	CTL	No Known Disorder	M	22	1360		6.55	4.5	21.47							no information	none noted								Unknown	unknown	U	ASDPan_Batch1	first-strand	parietal	EUR	X01.082013.AN10833.BA3.1.2.5	5.2	AN10833_BA3.1.2.5_2015.9072	AN10833_BA3-1-2-5
AN11989_BA3-1-2-5_2016-9099	AN11989	BA3-1-2-5	2016-9099	Harvard-ATP	ASD	Autism - confirmed by ADI-R	M	30	1800		7.6	5.2	16.06	Cardiac Arrest	Fourth ventricle and cisterna magna dermoid tumor	SD	N	None	N	none noted	No major comorbidities, vision problems, sleeping problems,	26		22	12	5			Northern European White	white	L	ASDPan_Batch2	first-strand	parietal	EUR	X01.092314.AN11989.BA3.1.2.5	7.5	AN11989_BA3.1.2.5_2016.9099	AN11989_BA3-1-2-5
AN12137_BA3-1-2-5-BA7_2015-9072	AN12137	BA3-1-2-5	2015-9072	Harvard-ATP	CTL	No Known Disorder	M	31	1810		7.55	6.7	32.92	Asphyxia		RD				no information	none noted								Unknown	unknown	U	ASDPan_Batch1	first-strand	parietal	EUR	X09.090414.AN12137.BA3.1.2.5.BA7	6.4	AN12137_BA3.1.2.5.BA7_2015.9072	AN12137_BA3-1-2-5
AN12457_BA3-1-2-5_2015-9184-RiboZero	AN12457	BA3-1-2-5	2015-9184	Harvard-ATP	ASD	Autism - confirmed by ADI-R	F	29			6.7	4.1	17.83	seizure		SZ	Y	Epilepsy	Y	Luvox from 2000-2005 - 5 years of life	No major comorbidities, hearing problems	30		21	12	5			English-White	white	R	ASDPan_RNA-Access	RNA-Access	parietal	EUR		2.1	AN12457_BA3-1-2-5_2015-9184	AN12457_BA3-1-2-5
[truncated: 473 more rows]

## Sheet: RNA-seq Stats
ID	picard_alignment.PF_HQ_ALIGNED_READS	picard_alignment.READS_ALIGNED_IN_PAIRS	picard_alignment.MEAN_READ_LENGTH	picard_alignment.PF_INDEL_RATE	picard_alignment.TOTAL_READS	picard_alignment.PCT_CHIMERAS	picard_alignment.PF_HQ_ERROR_RATE	picard_alignment.PF_ALIGNED_BASES	picard_alignment.PF_READS	picard_alignment.PCT_ADAPTER	picard_alignment.PCT_PF_READS_ALIGNED	picard_alignment.PF_HQ_ALIGNED_Q20_BASES	picard_alignment.PF_HQ_ALIGNED_BASES	picard_alignment.PF_MISMATCH_RATE	picard_alignment.PF_READS_ALIGNED	picard_rnaseq.PCT_CODING_BASES	picard_rnaseq.RIBOSOMAL_BASES	picard_rnaseq.PCT_MRNA_BASES	picard_rnaseq.CORRECT_STRAND_READS	picard_rnaseq.MEDIAN_CV_COVERAGE	picard_rnaseq.PCT_RIBOSOMAL_BASES	picard_rnaseq.PCT_INTRONIC_BASES	picard_rnaseq.MEDIAN_3PRIME_BIAS	picard_rnaseq.PF_ALIGNED_BASES	picard_rnaseq.MEDIAN_5PRIME_BIAS	picard_rnaseq.PCT_USABLE_BASES	picard_rnaseq.PF_BASES	picard_rnaseq.INTERGENIC_BASES	picard_rnaseq.INTRONIC_BASES	picard_rnaseq.MEDIAN_5PRIME_TO_3PRIME_BIAS	picard_rnaseq.PCT_INTERGENIC_BASES	picard_rnaseq.PCT_CORRECT_STRAND_READS	picard_rnaseq.INCORRECT_STRAND_READS	picard_rnaseq.CODING_BASES	picard_rnaseq.UTR_BASES	picard_rnaseq.PCT_UTR_BASES	picard_gcbias.GC_DROPOUT	picard_gcbias.AT_DROPOUT	picard_duplication.UNMAPPED_READS	picard_duplication.ESTIMATED_LIBRARY_SIZE	picard_duplication.READ_PAIR_OPTICAL_DUPLICATES	picard_duplication.READ_PAIRS_EXAMINED	picard_duplication.PERCENT_DUPLICATION	picard_duplication.READ_PAIR_DUPLICATES	picard_insert.MEDIAN_INSERT_SIZE	picard_insert.MEDIAN_ABSOLUTE_DEVIATION	star.uniquely_mapped_percent	star.num_splices	star.num_GCAG_splices
[truncated: 662 more rows]
[truncated: 21 more columns]
