# Supplementary material for: Association between resting-state functional brain connectivity and gene expression is altered in autism spectrum disorder
Source: Nat Commun. 2022 Jun 9;13:3328. doi: 10.1038/s41467-022-31053-5 (PMC9184501; doi:10.1038/s41467-022-31053-5)
Supplement: Supplementary file 5 — Supplementary Data 2 [file 41467_2022_31053_MOESM5_ESM.xlsx]

## Sheet: Table 2
Table 2 -- DC genes database
Tables
	DC genes	Database with gene association
	GeneOnto_Adult	Functional enrichment for adult cluster
	GeneOnto_EarlyDev	Functional enrichment for early development cluster
	GeneOnto_Stable	Functional enrichment for stable cluster

## Sheet: DC genes
Gene	Direction	TopRsq	WangEtAl	RichardiEtAl	ASD	ASD_Scored	BA17	BA20-37	BA24	BA3-1-2-5	BA38	BA39-40	BA4-6	BA41-42-22	BA44-45	BA7	BA9	ASD.DGE_down	ASD.DGE_up	BD.DGE_down	BD.DGE_up	SCZ.DGE_down	SCZ.DGE_up	geneM0	geneM1	geneM10	geneM11	geneM12	geneM13	geneM14	geneM15	geneM16	geneM17	geneM18	geneM19	geneM2	geneM20	geneM21	geneM22	geneM23	geneM24	geneM25	geneM26	geneM27	geneM28	geneM29	geneM3	geneM30	geneM31
AARS	Adult	TopRsq
ABCF2	Adult
ABT1	Adult																							geneM0
ACAN	Stable						BA17									BA7
ACTG1	EarlyDev																				BD.DGE_up			geneM0
ACTR1B	Adult						BA17									BA7		ASD.DGE_down
ACVR1C	Adult										BA38														geneM1
ADAM9	Stable																							geneM0
ADAMTS19	EarlyDev
ADAMTSL1	Adult						BA17	BA20-37						BA41-42-22		BA7		ASD.DGE_down				SCZ.DGE_down		geneM0
ADCY9	Adult															BA7									geneM1
AFTPH	Adult																							geneM0
AK7	EarlyDev																						SCZ.DGE_up	geneM0
ALDH1A3	Adult				ASD		BA17																		geneM1
AMIGO2	EarlyDev	TopRsq					BA17				BA38					BA7																						geneM21
ANK1	Adult						BA17	BA20-37						BA41-42-22		BA7		ASD.DGE_down				SCZ.DGE_down			geneM1
ANKH	Adult	TopRsq																							geneM1
ANKRD50	EarlyDev																																	geneM18
PVALB	Adult	TopRsq	WangEtAl	RichardiEtAl	ASD		BA17	BA20-37						BA41-42-22		BA7	BA9	ASD.DGE_down							geneM1
ANKRD9	Stable																							geneM0
ANKS6	Stable																	ASD.DGE_down						geneM0
ARG2	Adult										BA38															geneM10
ARHGAP39	Adult															BA7					BD.DGE_up		SCZ.DGE_up	geneM0
ARHGEF28	EarlyDev						BA17												ASD.DGE_up				SCZ.DGE_up		geneM1
ARID5B	Stable																						SCZ.DGE_up
ARMC10	EarlyDev																																			geneM2
ARPC5	EarlyDev																					SCZ.DGE_down												geneM18
ARPP19	EarlyDev																					SCZ.DGE_down			geneM1
ATG16L1	Adult	TopRsq																ASD.DGE_down				SCZ.DGE_down																				geneM25
ATP2C2	EarlyDev																							geneM0
AVPI1	Adult	TopRsq						BA20-37													BD.DGE_up		SCZ.DGE_up		geneM1
B3GNT2	EarlyDev							BA20-37																geneM0
BAG5	Adult	TopRsq																						geneM0
BEND6	Adult						BA17															SCZ.DGE_down			geneM1
BHMT	EarlyDev									BA3-1-2-5					BA44-45									geneM0
BID	Adult																							geneM0
BMP4	Stable							BA20-37					BA4-6											geneM0
BRMS1L	EarlyDev
C10orf11	EarlyDev																						SCZ.DGE_up
C18orf25	Adult	TopRsq																								geneM10
C2orf42	Stable																							geneM0
C3orf18	Adult															BA7		ASD.DGE_down							geneM1
C4orf33	Adult																					SCZ.DGE_down		geneM0
C4orf50	EarlyDev										BA38		BA4-6			BA7						SCZ.DGE_down		geneM0
C6orf47	Stable																																			geneM2
C9orf72	Adult																								geneM1
CACNA1H	EarlyDev	TopRsq			ASD	ASD_Scored	BA17						BA4-6	BA41-42-22						BD.DGE_down		SCZ.DGE_down		geneM0
CACNA1S	EarlyDev						BA17	BA20-37						BA41-42-22											geneM1
CAMK2G	Adult										BA38					BA7		ASD.DGE_down				SCZ.DGE_down			geneM1
CARD11	EarlyDev				ASD			BA20-37	BA24													SCZ.DGE_down
CARMIL3	EarlyDev
CARS	Adult																																				geneM20
CASK	EarlyDev				ASD																													geneM18
SCN1B	Adult	TopRsq	WangEtAl	RichardiEtAl			BA17		BA24					BA41-42-22		BA7		ASD.DGE_down				SCZ.DGE_down			geneM1
CCDC112	EarlyDev																							geneM0
CCDC136	Adult						BA17											ASD.DGE_down							geneM1
CCDC40	Stable																							geneM0
CCDC90B	EarlyDev															BA7																				geneM2
CCR10	Adult						BA17																	geneM0
CD274	Stable							BA20-37			BA38		BA4-6
CDC42SE2	EarlyDev																						SCZ.DGE_up		geneM1
CDON	Adult						BA17											ASD.DGE_down						geneM0
CERK	Adult																								geneM1
CHCHD6	EarlyDev												BA4-6								BD.DGE_up		SCZ.DGE_up
CLEC16A	Stable
CNBD2	Stable
COG5	EarlyDev																		ASD.DGE_up		BD.DGE_up		SCZ.DGE_up	geneM0
COL5A1	Stable																							geneM0
CPEB2	EarlyDev																																			geneM2
CPLX3	EarlyDev																																							geneM23
CPNE6	EarlyDev						BA17																SCZ.DGE_up	geneM0
CPNE7	EarlyDev	TopRsq											BA4-6																			geneM16
CRHR2	Adult	TopRsq			ASD		BA17	BA20-37								BA7									geneM1
CXADR	EarlyDev										BA38											SCZ.DGE_down												geneM18
CXXC4	EarlyDev																		ASD.DGE_up													geneM16
CYB5R4	Adult																	ASD.DGE_down				SCZ.DGE_down			geneM1
DCAF1	Stable
DCLRE1A	Adult	TopRsq																						geneM0
DCP1A	Stable
DCPS	Adult																							geneM0
DENND2C	EarlyDev						BA17															SCZ.DGE_down		geneM0
DENR	EarlyDev				ASD	ASD_Scored																			geneM1
DEXI	Adult																						SCZ.DGE_up						geneM13
DGCR14	Stable																									geneM10
DKK1	Stable							BA20-37																geneM0
DNAJC16	Adult
DNAJC25-GNG10	EarlyDev																							geneM0
DPYD	EarlyDev	TopRsq			ASD		BA17	BA20-37								BA7																				geneM2
DPYSL3	EarlyDev				ASD		BA17							BA41-42-22		BA7			ASD.DGE_up				SCZ.DGE_up											geneM18
DSEL	EarlyDev	TopRsq									BA38																									geneM2
DTX3	Adult																												geneM13
DUSP5	Stable							BA20-37		BA3-1-2-5			BA4-6
DYDC2	EarlyDev				ASD				BA24														SCZ.DGE_up	geneM0
EMILIN3	Adult						BA17							BA41-42-22		BA7	BA9	ASD.DGE_down						geneM0
ENOX1	EarlyDev																							geneM0
EPRS	Adult																																		geneM19
ERRFI1	Stable
ESRRA	Adult																					SCZ.DGE_down			geneM1
ESRRG	Adult						BA17	BA20-37			BA38			BA41-42-22		BA7		ASD.DGE_down				SCZ.DGE_down			geneM1
ETNK2	EarlyDev						BA17									BA7							SCZ.DGE_up																								geneM3
ETV6	Stable	TopRsq																					SCZ.DGE_up
FAF1	Adult																	ASD.DGE_down
FAM156B	Adult																							geneM0
FAM43A	Stable												BA4-6											geneM0
FAM65B	EarlyDev	TopRsq					BA17									BA7			ASD.DGE_up				SCZ.DGE_up									geneM16
FAM83D	Stable										BA38					BA7								geneM0
FARP1	EarlyDev																		ASD.DGE_up				SCZ.DGE_up																								geneM3
FASTKD5	Adult																			BD.DGE_down		SCZ.DGE_down		geneM0
FBLN7	Adult						BA17		BA24			BA39-40		BA41-42-22		BA7	BA9	ASD.DGE_down				SCZ.DGE_down			geneM1
FBXO31	Adult										BA38												SCZ.DGE_up						geneM13
FBXO42	Adult																												geneM13
FES	Stable												BA4-6											geneM0
FHDC1	Adult							BA20-37																	geneM1
FIBCD1	EarlyDev																																			geneM2
FILIP1	EarlyDev						BA17					BA39-40																								geneM2
FMN1	Adult	TopRsq														BA7		ASD.DGE_down							geneM1
FNDC4	Adult	TopRsq														BA7						SCZ.DGE_down		geneM0
FOXO3	Adult	TopRsq																			BD.DGE_up		SCZ.DGE_up		geneM1
FRAT1	Stable
ANKRD6	EarlyDev	TopRsq		RichardiEtAl			BA17									BA7			ASD.DGE_up				SCZ.DGE_up									geneM16
GABRQ	EarlyDev	TopRsq			ASD		BA17	BA20-37								BA7								geneM0
GALNT10	EarlyDev						BA17							BA41-42-22					ASD.DGE_up				SCZ.DGE_up
GFER	Stable																													geneM14
GLCCI1	Adult																					SCZ.DGE_down																				geneM25
GLIPR1	Adult																					SCZ.DGE_down			geneM1
GLT8D2	EarlyDev															BA7
GMFB	EarlyDev																							geneM0
GNB4	EarlyDev						BA17					BA39-40				BA7								geneM0
GNG10	EarlyDev																							geneM0
GOSR1	Stable																							geneM0
GPM6A	EarlyDev																																														geneM3
GPR160	EarlyDev							BA20-37						BA41-42-22		BA7
GPR161	Adult	TopRsq					BA17				BA38													geneM0
GREB1	Stable																							geneM0
GRIN3A	EarlyDev																															geneM16
GRM3	EarlyDev																					SCZ.DGE_down														geneM2
GRM8	EarlyDev				ASD
HDAC4	Stable				ASD						BA38													geneM0
HERPUD1	Stable																							geneM0
HINFP	Stable																																								geneM24
HINT3	EarlyDev																																			geneM2
HIST1H3A	Adult	TopRsq						BA20-37																geneM0
HIST1H3D	Stable							BA20-37					BA4-6			BA7								geneM0
HRASLS	EarlyDev																							geneM0
HSBP1	EarlyDev																					SCZ.DGE_down												geneM18
IER5	Adult												BA4-6	BA41-42-22												geneM10
IFFO2	Stable
IFNLR1	Stable																						SCZ.DGE_up	geneM0
IL15RA	Stable							BA20-37					BA4-6			BA7
INPP5A	Adult																								geneM1
IPO7	Stable																									geneM10
IRS1	Adult										BA38																		geneM13
ISOC1	EarlyDev						BA17																											geneM18
JADE1	Adult	TopRsq																					SCZ.DGE_up
JAK1	Stable																							geneM0
JARID2	Stable				ASD	ASD_Scored																	SCZ.DGE_up																								geneM3
JDP2	Stable	TopRsq									BA38																																					geneM30
JMJD6	Stable							BA20-37			BA38															geneM10
KCNAB3	Adult	TopRsq					BA17	BA20-37								BA7		ASD.DGE_down				SCZ.DGE_down			geneM1
KCNC3	Adult						BA17									BA7		ASD.DGE_down				SCZ.DGE_down			geneM1
KCNH7	EarlyDev										BA38														geneM1
KCNJ11	Adult						BA17									BA7		ASD.DGE_down							geneM1
KCNK13	EarlyDev	TopRsq					BA17	BA20-37											ASD.DGE_up				SCZ.DGE_up
KCNT1	Adult				ASD						BA38					BA7									geneM1
KDM5C	Adult				ASD	ASD_Scored																													geneM19
KIRREL2	EarlyDev						BA17																	geneM0
KLF9	Stable	TopRsq					BA17									BA7		ASD.DGE_down						geneM0
KLHL17	Adult																																									geneM25
L3MBTL4	EarlyDev							BA20-37								BA7								geneM0
LACE1	Stable																																															geneM30
LINC01420	EarlyDev
LMO3	EarlyDev	TopRsq																														geneM16
LRP1B	EarlyDev																							geneM0
LRRC3	EarlyDev						BA17									BA7							SCZ.DGE_up																								geneM3
LRRC59	Adult																								geneM1
LRRC7	EarlyDev				ASD																											geneM16
LURAP1L	Stable						BA17																		geneM1
LUZP1	Adult	TopRsq					BA17									BA7						SCZ.DGE_down			geneM1
MAFB	Stable												BA4-6
MAGI3	Adult																								geneM1
MAP4K2	Adult															BA7						SCZ.DGE_down			geneM1
MAPK15	EarlyDev	TopRsq					BA17							BA41-42-22					ASD.DGE_up					geneM0
MARCKS	EarlyDev																																														geneM3
MEPE	EarlyDev																						SCZ.DGE_up	geneM0
MFHAS1	Stable																						SCZ.DGE_up
MFSD14A	EarlyDev																					SCZ.DGE_down
MGST2	Stable																							geneM0
MIOS	Stable																																															geneM30
MMD	EarlyDev	TopRsq											BA4-6						ASD.DGE_up					geneM0
MPP1	Adult	TopRsq																							geneM1
MRGBP	Adult																					SCZ.DGE_down		geneM0
MRPL23	EarlyDev																							geneM0
MSANTD3-TMEFF1	EarlyDev										BA38													geneM0
MSL2	Stable																																													geneM29
MTCL1	Adult	TopRsq														BA7
MXD1	Stable																						SCZ.DGE_up			geneM10
MYO16	EarlyDev				ASD														ASD.DGE_up				SCZ.DGE_up											geneM18
NCAM2	EarlyDev							BA20-37																geneM0
NCOA3	Stable																							geneM0
NELFE	EarlyDev
CCBE1	EarlyDev	TopRsq		RichardiEtAl			BA17		BA24					BA41-42-22					ASD.DGE_up					geneM0
GABRA5	EarlyDev	TopRsq		RichardiEtAl	ASD								BA4-6						ASD.DGE_up				SCZ.DGE_up									geneM16
NKX3-1	Stable																							geneM0
NMNAT1	EarlyDev																							geneM0
NPHS1	EarlyDev												BA4-6												geneM1
NPPC	Adult							BA20-37																geneM0
NPY	EarlyDev												BA4-6		BA44-45		BA9					SCZ.DGE_down														geneM2
NPY1R	EarlyDev						BA17	BA20-37																								geneM16
NR2F6	Adult																						SCZ.DGE_up					geneM12
NR3C1	Adult	TopRsq																				SCZ.DGE_down			geneM1
NR3C2	Adult				ASD	ASD_Scored																	SCZ.DGE_up						geneM13
NRAS	EarlyDev																					SCZ.DGE_down												geneM18
NRBP1	Adult
NT5M	Adult															BA7		ASD.DGE_down
NTSR1	EarlyDev						BA17																	geneM0
NUDT11	EarlyDev																		ASD.DGE_up		BD.DGE_up		SCZ.DGE_up						geneM13
NUP153	Stable																							geneM0
OSBPL6	Adult	TopRsq														BA7						SCZ.DGE_down			geneM1
OXA1L	Stable
PACRG	EarlyDev																								geneM1
PANX2	Adult						BA17					BA39-40				BA7		ASD.DGE_down				SCZ.DGE_down			geneM1
PAPD7	Adult
PCDH10	EarlyDev				ASD																															geneM2
PCDH15	EarlyDev				ASD								BA4-6	BA41-42-22					ASD.DGE_up																												geneM3
PCDH20	EarlyDev	TopRsq					BA17	BA20-37					BA4-6																			geneM16
PCED1B	EarlyDev							BA20-37																geneM0
PCYT1B	EarlyDev
PDGFC	EarlyDev						BA17												ASD.DGE_up																												geneM3
PDGFRA	EarlyDev							BA20-37					BA4-6		BA44-45																																geneM3
PDIK1L	Adult																	ASD.DGE_down						geneM0
PELI3	Adult						BA17									BA7		ASD.DGE_down							geneM1
PGRMC1	EarlyDev	TopRsq																						geneM0
PHF8	Stable				ASD																		SCZ.DGE_up																							geneM29
PHKG2	Adult
PI4K2B	EarlyDev						BA17									BA7																															geneM3
PIK3CA	Stable	TopRsq																																														geneM30
PIK3R3	Stable									BA3-1-2-5														geneM0
PIM1	Stable		WangEtAl										BA4-6	BA41-42-22			BA9				BD.DGE_up		SCZ.DGE_up
PKD1	Adult															BA7						SCZ.DGE_down						geneM12
PLA2G12A	EarlyDev																																			geneM2
PLPPR3	EarlyDev	TopRsq					BA17						BA4-6			BA7							SCZ.DGE_up
PLXDC1	Adult	TopRsq					BA17									BA7		ASD.DGE_down				SCZ.DGE_down			geneM1
PPL	Adult						BA17				BA38			BA41-42-22		BA7					BD.DGE_up				geneM1
PPP3R2	EarlyDev												BA4-6											geneM0
PPP4R4	EarlyDev							BA20-37																	geneM1
PPTC7	Adult
PRDM11	Adult																								geneM1
PRMT2	EarlyDev																							geneM0
PROKR2	EarlyDev						BA17																													geneM2
PRR29	EarlyDev
PSENEN	EarlyDev																							geneM0
PTGER3	EarlyDev				ASD		BA17																	geneM0
PTPRA	EarlyDev																							geneM0
NEXN	Stable			RichardiEtAl													BA9						SCZ.DGE_up	geneM0
PXYLP1	Adult
RAB37	Adult	TopRsq	WangEtAl				BA17							BA41-42-22		BA7		ASD.DGE_down							geneM1
RAB40B	EarlyDev																																			geneM2
RAP2B	EarlyDev						BA17												ASD.DGE_up																														geneM31
RASAL1	EarlyDev						BA17	BA20-37							BA44-45																					geneM2
RCN2	EarlyDev																							geneM0
RCN3	Stable																				BD.DGE_up		SCZ.DGE_up	geneM0
RET	Adult						BA17							BA41-42-22		BA7									geneM1
RFK	EarlyDev																								geneM1
RGPD4	Adult
RILPL1	EarlyDev																										geneM11
RNF111	Adult																						SCZ.DGE_up		geneM1
RNF133	Adult							BA20-37																geneM0
RNF168	Stable																							geneM0
RNF4	Stable																																				geneM20
RORA	Stable				ASD		BA17																SCZ.DGE_up																								geneM3
RP11-298A10.1	Stable
RPA1	Stable																						SCZ.DGE_up												geneM19
RSPO3	EarlyDev																							geneM0
RSU1	EarlyDev																																														geneM3
SCD5	EarlyDev																																														geneM3
SCFD1	EarlyDev
NKAIN4	EarlyDev			RichardiEtAl			BA17																																								geneM3
SCN7A	EarlyDev	TopRsq			ASD								BA4-6											geneM0
SCN9A	EarlyDev	TopRsq			ASD	ASD_Scored	BA17		BA24					BA41-42-22		BA7			ASD.DGE_up				SCZ.DGE_up											geneM18
SCRT1	Adult	TopRsq					BA17				BA38			BA41-42-22		BA7									geneM1
SCRT2	Adult	TopRsq					BA17							BA41-42-22		BA7		ASD.DGE_down							geneM1
SEMA6D	Adult	TopRsq																																												geneM29
SEMA7A	Adult	TopRsq		RichardiEtAl			BA17							BA41-42-22		BA7		ASD.DGE_down				SCZ.DGE_down			geneM1
SESN2	Stable																		ASD.DGE_up				SCZ.DGE_up
SETD7	Stable																							geneM0
SHD	Adult	TopRsq		RichardiEtAl			BA17				BA38			BA41-42-22		BA7	BA9	ASD.DGE_down							geneM1
SIX4	Stable							BA20-37															SCZ.DGE_up			geneM10
SKIDA1	Adult	TopRsq														BA7						SCZ.DGE_down		geneM0
SLC19A2	Stable																						SCZ.DGE_up
SLC25A25	Adult																																					geneM21
SLC25A37	Stable																							geneM0
SLC25A5	Adult																							geneM0
SLC35A4	Stable																							geneM0
SLC38A1	Adult						BA17											ASD.DGE_down																						geneM23
SLC38A2	Stable																					SCZ.DGE_down		geneM0
SLC39A10	EarlyDev															BA7						SCZ.DGE_down			geneM1
SLC39A14	Stable																						SCZ.DGE_up
SLC45A4	Adult										BA38					BA7									geneM1
SLC4A8	Adult						BA17							BA41-42-22		BA7		ASD.DGE_down				SCZ.DGE_down			geneM1
SMCR8	Adult																							geneM0
SMG9	Stable																									geneM10
SNCA	EarlyDev																								geneM1
SNRK	Adult																							geneM0
SORL1	Adult																								geneM1
SOX11	EarlyDev						BA17				BA38			BA41-42-22																				geneM18
SOX5	EarlyDev				ASD																																										geneM3
SPAG1	Stable																							geneM0
SQLE	EarlyDev																					SCZ.DGE_down												geneM18
SRPRA	Adult
SRXN1	Adult										BA38														geneM1
SSTR1	EarlyDev							BA20-37			BA38													geneM0
STAC2	Adult	TopRsq	WangEtAl				BA17	BA20-37						BA41-42-22		BA7		ASD.DGE_down							geneM1
STAMBPL1	Adult													BA41-42-22											geneM1
STARD5	Adult	TopRsq						BA20-37								BA7									geneM1
STAT4	Adult	TopRsq									BA38			BA41-42-22	BA44-45			ASD.DGE_down			BD.DGE_up		SCZ.DGE_up		geneM1
STC2	Stable							BA20-37	BA24				BA4-6
STK11	Stable																						SCZ.DGE_up					geneM12
STK26	Adult
STK38L	Stable																												geneM13
STRADA	Adult																	ASD.DGE_down
STS	Adult						BA17				BA38					BA7									geneM1
STUM	EarlyDev	TopRsq					BA17	BA20-37					BA4-6									SCZ.DGE_down
STX12	EarlyDev																					SCZ.DGE_down
STX5	Stable																				BD.DGE_up			geneM0
SUB1	EarlyDev																															geneM16
SUMO3	EarlyDev																							geneM0
SUPT16H	Adult																																		geneM19
SYT17	EarlyDev	TopRsq			ASD		BA17						BA4-6						ASD.DGE_up				SCZ.DGE_up	geneM0
TADA2B	Stable																							geneM0
TAF9B	EarlyDev																																			geneM2
TBC1D8	Adult																							geneM0
TBCA	EarlyDev																							geneM0
TCAF2	Stable							BA20-37															SCZ.DGE_up
TDP2	Adult																							geneM0
TERF1	EarlyDev
TEX15	EarlyDev						BA17				BA38												SCZ.DGE_up																								geneM3
TICAM1	Adult																				BD.DGE_up		SCZ.DGE_up	geneM0
TIGD3	Adult							BA20-37										ASD.DGE_down
TIGD5	Stable																																															geneM30
TINCR	EarlyDev			RichardiEtAl							BA38					BA7			ASD.DGE_up				SCZ.DGE_up
TKFC	EarlyDev
TLE2	Adult							BA20-37																geneM0
TLK1	EarlyDev	TopRsq																					SCZ.DGE_up
TMEFF1	EarlyDev										BA38		BA4-6																							geneM2
TMEFF2	EarlyDev																			BD.DGE_down		SCZ.DGE_down			geneM1
TMEM109	Stable																								geneM1
TMEM132E	Adult						BA17																	geneM0
TMEM200B	Adult															BA7						SCZ.DGE_down			geneM1
TMEM263	EarlyDev	TopRsq					BA17												ASD.DGE_up				SCZ.DGE_up
TMEM55A	Adult
TMEM81	Adult										BA38												SCZ.DGE_up	geneM0
TMOD1	Adult																				BD.DGE_up		SCZ.DGE_up																										geneM31
TMPPE	Adult										BA38													geneM0
TMSB10	EarlyDev						BA17									BA7					BD.DGE_up			geneM0
TNIP1	Stable																		ASD.DGE_up				SCZ.DGE_up	geneM0
TNNT1	EarlyDev	TopRsq	WangEtAl				BA17							BA41-42-22								SCZ.DGE_down																									geneM3
TOX3	EarlyDev							BA20-37			BA38					BA7			ASD.DGE_up					geneM0
TPM3	EarlyDev																								geneM1
TRABD2A	EarlyDev												BA4-6		BA44-45	BA7								geneM0
TRAF7	Stable				ASD																																											geneM30
TRAPPC6A	EarlyDev
TRIM25	Stable										BA38								ASD.DGE_up				SCZ.DGE_up
TSC22D3	Stable																						SCZ.DGE_up	geneM0
TTC39B	Adult						BA17									BA7									geneM1
TTC6	EarlyDev	TopRsq					BA17	BA20-37					BA4-6			BA7																																	geneM31
TTI1	Adult																							geneM0
TUBA1A	EarlyDev										BA38											SCZ.DGE_down														geneM2
TUBB2A	EarlyDev																							geneM0
TUBB2B	EarlyDev						BA17												ASD.DGE_up				SCZ.DGE_up																								geneM3
TXN	EarlyDev																							geneM0
UBAP1	Stable																							geneM0
UBE2D2	EarlyDev																					SCZ.DGE_down														geneM2
UBE3B	Adult				ASD																				geneM1
UBXN10	Adult							BA20-37			BA38				BA44-45														geneM13
UHRF1BP1	Stable																							geneM0
UPP1	Adult																	ASD.DGE_down
USF2	Stable																																															geneM30
USP12	EarlyDev																							geneM0
USP14	EarlyDev
USP28	Stable																																								geneM24
USP45	Stable				ASD	ASD_Scored																			geneM1
VAMP1	Adult	TopRsq					BA17	BA20-37						BA41-42-22		BA7		ASD.DGE_down							geneM1
VAT1L	EarlyDev	TopRsq																					SCZ.DGE_up	geneM0
VHL	EarlyDev																							geneM0
VSTM2B	EarlyDev																								geneM1
WDR17	EarlyDev
WDR31	EarlyDev
WDR33	Stable																						SCZ.DGE_up						geneM13
WNT16	EarlyDev														BA44-45									geneM0
XKR6	Adult															BA7								geneM0
ZADH2	Adult	TopRsq																											geneM13
ZBTB16	Stable				ASD											BA7							SCZ.DGE_up	geneM0
ZBTB21	Adult																																					geneM21
ZBTB34	Stable
ZBTB38	Stable																									geneM10
ZBTB43	Stable																						SCZ.DGE_up																								geneM3
ZC3H7B	Adult																											geneM12
ZCCHC12	EarlyDev	TopRsq						BA20-37													BD.DGE_up		SCZ.DGE_up																										geneM31
ZCCHC17	EarlyDev
ZDHHC12	EarlyDev																							geneM0
ZDHHC5	Adult																					SCZ.DGE_down			geneM1
ZKSCAN5	Stable																													geneM14
ZNF304	Adult																				BD.DGE_up		SCZ.DGE_up	geneM0
ZNF324	Stable																					SCZ.DGE_down		geneM0
ZNF398	Adult																							geneM0
ZNF574	Adult																							geneM0
ZNF597	Adult																							geneM0
ZNF626	EarlyDev				ASD																	SCZ.DGE_down		geneM0
ZNF641	Adult																					SCZ.DGE_down		geneM0
ZNF69	EarlyDev																							geneM0
ZNF740	Stable
ZNF805	Stable																																														geneM3
ZNFX1	Stable
ZSWIM1	Adult																							geneM0
ZYX	Adult	TopRsq						BA20-37								BA7
[truncated: 28 more columns]

## Sheet: GeneOnto_Adult
	ID	Description	GeneRatio	BgRatio	pvalue	p.adjust	qvalue	geneID	Count
GO:0005496	GO:0005496	steroid binding	6/131	106/18352	0.00011221	0.00908904	0.00841578	ESRRA/ESRRG/NR3C1/NR3C2/OSBPL6/STARD5	6
GO:0001227	GO:0001227	DNA-binding transcription repressor activity, RNA polymerase II-specific	8/131	335/18352	0.00281237	0.132564	0.122744	ESRRA/FOXO3/NR2F6/NR3C1/SCRT1/SCRT2/ZBTB21/ZNF398	8
GO:0001217	GO:0001217	DNA-binding transcription repressor activity	8/131	336/18352	0.00286403	0.132564	0.122744	ESRRA/FOXO3/NR2F6/NR3C1/SCRT1/SCRT2/ZBTB21/ZNF398	8
GO:0015077	GO:0015077	monovalent inorganic cation transmembrane transporter activity	8/131	381/18352	0.00606679	0.218405	0.202226	KCNAB3/KCNC3/KCNJ11/KCNT1/SCN1B/SLC38A1/SLC45A4/SLC4A8	8
GO:0046873	GO:0046873	metal ion transmembrane transporter activity	8/131	428/18352	0.011773	0.27511	0.254731	KCNAB3/KCNC3/KCNJ11/KCNT1/PKD1/SCN1B/SLC38A1/SLC4A8	8
GO:0005261	GO:0005261	cation channel activity	6/131	334/18352	0.0327702	0.335119	0.310295	KCNAB3/KCNC3/KCNJ11/KCNT1/PKD1/SCN1B	6
GO:0004674	GO:0004674	protein serine/threonine kinase activity	7/131	435/18352	0.0365991	0.348768	0.322934	ACVR1C/CAMK2G/MAP4K2/PDIK1L/PHKG2/SNRK/STK26	7
GO:0019787	GO:0019787	ubiquitin-like protein transferase activity	7/131	457/18352	0.0456792	0.38551	0.356954	ATG16L1/C18orf25/DTX3/PELI3/RNF111/RNF133/UBE3B	7
GO:0042578	GO:0042578	phosphoric ester hydrolase activity	6/131	369/18352	0.0491221	0.38551	0.356954	CAMK2G/INPP5A/NT5M/PPTC7/PXYLP1/TDP2	6
GO:0015267	GO:0015267	channel activity	7/131	479/18352	0.0560999	0.38551	0.356954	KCNAB3/KCNC3/KCNJ11/KCNT1/PANX2/PKD1/SCN1B	7
GO:0022803	GO:0022803	passive transmembrane transporter activity	7/131	480/18352	0.0566061	0.38551	0.356954	KCNAB3/KCNC3/KCNJ11/KCNT1/PANX2/PKD1/SCN1B	7
GO:0005216	GO:0005216	ion channel activity	6/131	431/18352	0.0886717	0.38551	0.356954	KCNAB3/KCNC3/KCNJ11/KCNT1/PKD1/SCN1B	6
GO:0004842	GO:0004842	ubiquitin-protein transferase activity	6/131	435/18352	0.0916903	0.38551	0.356954	C18orf25/DTX3/PELI3/RNF111/RNF133/UBE3B	6

## Sheet: GeneOnto_EarlyDev
	ID	Description	GeneRatio	BgRatio	pvalue	p.adjust	qvalue	geneID	Count
GO:0005244	GO:0005244	voltage-gated ion channel activity	7/148	173/13917	0.00250219	0.123322	0.117772	CACNA1H/CACNA1S/GRIN3A/KCNH7/KCNK13/SCN7A/SCN9A	7
GO:0022832	GO:0022832	voltage-gated channel activity	7/148	173/13917	0.00250219	0.123322	0.117772	CACNA1H/CACNA1S/GRIN3A/KCNH7/KCNK13/SCN7A/SCN9A	7
GO:0072509	GO:0072509	divalent inorganic cation transmembrane transporter activity	6/148	144/13917	0.00438055	0.167921	0.160364	ATP2C2/CACNA1H/CACNA1S/GPM6A/GRIN3A/SLC39A10	6
GO:0046873	GO:0046873	metal ion transmembrane transporter activity	10/148	375/13917	0.00679359	0.175526	0.167627	ATP2C2/CACNA1H/CACNA1S/GPM6A/GRIN3A/KCNH7/KCNK13/SCN7A/SCN9A/SLC39A10	10
GO:0005261	GO:0005261	cation channel activity	8/148	269/13917	0.00809282	0.175526	0.167627	CACNA1H/CACNA1S/GPM6A/GRIN3A/KCNH7/KCNK13/SCN7A/SCN9A	8
GO:0022836	GO:0022836	gated channel activity	8/148	286/13917	0.0114502	0.208686	0.199294	CACNA1H/CACNA1S/GABRA5/GRIN3A/KCNH7/KCNK13/SCN7A/SCN9A	8
GO:0005216	GO:0005216	ion channel activity	9/148	345/13917	0.0114928	0.208686	0.199294	CACNA1H/CACNA1S/GABRA5/GPM6A/GRIN3A/KCNH7/KCNK13/SCN7A/SCN9A	9
GO:0003924	GO:0003924	GTPase activity	7/148	259/13917	0.02079	0.343364	0.327911	GNG10/NRAS/RAB40B/RAP2B/TUBA1A/TUBB2A/TUBB2B	7
GO:0015267	GO:0015267	channel activity	9/148	384/13917	0.0215734	0.343364	0.327911	CACNA1H/CACNA1S/GABRA5/GPM6A/GRIN3A/KCNH7/KCNK13/SCN7A/SCN9A	9
GO:0022803	GO:0022803	passive transmembrane transporter activity	9/148	385/13917	0.0218957	0.343364	0.327911	CACNA1H/CACNA1S/GABRA5/GPM6A/GRIN3A/KCNH7/KCNK13/SCN7A/SCN9A	9
GO:0022890	GO:0022890	inorganic cation transmembrane transporter activity	10/148	478/13917	0.0315607	0.418786	0.399939	ATP2C2/CACNA1H/CACNA1S/GPM6A/GRIN3A/KCNH7/KCNK13/SCN7A/SCN9A/SLC39A10	10
GO:0003779	GO:0003779	actin binding	7/148	356/13917	0.0858097	0.4796	0.458017	ARPC5/GMFB/MYO16/PACRG/SNCA/TMSB10/TPM3	7
GO:0005525	GO:0005525	GTP binding	6/148	294/13917	0.0939182	0.4796	0.458017	NRAS/RAB40B/RAP2B/TUBA1A/TUBB2A/TUBB2B	6
GO:0032550	GO:0032550	purine ribonucleoside binding	6/148	297/13917	0.0974058	0.4796	0.458017	NRAS/RAB40B/RAP2B/TUBA1A/TUBB2A/TUBB2B	6
GO:0001883	GO:0001883	purine nucleoside binding	6/148	298/13917	0.0985837	0.4796	0.458017	NRAS/RAB40B/RAP2B/TUBA1A/TUBB2A/TUBB2B	6
GO:0032549	GO:0032549	ribonucleoside binding	6/148	300/13917	0.100962	0.4796	0.458017	NRAS/RAB40B/RAP2B/TUBA1A/TUBB2A/TUBB2B	6
GO:0001882	GO:0001882	nucleoside binding	6/148	303/13917	0.104587	0.4796	0.458017	NRAS/RAB40B/RAP2B/TUBA1A/TUBB2A/TUBB2B	6
GO:0015077	GO:0015077	monovalent inorganic cation transmembrane transporter activity	6/148	312/13917	0.115863	0.4796	0.458017	ATP2C2/CACNA1H/KCNH7/KCNK13/SCN7A/SCN9A	6
GO:0019001	GO:0019001	guanyl nucleotide binding	6/148	312/13917	0.115863	0.4796	0.458017	NRAS/RAB40B/RAP2B/TUBA1A/TUBB2A/TUBB2B	6
GO:0032561	GO:0032561	guanyl ribonucleotide binding	6/148	312/13917	0.115863	0.4796	0.458017	NRAS/RAB40B/RAP2B/TUBA1A/TUBB2A/TUBB2B	6
GO:0005543	GO:0005543	phospholipid binding	6/148	352/13917	0.172794	0.4796	0.458017	CPNE6/CPNE7/PCYT1B/RASAL1/SNCA/SYT17	6
GO:0003712	GO:0003712	transcription coregulator activity	6/148	408/13917	0.26752	0.530135	0.506277	HSBP1/PRMT2/SOX11/SUB1/TAF9B/ZCCHC12	6

## Sheet: GeneOnto_Stable
	ID	Description	GeneRatio	BgRatio	pvalue	p.adjust	qvalue	geneID	Count
GO:0001217	GO:0001217	DNA-binding transcription repressor activity	8/93	277/13917	0.00052549	0.0377039	0.0349866	ARID5B/ETV6/HINFP/JARID2/JDP2/MXD1/ZBTB16/ZBTB34	8
GO:0001227	GO:0001227	DNA-binding transcription repressor activity, RNA polymerase II-specific	8/93	277/13917	0.00052549	0.0377039	0.0349866	ARID5B/ETV6/HINFP/JARID2/JDP2/MXD1/ZBTB16/ZBTB34	8
GO:0003682	GO:0003682	chromatin binding	9/93	468/13917	0.00402136	0.128237	0.118995	HDAC4/HINFP/JARID2/JDP2/PHF8/RNF168/RNF4/SETD7/TADA2B	9
GO:0004672	GO:0004672	protein kinase activity	7/93	456/13917	0.0328698	0.363587	0.337383	DCAF1/FES/JAK1/PIK3CA/PIM1/STK11/STK38L	7
GO:0019787	GO:0019787	ubiquitin-like protein transferase activity	6/93	374/13917	0.0391621	0.363587	0.337383	HDAC4/MSL2/RNF168/RNF4/TRAF7/TRIM25	6
GO:0003712	GO:0003712	transcription coregulator activity	6/93	408/13917	0.0554866	0.363587	0.337383	ARID5B/HDAC4/JMJD6/NCOA3/RNF4/TADA2B	6
