# Supplementary material for: Association between resting-state functional brain connectivity and gene expression is altered in autism spectrum disorder
Source: Nat Commun. 2022 Jun 9;13:3328. doi: 10.1038/s41467-022-31053-5 (PMC9184501; doi:10.1038/s41467-022-31053-5)
Supplement: Supplementary file 6 — Supplementary Data 3 [file 41467_2022_31053_MOESM6_ESM.xlsx]

## Sheet: Table3
Table 3 -- Deconvolution Statistics
Tables
	Adult	Decovolution statistics based on Adult gene expression.
	EarlyDev	Decovolution statistics based on EarlyDev gene expression.
	Stable	Decovolution statistics based on Stable gene expression.

## Sheet: Adult
ID	Cell Type	Proportion	Diagnosis	Subject	Region
A012-12_BA41-42-22	Astro_FGFR3	0	CTL	A012-12	BA41-42-22
A012-12_BA9	Astro_FGFR3	0	CTL	A012-12	BA9
A358-08_BA41-42-22	Astro_FGFR3	0	CTL	A358-08	BA41-42-22
A358-08_BA9	Astro_FGFR3	0	CTL	A358-08	BA9
AN00142_BA9	Astro_FGFR3	0	CTL	AN00142	BA9
AN00493_BA17	Astro_FGFR3	0	ASD	AN00493	BA17
AN00493_BA20-37	Astro_FGFR3	0	ASD	AN00493	BA20-37
AN00493_BA24	Astro_FGFR3	0	ASD	AN00493	BA24
AN00493_BA41-42-22	Astro_FGFR3	0	ASD	AN00493	BA41-42-22
AN00493_BA4-6	Astro_FGFR3	0	ASD	AN00493	BA4-6
AN00493_BA7	Astro_FGFR3	0	ASD	AN00493	BA7
AN00493_BA9	Astro_FGFR3	0	ASD	AN00493	BA9
AN00544_BA17	Astro_FGFR3	0	CTL	AN00544	BA17
AN00544_BA24	Astro_FGFR3	0	CTL	AN00544	BA24
AN00544_BA3-1-2-5	Astro_FGFR3	0	CTL	AN00544	BA3-1-2-5
AN00544_BA38	Astro_FGFR3	0	CTL	AN00544	BA38
AN00544_BA39-40	Astro_FGFR3	0	CTL	AN00544	BA39-40
AN00544_BA7	Astro_FGFR3	0	CTL	AN00544	BA7
AN00544_BA9	Astro_FGFR3	0	CTL	AN00544	BA9
AN00764_BA17	Astro_FGFR3	0	ASD	AN00764	BA17
AN00764_BA20-37	Astro_FGFR3	0	ASD	AN00764	BA20-37
AN00764_BA3-1-2-5	Astro_FGFR3	0	ASD	AN00764	BA3-1-2-5
AN00764_BA41-42-22	Astro_FGFR3	0	ASD	AN00764	BA41-42-22
AN00764_BA4-6	Astro_FGFR3	0	ASD	AN00764	BA4-6
AN00764_BA9	Astro_FGFR3	0	ASD	AN00764	BA9
AN01093_BA41-42-22	Astro_FGFR3	0	ASD	AN01093	BA41-42-22
AN01093_BA44-45	Astro_FGFR3	0	ASD	AN01093	BA44-45
AN01093_BA7	Astro_FGFR3	0	ASD	AN01093	BA7
AN01093_BA9	Astro_FGFR3	0	ASD	AN01093	BA9
AN01125_BA9	Astro_FGFR3	0	CTL	AN01125	BA9
AN01410_BA17	Astro_FGFR3	0	CTL	AN01410	BA17
AN01410_BA20-37	Astro_FGFR3	0	CTL	AN01410	BA20-37
AN01410_BA24	Astro_FGFR3	0	CTL	AN01410	BA24
AN01410_BA3-1-2-5	Astro_FGFR3	0	CTL	AN01410	BA3-1-2-5
AN01410_BA39-40	Astro_FGFR3	0	CTL	AN01410	BA39-40
AN01410_BA41-42-22	Astro_FGFR3	0	CTL	AN01410	BA41-42-22
AN01410_BA7	Astro_FGFR3	0	CTL	AN01410	BA7
AN01410_BA9	Astro_FGFR3	0	CTL	AN01410	BA9
AN01570_BA20-37	Astro_FGFR3	0	ASD	AN01570	BA20-37
AN01570_BA24	Astro_FGFR3	0	ASD	AN01570	BA24
AN01570_BA3-1-2-5	Astro_FGFR3	0	ASD	AN01570	BA3-1-2-5
AN01570_BA38	Astro_FGFR3	0	ASD	AN01570	BA38
AN01570_BA39-40	Astro_FGFR3	0	ASD	AN01570	BA39-40
AN01570_BA41-42-22	Astro_FGFR3	0	ASD	AN01570	BA41-42-22
AN01570_BA44-45	Astro_FGFR3	0	ASD	AN01570	BA44-45
AN01570_BA4-6	Astro_FGFR3	0	ASD	AN01570	BA4-6
AN01570_BA7	Astro_FGFR3	0	ASD	AN01570	BA7
AN01570_BA9	Astro_FGFR3	0	ASD	AN01570	BA9
AN01971_BA17	Astro_FGFR3	0	ASD	AN01971	BA17
AN01971_BA24	Astro_FGFR3	0	ASD	AN01971	BA24
AN01971_BA38	Astro_FGFR3	0	ASD	AN01971	BA38
AN01971_BA39-40	Astro_FGFR3	0	ASD	AN01971	BA39-40
AN01971_BA41-42-22	Astro_FGFR3	0	ASD	AN01971	BA41-42-22
AN01971_BA9	Astro_FGFR3	0	ASD	AN01971	BA9
AN02987_BA17	Astro_FGFR3	0	ASD	AN02987	BA17
AN02987_BA24	Astro_FGFR3	0	ASD	AN02987	BA24
AN02987_BA3-1-2-5	Astro_FGFR3	0	ASD	AN02987	BA3-1-2-5
AN02987_BA38	Astro_FGFR3	0	ASD	AN02987	BA38
AN02987_BA39-40	Astro_FGFR3	0	ASD	AN02987	BA39-40
AN02987_BA41-42-22	Astro_FGFR3	0	ASD	AN02987	BA41-42-22
AN02987_BA44-45	Astro_FGFR3	0	ASD	AN02987	BA44-45
AN02987_BA4-6	Astro_FGFR3	0	ASD	AN02987	BA4-6
AN02987_BA7	Astro_FGFR3	0	ASD	AN02987	BA7
AN02987_BA9	Astro_FGFR3	0	ASD	AN02987	BA9
AN03217_BA17	Astro_FGFR3	0	CTL	AN03217	BA17
AN03217_BA20-37	Astro_FGFR3	0	CTL	AN03217	BA20-37
AN03217_BA3-1-2-5	Astro_FGFR3	0	CTL	AN03217	BA3-1-2-5
AN03217_BA38	Astro_FGFR3	0	CTL	AN03217	BA38
AN03217_BA39-40	Astro_FGFR3	0	CTL	AN03217	BA39-40
AN03217_BA41-42-22	Astro_FGFR3	0	CTL	AN03217	BA41-42-22
AN03217_BA44-45	Astro_FGFR3	0	CTL	AN03217	BA44-45
AN03217_BA4-6	Astro_FGFR3	0	CTL	AN03217	BA4-6
AN03217_BA7	Astro_FGFR3	0	CTL	AN03217	BA7
AN03217_BA9	Astro_FGFR3	0	CTL	AN03217	BA9
AN03345_BA20-37	Astro_FGFR3	0	ASD	AN03345	BA20-37
AN03345_BA24	Astro_FGFR3	0	ASD	AN03345	BA24
AN03345_BA3-1-2-5	Astro_FGFR3	0	ASD	AN03345	BA3-1-2-5
AN03345_BA39-40	Astro_FGFR3	0	ASD	AN03345	BA39-40
AN03345_BA41-42-22	Astro_FGFR3	0	ASD	AN03345	BA41-42-22
AN03345_BA4-6	Astro_FGFR3	0	ASD	AN03345	BA4-6
AN03345_BA7	Astro_FGFR3	0	ASD	AN03345	BA7
AN03345_BA9	Astro_FGFR3	0	ASD	AN03345	BA9
AN03632_BA20-37	Astro_FGFR3	0	ASD	AN03632	BA20-37
AN03632_BA24	Astro_FGFR3	0	ASD	AN03632	BA24
AN03632_BA3-1-2-5	Astro_FGFR3	0	ASD	AN03632	BA3-1-2-5
AN03632_BA38	Astro_FGFR3	0	ASD	AN03632	BA38
AN03632_BA39-40	Astro_FGFR3	0	ASD	AN03632	BA39-40
AN03632_BA41-42-22	Astro_FGFR3	0	ASD	AN03632	BA41-42-22
AN03632_BA44-45	Astro_FGFR3	0	ASD	AN03632	BA44-45
AN03632_BA7	Astro_FGFR3	0	ASD	AN03632	BA7
AN03632_BA9	Astro_FGFR3	0	ASD	AN03632	BA9
AN04166_BA17	Astro_FGFR3	0	ASD	AN04166	BA17
AN04166_BA24	Astro_FGFR3	0	ASD	AN04166	BA24
AN04166_BA3-1-2-5	Astro_FGFR3	0	ASD	AN04166	BA3-1-2-5
AN04166_BA38	Astro_FGFR3	0	ASD	AN04166	BA38
AN04166_BA39-40	Astro_FGFR3	0	ASD	AN04166	BA39-40
AN04166_BA41-42-22	Astro_FGFR3	0	ASD	AN04166	BA41-42-22
AN04166_BA44-45	Astro_FGFR3	0	ASD	AN04166	BA44-45
AN04166_BA4-6	Astro_FGFR3	0	ASD	AN04166	BA4-6
AN04166_BA7	Astro_FGFR3	0	ASD	AN04166	BA7
AN04166_BA9	Astro_FGFR3	0	ASD	AN04166	BA9
AN04479_BA17	Astro_FGFR3	0	CTL	AN04479	BA17
AN04479_BA20-37	Astro_FGFR3	0	CTL	AN04479	BA20-37
AN04479_BA3-1-2-5	Astro_FGFR3	0	CTL	AN04479	BA3-1-2-5
AN04479_BA39-40	Astro_FGFR3	0	CTL	AN04479	BA39-40
AN04479_BA41-42-22	Astro_FGFR3	0	CTL	AN04479	BA41-42-22
AN04479_BA4-6	Astro_FGFR3	0	CTL	AN04479	BA4-6
AN04479_BA7	Astro_FGFR3	0	CTL	AN04479	BA7
AN04479_BA9	Astro_FGFR3	0	CTL	AN04479	BA9
AN04682_BA41-42-22	Astro_FGFR3	0	ASD	AN04682	BA41-42-22
AN04682_BA9	Astro_FGFR3	0	ASD	AN04682	BA9
AN06420_BA17	Astro_FGFR3	0	ASD	AN06420	BA17
AN06420_BA24	Astro_FGFR3	0	ASD	AN06420	BA24
AN06420_BA3-1-2-5	Astro_FGFR3	0	ASD	AN06420	BA3-1-2-5
AN06420_BA38	Astro_FGFR3	0	ASD	AN06420	BA38
AN06420_BA39-40	Astro_FGFR3	0	ASD	AN06420	BA39-40
AN06420_BA41-42-22	Astro_FGFR3	0	ASD	AN06420	BA41-42-22
AN06420_BA44-45	Astro_FGFR3	0	ASD	AN06420	BA44-45
AN06420_BA7	Astro_FGFR3	0	ASD	AN06420	BA7
AN06420_BA9	Astro_FGFR3	0	ASD	AN06420	BA9
AN07176_BA17	Astro_FGFR3	0	CTL	AN07176	BA17
AN07176_BA20-37	Astro_FGFR3	0	CTL	AN07176	BA20-37
AN07176_BA24	Astro_FGFR3	0	CTL	AN07176	BA24
AN07176_BA3-1-2-5	Astro_FGFR3	0	CTL	AN07176	BA3-1-2-5
AN07176_BA38	Astro_FGFR3	0	CTL	AN07176	BA38
AN07176_BA39-40	Astro_FGFR3	0	CTL	AN07176	BA39-40
AN07176_BA41-42-22	Astro_FGFR3	0	CTL	AN07176	BA41-42-22
AN07176_BA4-6	Astro_FGFR3	0	CTL	AN07176	BA4-6
AN07176_BA7	Astro_FGFR3	0	CTL	AN07176	BA7
AN07176_BA9	Astro_FGFR3	0	CTL	AN07176	BA9
AN07444_BA17	Astro_FGFR3	0	CTL	AN07444	BA17
AN07444_BA20-37	Astro_FGFR3	0	CTL	AN07444	BA20-37
AN07444_BA24	Astro_FGFR3	0	CTL	AN07444	BA24
AN07444_BA3-1-2-5	Astro_FGFR3	0	CTL	AN07444	BA3-1-2-5
AN07444_BA38	Astro_FGFR3	0	CTL	AN07444	BA38
AN07444_BA39-40	Astro_FGFR3	0	CTL	AN07444	BA39-40
AN07444_BA41-42-22	Astro_FGFR3	0	CTL	AN07444	BA41-42-22
AN07444_BA44-45	Astro_FGFR3	0	CTL	AN07444	BA44-45
AN07444_BA4-6	Astro_FGFR3	0	CTL	AN07444	BA4-6
AN07444_BA7	Astro_FGFR3	0	CTL	AN07444	BA7
AN07444_BA9	Astro_FGFR3	0	CTL	AN07444	BA9
AN08043_BA17	Astro_FGFR3	0	ASD	AN08043	BA17
AN08043_BA20-37	Astro_FGFR3	0	ASD	AN08043	BA20-37
AN08043_BA24	Astro_FGFR3	0	ASD	AN08043	BA24
AN08043_BA3-1-2-5	Astro_FGFR3	0	ASD	AN08043	BA3-1-2-5
AN08043_BA39-40	Astro_FGFR3	0	ASD	AN08043	BA39-40
AN08043_BA41-42-22	Astro_FGFR3	0	ASD	AN08043	BA41-42-22
AN08043_BA44-45	Astro_FGFR3	0	ASD	AN08043	BA44-45
AN08043_BA4-6	Astro_FGFR3	0	ASD	AN08043	BA4-6
AN08043_BA7	Astro_FGFR3	0	ASD	AN08043	BA7
AN08043_BA9	Astro_FGFR3	0	ASD	AN08043	BA9
AN08161_BA20-37	Astro_FGFR3	0	CTL	AN08161	BA20-37
AN08161_BA3-1-2-5	Astro_FGFR3	0	CTL	AN08161	BA3-1-2-5
AN08161_BA38	Astro_FGFR3	0	CTL	AN08161	BA38
AN08161_BA39-40	Astro_FGFR3	0	CTL	AN08161	BA39-40
AN08161_BA41-42-22	Astro_FGFR3	0	CTL	AN08161	BA41-42-22
AN08161_BA44-45	Astro_FGFR3	0	CTL	AN08161	BA44-45
AN08161_BA7	Astro_FGFR3	0	CTL	AN08161	BA7
AN08161_BA9	Astro_FGFR3	0	CTL	AN08161	BA9
AN08166_BA17	Astro_FGFR3	0	ASD	AN08166	BA17
AN08166_BA20-37	Astro_FGFR3	0	ASD	AN08166	BA20-37
AN08166_BA24	Astro_FGFR3	0	ASD	AN08166	BA24
AN08166_BA3-1-2-5	Astro_FGFR3	0	ASD	AN08166	BA3-1-2-5
AN08166_BA38	Astro_FGFR3	0	ASD	AN08166	BA38
AN08166_BA39-40	Astro_FGFR3	0	ASD	AN08166	BA39-40
AN08166_BA41-42-22	Astro_FGFR3	0	ASD	AN08166	BA41-42-22
AN08166_BA4-6	Astro_FGFR3	0	ASD	AN08166	BA4-6
AN08166_BA7	Astro_FGFR3	0	ASD	AN08166	BA7
AN08166_BA9	Astro_FGFR3	0	ASD	AN08166	BA9
AN08677_BA17	Astro_FGFR3	0	CTL	AN08677	BA17
AN08677_BA20-37	Astro_FGFR3	0	CTL	AN08677	BA20-37
AN08677_BA24	Astro_FGFR3	0	CTL	AN08677	BA24
AN08677_BA39-40	Astro_FGFR3	0	CTL	AN08677	BA39-40
AN08677_BA41-42-22	Astro_FGFR3	0	CTL	AN08677	BA41-42-22
AN08677_BA4-6	Astro_FGFR3	0	CTL	AN08677	BA4-6
AN08677_BA7	Astro_FGFR3	0	CTL	AN08677	BA7
AN08792_BA17	Astro_FGFR3	0	ASD	AN08792	BA17
AN08792_BA24	Astro_FGFR3	0	ASD	AN08792	BA24
AN08792_BA3-1-2-5	Astro_FGFR3	0	ASD	AN08792	BA3-1-2-5
AN08792_BA38	Astro_FGFR3	0	ASD	AN08792	BA38
AN08792_BA39-40	Astro_FGFR3	0	ASD	AN08792	BA39-40
AN08792_BA41-42-22	Astro_FGFR3	0	ASD	AN08792	BA41-42-22
AN08792_BA4-6	Astro_FGFR3	0	ASD	AN08792	BA4-6
AN08792_BA7	Astro_FGFR3	0	ASD	AN08792	BA7
AN08792_BA9	Astro_FGFR3	0	ASD	AN08792	BA9
AN08873_BA17	Astro_FGFR3	0	ASD	AN08873	BA17
AN08873_BA20-37	Astro_FGFR3	0	ASD	AN08873	BA20-37
AN08873_BA24	Astro_FGFR3	0	ASD	AN08873	BA24
AN08873_BA3-1-2-5	Astro_FGFR3	0	ASD	AN08873	BA3-1-2-5
AN08873_BA38	Astro_FGFR3	0	ASD	AN08873	BA38
AN08873_BA39-40	Astro_FGFR3	0	ASD	AN08873	BA39-40
AN08873_BA41-42-22	Astro_FGFR3	0	ASD	AN08873	BA41-42-22
AN08873_BA44-45	Astro_FGFR3	0	ASD	AN08873	BA44-45
AN08873_BA4-6	Astro_FGFR3	0	ASD	AN08873	BA4-6
AN08873_BA7	Astro_FGFR3	0	ASD	AN08873	BA7
AN08873_BA9	Astro_FGFR3	0	ASD	AN08873	BA9
AN09714_BA20-37	Astro_FGFR3	0	ASD	AN09714	BA20-37
AN09714_BA24	Astro_FGFR3	0	ASD	AN09714	BA24
AN09714_BA3-1-2-5	Astro_FGFR3	0	ASD	AN09714	BA3-1-2-5
AN09714_BA38	Astro_FGFR3	0	ASD	AN09714	BA38
AN09714_BA39-40	Astro_FGFR3	0	ASD	AN09714	BA39-40
AN09714_BA41-42-22	Astro_FGFR3	0	ASD	AN09714	BA41-42-22
AN09714_BA44-45	Astro_FGFR3	0	ASD	AN09714	BA44-45
AN09714_BA4-6	Astro_FGFR3	0	ASD	AN09714	BA4-6
AN09714_BA7	Astro_FGFR3	0	ASD	AN09714	BA7
AN09714_BA9	Astro_FGFR3	0	ASD	AN09714	BA9
AN09730_BA17	Astro_FGFR3	0	ASD	AN09730	BA17
AN09730_BA24	Astro_FGFR3	0	ASD	AN09730	BA24
AN09730_BA3-1-2-5	Astro_FGFR3	0	ASD	AN09730	BA3-1-2-5
AN09730_BA38	Astro_FGFR3	0	ASD	AN09730	BA38
AN09730_BA39-40	Astro_FGFR3	0	ASD	AN09730	BA39-40
AN09730_BA4-6	Astro_FGFR3	0	ASD	AN09730	BA4-6
AN09730_BA7	Astro_FGFR3	0	ASD	AN09730	BA7
AN09730_BA9	Astro_FGFR3	0	ASD	AN09730	BA9
AN10028_BA9	Astro_FGFR3	0	CTL	AN10028	BA9
AN10679_BA17	Astro_FGFR3	0	CTL	AN10679	BA17
AN10679_BA20-37	Astro_FGFR3	0	CTL	AN10679	BA20-37
AN10679_BA24	Astro_FGFR3	0	CTL	AN10679	BA24
AN10679_BA3-1-2-5	Astro_FGFR3	0	CTL	AN10679	BA3-1-2-5
AN10679_BA39-40	Astro_FGFR3	0	CTL	AN10679	BA39-40
AN10679_BA41-42-22	Astro_FGFR3	0	CTL	AN10679	BA41-42-22
AN10679_BA4-6	Astro_FGFR3	0	CTL	AN10679	BA4-6
AN10679_BA7	Astro_FGFR3	0	CTL	AN10679	BA7
AN10679_BA9	Astro_FGFR3	0	CTL	AN10679	BA9
AN10723_BA20-37	Astro_FGFR3	0	CTL	AN10723	BA20-37
AN10723_BA3-1-2-5	Astro_FGFR3	0	CTL	AN10723	BA3-1-2-5
AN10723_BA38	Astro_FGFR3	0	CTL	AN10723	BA38
AN10723_BA39-40	Astro_FGFR3	0	CTL	AN10723	BA39-40
AN10723_BA41-42-22	Astro_FGFR3	0	CTL	AN10723	BA41-42-22
AN10723_BA4-6	Astro_FGFR3	0	CTL	AN10723	BA4-6
AN10723_BA7	Astro_FGFR3	0	CTL	AN10723	BA7
AN10723_BA9	Astro_FGFR3	0	CTL	AN10723	BA9
AN10833_BA17	Astro_FGFR3	0	CTL	AN10833	BA17
AN10833_BA20-37	Astro_FGFR3	0	CTL	AN10833	BA20-37
AN10833_BA24	Astro_FGFR3	0	CTL	AN10833	BA24
AN10833_BA3-1-2-5	Astro_FGFR3	0	CTL	AN10833	BA3-1-2-5
AN10833_BA39-40	Astro_FGFR3	0	CTL	AN10833	BA39-40
AN10833_BA41-42-22	Astro_FGFR3	0	CTL	AN10833	BA41-42-22
AN10833_BA4-6	Astro_FGFR3	0	CTL	AN10833	BA4-6
AN10833_BA9	Astro_FGFR3	0	CTL	AN10833	BA9
AN11796_BA20-37	Astro_FGFR3	0	ASD	AN11796	BA20-37
AN11796_BA24	Astro_FGFR3	0	ASD	AN11796	BA24
AN11796_BA38	Astro_FGFR3	0	ASD	AN11796	BA38
AN11796_BA39-40	Astro_FGFR3	0	ASD	AN11796	BA39-40
AN11796_BA41-42-22	Astro_FGFR3	0	ASD	AN11796	BA41-42-22
AN11796_BA44-45	Astro_FGFR3	0	ASD	AN11796	BA44-45
AN11796_BA4-6	Astro_FGFR3	0	ASD	AN11796	BA4-6
AN11796_BA7	Astro_FGFR3	0	ASD	AN11796	BA7
AN11796_BA9	Astro_FGFR3	0	ASD	AN11796	BA9
AN11864_BA41-42-22	Astro_FGFR3	0	CTL	AN11864	BA41-42-22
AN11864_BA9	Astro_FGFR3	0	CTL	AN11864	BA9
AN11989_BA17	Astro_FGFR3	0	ASD	AN11989	BA17
AN11989_BA20-37	Astro_FGFR3	0	ASD	AN11989	BA20-37
AN11989_BA24	Astro_FGFR3	0	ASD	AN11989	BA24
AN11989_BA3-1-2-5	Astro_FGFR3	0	ASD	AN11989	BA3-1-2-5
AN11989_BA38	Astro_FGFR3	0	ASD	AN11989	BA38
AN11989_BA41-42-22	Astro_FGFR3	0	ASD	AN11989	BA41-42-22
AN11989_BA44-45	Astro_FGFR3	0	ASD	AN11989	BA44-45
AN11989_BA7	Astro_FGFR3	0	ASD	AN11989	BA7
AN11989_BA9	Astro_FGFR3	0	ASD	AN11989	BA9
AN12137_BA17	Astro_FGFR3	0	CTL	AN12137	BA17
AN12137_BA20-37	Astro_FGFR3	0	CTL	AN12137	BA20-37
AN12137_BA24	Astro_FGFR3	0	CTL	AN12137	BA24
AN12137_BA3-1-2-5	Astro_FGFR3	0	CTL	AN12137	BA3-1-2-5
AN12137_BA39-40	Astro_FGFR3	0	CTL	AN12137	BA39-40
AN12137_BA41-42-22	Astro_FGFR3	0	CTL	AN12137	BA41-42-22
AN12137_BA44-45	Astro_FGFR3	0	CTL	AN12137	BA44-45
AN12137_BA4-6	Astro_FGFR3	0	CTL	AN12137	BA4-6
AN12137_BA7	Astro_FGFR3	0	CTL	AN12137	BA7
AN12137_BA9	Astro_FGFR3	0	CTL	AN12137	BA9
AN12240_BA9	Astro_FGFR3	0	CTL	AN12240	BA9
AN12457_BA17	Astro_FGFR3	0	ASD	AN12457	BA17
AN12457_BA20-37	Astro_FGFR3	0	ASD	AN12457	BA20-37
AN12457_BA24	Astro_FGFR3	0	ASD	AN12457	BA24
AN12457_BA3-1-2-5	Astro_FGFR3	0	ASD	AN12457	BA3-1-2-5
AN12457_BA38	Astro_FGFR3	0	ASD	AN12457	BA38
AN12457_BA39-40	Astro_FGFR3	0	ASD	AN12457	BA39-40
AN12457_BA41-42-22	Astro_FGFR3	0	ASD	AN12457	BA41-42-22
AN12457_BA44-45	Astro_FGFR3	0	ASD	AN12457	BA44-45
AN12457_BA4-6	Astro_FGFR3	0	ASD	AN12457	BA4-6
AN12457_BA9	Astro_FGFR3	0	ASD	AN12457	BA9
AN13295_BA17	Astro_FGFR3	0	CTL	AN13295	BA17
AN13295_BA20-37	Astro_FGFR3	0	CTL	AN13295	BA20-37
AN13295_BA24	Astro_FGFR3	0	CTL	AN13295	BA24
AN13295_BA3-1-2-5	Astro_FGFR3	0	CTL	AN13295	BA3-1-2-5
AN13295_BA39-40	Astro_FGFR3	0	CTL	AN13295	BA39-40
AN13295_BA41-42-22	Astro_FGFR3	0	CTL	AN13295	BA41-42-22
AN13295_BA44-45	Astro_FGFR3	0	CTL	AN13295	BA44-45
AN13295_BA4-6	Astro_FGFR3	0	CTL	AN13295	BA4-6
AN13295_BA7	Astro_FGFR3	0	CTL	AN13295	BA7
AN13295_BA9	Astro_FGFR3	0	CTL	AN13295	BA9
AN13872_BA17	Astro_FGFR3	0	ASD	AN13872	BA17
AN13872_BA20-37	Astro_FGFR3	0	ASD	AN13872	BA20-37
AN13872_BA24	Astro_FGFR3	0	ASD	AN13872	BA24
AN13872_BA3-1-2-5	Astro_FGFR3	0	ASD	AN13872	BA3-1-2-5
AN13872_BA38	Astro_FGFR3	0	ASD	AN13872	BA38
AN13872_BA39-40	Astro_FGFR3	0	ASD	AN13872	BA39-40
AN13872_BA41-42-22	Astro_FGFR3	0	ASD	AN13872	BA41-42-22
AN13872_BA44-45	Astro_FGFR3	0	ASD	AN13872	BA44-45
AN13872_BA4-6	Astro_FGFR3	0	ASD	AN13872	BA4-6
AN13872_BA7	Astro_FGFR3	0	ASD	AN13872	BA7
AN13872_BA9	Astro_FGFR3	0	ASD	AN13872	BA9
AN14757_BA17	Astro_FGFR3	0	CTL	AN14757	BA17
AN14757_BA20-37	Astro_FGFR3	0	CTL	AN14757	BA20-37
AN14757_BA38	Astro_FGFR3	0	CTL	AN14757	BA38
AN14757_BA41-42-22	Astro_FGFR3	0	CTL	AN14757	BA41-42-22
AN14757_BA44-45	Astro_FGFR3	0	CTL	AN14757	BA44-45
AN14757_BA4-6	Astro_FGFR3	0	CTL	AN14757	BA4-6
AN14757_BA7	Astro_FGFR3	0	CTL	AN14757	BA7
AN14757_BA9	Astro_FGFR3	0	CTL	AN14757	BA9
AN15088_BA17	Astro_FGFR3	0	CTL	AN15088	BA17
AN15088_BA3-1-2-5	Astro_FGFR3	0	CTL	AN15088	BA3-1-2-5
AN15088_BA39-40	Astro_FGFR3	0	CTL	AN15088	BA39-40
AN15088_BA41-42-22	Astro_FGFR3	0	CTL	AN15088	BA41-42-22
AN15088_BA4-6	Astro_FGFR3	0	CTL	AN15088	BA4-6
AN15088_BA7	Astro_FGFR3	0	CTL	AN15088	BA7
AN15088_BA9	Astro_FGFR3	0	CTL	AN15088	BA9
AN15566_BA17	Astro_FGFR3	0	CTL	AN15566	BA17
AN15566_BA24	Astro_FGFR3	0	CTL	AN15566	BA24
AN15566_BA3-1-2-5	Astro_FGFR3	0	CTL	AN15566	BA3-1-2-5
AN15566_BA38	Astro_FGFR3	0	CTL	AN15566	BA38
AN15566_BA39-40	Astro_FGFR3	0	CTL	AN15566	BA39-40
AN15566_BA44-45	Astro_FGFR3	0	CTL	AN15566	BA44-45
AN15566_BA4-6	Astro_FGFR3	0	CTL	AN15566	BA4-6
AN15566_BA7	Astro_FGFR3	0	CTL	AN15566	BA7
AN15566_BA9	Astro_FGFR3	0	CTL	AN15566	BA9
AN16115_BA17	Astro_FGFR3	0	ASD	AN16115	BA17
AN16115_BA24	Astro_FGFR3	0	ASD	AN16115	BA24
AN16115_BA3-1-2-5	Astro_FGFR3	0	ASD	AN16115	BA3-1-2-5
AN16115_BA38	Astro_FGFR3	0	ASD	AN16115	BA38
AN16115_BA39-40	Astro_FGFR3	0	ASD	AN16115	BA39-40
AN16115_BA41-42-22	Astro_FGFR3	0	ASD	AN16115	BA41-42-22
AN16115_BA44-45	Astro_FGFR3	0	ASD	AN16115	BA44-45
AN16115_BA4-6	Astro_FGFR3	0	ASD	AN16115	BA4-6
AN16115_BA7	Astro_FGFR3	0	ASD	AN16115	BA7
AN16115_BA9	Astro_FGFR3	0	ASD	AN16115	BA9
AN16641_BA17	Astro_FGFR3	0	ASD	AN16641	BA17
AN16641_BA39-40	Astro_FGFR3	0	ASD	AN16641	BA39-40
AN16641_BA41-42-22	Astro_FGFR3	0	ASD	AN16641	BA41-42-22
AN16641_BA7	Astro_FGFR3	0	ASD	AN16641	BA7
AN16641_BA9	Astro_FGFR3	0	ASD	AN16641	BA9
AN17254_BA17	Astro_FGFR3	0	ASD	AN17254	BA17
AN17254_BA20-37	Astro_FGFR3	0	ASD	AN17254	BA20-37
AN17254_BA24	Astro_FGFR3	0	ASD	AN17254	BA24
AN17254_BA38	Astro_FGFR3	0	ASD	AN17254	BA38
AN17254_BA41-42-22	Astro_FGFR3	0	ASD	AN17254	BA41-42-22
AN17254_BA44-45	Astro_FGFR3	0	ASD	AN17254	BA44-45
AN17254_BA4-6	Astro_FGFR3	0	ASD	AN17254	BA4-6
AN17254_BA7	Astro_FGFR3	0	ASD	AN17254	BA7
AN17254_BA9	Astro_FGFR3	0	ASD	AN17254	BA9
AN17425_BA17	Astro_FGFR3	0	CTL	AN17425	BA17
AN17425_BA24	Astro_FGFR3	0	CTL	AN17425	BA24
AN17425_BA3-1-2-5	Astro_FGFR3	0	CTL	AN17425	BA3-1-2-5
AN17425_BA38	Astro_FGFR3	0	CTL	AN17425	BA38
AN17425_BA39-40	Astro_FGFR3	0	CTL	AN17425	BA39-40
AN17425_BA41-42-22	Astro_FGFR3	0	CTL	AN17425	BA41-42-22
AN17425_BA4-6	Astro_FGFR3	0	CTL	AN17425	BA4-6
AN17425_BA7	Astro_FGFR3	0	CTL	AN17425	BA7
AN17425_BA9	Astro_FGFR3	0	CTL	AN17425	BA9
AN17515_BA17	Astro_FGFR3	0	ASD	AN17515	BA17
AN17515_BA20-37	Astro_FGFR3	0	ASD	AN17515	BA20-37
AN17515_BA24	Astro_FGFR3	0	ASD	AN17515	BA24
AN17515_BA3-1-2-5	Astro_FGFR3	0	ASD	AN17515	BA3-1-2-5
AN17515_BA38	Astro_FGFR3	0	ASD	AN17515	BA38
AN17515_BA41-42-22	Astro_FGFR3	0	ASD	AN17515	BA41-42-22
AN17515_BA44-45	Astro_FGFR3	0	ASD	AN17515	BA44-45
AN17515_BA4-6	Astro_FGFR3	0	ASD	AN17515	BA4-6
AN17515_BA7	Astro_FGFR3	0	ASD	AN17515	BA7
AN17515_BA9	Astro_FGFR3	0	ASD	AN17515	BA9
AN17678_BA3-1-2-5	Astro_FGFR3	0	ASD	AN17678	BA3-1-2-5
AN17678_BA39-40	Astro_FGFR3	0	ASD	AN17678	BA39-40
AN17678_BA41-42-22	Astro_FGFR3	0	ASD	AN17678	BA41-42-22
AN17678_BA7	Astro_FGFR3	0	ASD	AN17678	BA7
AN19442_BA17	Astro_FGFR3	0	CTL	AN19442	BA17
AN19442_BA20-37	Astro_FGFR3	0	CTL	AN19442	BA20-37
AN19442_BA24	Astro_FGFR3	0	CTL	AN19442	BA24
AN19442_BA3-1-2-5	Astro_FGFR3	0	CTL	AN19442	BA3-1-2-5
AN19442_BA39-40	Astro_FGFR3	0	CTL	AN19442	BA39-40
AN19442_BA41-42-22	Astro_FGFR3	0	CTL	AN19442	BA41-42-22
AN19442_BA44-45	Astro_FGFR3	0	CTL	AN19442	BA44-45
AN19442_BA7	Astro_FGFR3	0	CTL	AN19442	BA7
AN19442_BA9	Astro_FGFR3	0	CTL	AN19442	BA9
AN19511_BA17	Astro_FGFR3	0	ASD	AN19511	BA17
AN19511_BA24	Astro_FGFR3	0	ASD	AN19511	BA24
AN19511_BA3-1-2-5	Astro_FGFR3	0	ASD	AN19511	BA3-1-2-5
AN19511_BA38	Astro_FGFR3	0	ASD	AN19511	BA38
AN19511_BA39-40	Astro_FGFR3	0	ASD	AN19511	BA39-40
AN19511_BA41-42-22	Astro_FGFR3	0	ASD	AN19511	BA41-42-22
AN19511_BA44-45	Astro_FGFR3	0	ASD	AN19511	BA44-45
AN19511_BA4-6	Astro_FGFR3	0	ASD	AN19511	BA4-6
AN19511_BA9	Astro_FGFR3	0	ASD	AN19511	BA9
AN19760_BA17	Astro_FGFR3	0	CTL	AN19760	BA17
AN19760_BA20-37	Astro_FGFR3	0	CTL	AN19760	BA20-37
AN19760_BA24	Astro_FGFR3	0	CTL	AN19760	BA24
AN19760_BA3-1-2-5	Astro_FGFR3	0	CTL	AN19760	BA3-1-2-5
AN19760_BA38	Astro_FGFR3	0	CTL	AN19760	BA38
AN19760_BA39-40	Astro_FGFR3	0	CTL	AN19760	BA39-40
AN19760_BA41-42-22	Astro_FGFR3	0	CTL	AN19760	BA41-42-22
AN19760_BA44-45	Astro_FGFR3	0	CTL	AN19760	BA44-45
AN19760_BA4-6	Astro_FGFR3	0	CTL	AN19760	BA4-6
AN19760_BA7	Astro_FGFR3	0	CTL	AN19760	BA7
AN19760_BA9	Astro_FGFR3	0	CTL	AN19760	BA9
NP121-11_BA41-42-22	Astro_FGFR3	0	ASD	NP121-11	BA41-42-22
NP121-11_BA9	Astro_FGFR3	0	ASD	NP121-11	BA9
NP167-08_BA41-42-22	Astro_FGFR3	0	ASD	NP167-08	BA41-42-22
NP167-08_BA9	Astro_FGFR3	0	ASD	NP167-08	BA9
NP26-11_BA41-42-22	Astro_FGFR3	0	ASD	NP26-11	BA41-42-22
NP26-11_BA9	Astro_FGFR3	0	ASD	NP26-11	BA9
NP72-11_BA41-42-22	Astro_FGFR3	0	ASD	NP72-11	BA41-42-22
NP72-11_BA9	Astro_FGFR3	0	ASD	NP72-11	BA9
UMB1185_BA20-37	Astro_FGFR3	0	CTL	UMB1185	BA20-37
UMB1185_BA39-40	Astro_FGFR3	0	CTL	UMB1185	BA39-40
UMB1185_BA4-6	Astro_FGFR3	0	CTL	UMB1185	BA4-6
UMB1185_BA7	Astro_FGFR3	0	CTL	UMB1185	BA7
UMB1185_BA9	Astro_FGFR3	0	CTL	UMB1185	BA9
UMB1349_BA39-40	Astro_FGFR3	0	ASD	UMB1349	BA39-40
UMB1349_BA7	Astro_FGFR3	0	ASD	UMB1349	BA7
UMB1376_BA41-42-22	Astro_FGFR3	0	CTL	UMB1376	BA41-42-22
UMB1376_BA9	Astro_FGFR3	0	CTL	UMB1376	BA9
UMB1407_BA9	Astro_FGFR3	0	CTL	UMB1407	BA9
UMB1499_BA41-42-22	Astro_FGFR3	0	CTL	UMB1499	BA41-42-22
UMB1499_BA44-45	Astro_FGFR3	0	CTL	UMB1499	BA44-45
UMB1499_BA9	Astro_FGFR3	0	CTL	UMB1499	BA9
UMB1500_BA4-6	Astro_FGFR3	0	CTL	UMB1500	BA4-6
UMB1578_BA41-42-22	Astro_FGFR3	0	CTL	UMB1578	BA41-42-22
UMB1578_BA9	Astro_FGFR3	0	CTL	UMB1578	BA9
UMB1670_BA17	Astro_FGFR3	0	CTL	UMB1670	BA17
UMB1670_BA39-40	Astro_FGFR3	0	CTL	UMB1670	BA39-40
UMB1670_BA44-45	Astro_FGFR3	0	CTL	UMB1670	BA44-45
UMB1670_BA4-6	Astro_FGFR3	0	CTL	UMB1670	BA4-6
UMB1714_BA17	Astro_FGFR3	0	CTL	UMB1714	BA17
UMB1714_BA20-37	Astro_FGFR3	0	CTL	UMB1714	BA20-37
UMB1714_BA24	Astro_FGFR3	0	CTL	UMB1714	BA24
UMB1714_BA38	Astro_FGFR3	0	CTL	UMB1714	BA38
UMB1714_BA39-40	Astro_FGFR3	0	CTL	UMB1714	BA39-40
UMB1714_BA44-45	Astro_FGFR3	0	CTL	UMB1714	BA44-45
UMB1714_BA4-6	Astro_FGFR3	0	CTL	UMB1714	BA4-6
UMB1714_BA7	Astro_FGFR3	0	CTL	UMB1714	BA7
UMB1714_BA9	Astro_FGFR3	0	CTL	UMB1714	BA9
UMB1793_BA17	Astro_FGFR3	0	CTL	UMB1793	BA17
UMB1793_BA20-37	Astro_FGFR3	0	CTL	UMB1793	BA20-37
UMB1793_BA38	Astro_FGFR3	0	CTL	UMB1793	BA38
UMB1793_BA39-40	Astro_FGFR3	0	CTL	UMB1793	BA39-40
UMB1793_BA44-45	Astro_FGFR3	0	CTL	UMB1793	BA44-45
UMB1793_BA4-6	Astro_FGFR3	0	CTL	UMB1793	BA4-6
UMB1793_BA7	Astro_FGFR3	0	CTL	UMB1793	BA7
UMB1860_BA20-37	Astro_FGFR3	0	CTL	UMB1860	BA20-37
UMB1860_BA39-40	Astro_FGFR3	0	CTL	UMB1860	BA39-40
UMB1860_BA7	Astro_FGFR3	0	CTL	UMB1860	BA7
UMB1908_BA17	Astro_FGFR3	0	CTL	UMB1908	BA17
UMB1908_BA24	Astro_FGFR3	0	CTL	UMB1908	BA24
UMB1908_BA3-1-2-5	Astro_FGFR3	0	CTL	UMB1908	BA3-1-2-5
UMB1908_BA39-40	Astro_FGFR3	0	CTL	UMB1908	BA39-40
UMB1908_BA41-42-22	Astro_FGFR3	0	CTL	UMB1908	BA41-42-22
UMB1908_BA44-45	Astro_FGFR3	0	CTL	UMB1908	BA44-45
UMB1908_BA4-6	Astro_FGFR3	0	CTL	UMB1908	BA4-6
UMB3415_BA17	Astro_FGFR3	0	CTL	UMB3415	BA17
UMB3415_BA20-37	Astro_FGFR3	0	CTL	UMB3415	BA20-37
UMB3415_BA39-40	Astro_FGFR3	0	CTL	UMB3415	BA39-40
UMB3638_BA17	Astro_FGFR3	0	CTL	UMB3638	BA17
UMB3638_BA20-37	Astro_FGFR3	0	CTL	UMB3638	BA20-37
UMB3638_BA39-40	Astro_FGFR3	0	CTL	UMB3638	BA39-40
UMB3638_BA7	Astro_FGFR3	0	CTL	UMB3638	BA7
UMB4231_BA17	Astro_FGFR3	0	ASD	UMB4231	BA17
UMB4334_BA17	Astro_FGFR3	0	ASD	UMB4334	BA17
UMB4334_BA20-37	Astro_FGFR3	0	ASD	UMB4334	BA20-37
UMB4334_BA24	Astro_FGFR3	0	ASD	UMB4334	BA24
UMB4334_BA3-1-2-5	Astro_FGFR3	0	ASD	UMB4334	BA3-1-2-5
UMB4334_BA38	Astro_FGFR3	0	ASD	UMB4334	BA38
UMB4334_BA39-40	Astro_FGFR3	0	ASD	UMB4334	BA39-40
UMB4334_BA41-42-22	Astro_FGFR3	0	ASD	UMB4334	BA41-42-22
UMB4334_BA44-45	Astro_FGFR3	0	ASD	UMB4334	BA44-45
UMB4334_BA4-6	Astro_FGFR3	0	ASD	UMB4334	BA4-6
UMB4334_BA7	Astro_FGFR3	0	ASD	UMB4334	BA7
UMB4334_BA9	Astro_FGFR3	0	ASD	UMB4334	BA9
UMB4337_BA17	Astro_FGFR3	0	CTL	UMB4337	BA17
UMB4337_BA20-37	Astro_FGFR3	0	CTL	UMB4337	BA20-37
UMB4337_BA39-40	Astro_FGFR3	0	CTL	UMB4337	BA39-40
UMB4337_BA41-42-22	Astro_FGFR3	0	CTL	UMB4337	BA41-42-22
UMB4337_BA44-45	Astro_FGFR3	0	CTL	UMB4337	BA44-45
UMB4337_BA4-6	Astro_FGFR3	0	CTL	UMB4337	BA4-6
UMB4337_BA7	Astro_FGFR3	0	CTL	UMB4337	BA7
UMB4337_BA9	Astro_FGFR3	0	CTL	UMB4337	BA9
UMB4590_BA41-42-22	Astro_FGFR3	0	CTL	UMB4590	BA41-42-22
UMB4590_BA9	Astro_FGFR3	0	CTL	UMB4590	BA9
UMB4670_BA20-37	Astro_FGFR3	0	CTL	UMB4670	BA20-37
UMB4670_BA9	Astro_FGFR3	0	CTL	UMB4670	BA9
UMB4721_BA17	Astro_FGFR3	0	ASD	UMB4721	BA17
UMB4721_BA3-1-2-5	Astro_FGFR3	0	ASD	UMB4721	BA3-1-2-5
UMB4721_BA39-40	Astro_FGFR3	0	ASD	UMB4721	BA39-40
UMB4721_BA4-6	Astro_FGFR3	0	ASD	UMB4721	BA4-6
UMB4721_BA7	Astro_FGFR3	0	ASD	UMB4721	BA7
UMB4722_BA17	Astro_FGFR3	0	CTL	UMB4722	BA17
UMB4722_BA20-37	Astro_FGFR3	0	CTL	UMB4722	BA20-37
UMB4722_BA3-1-2-5	Astro_FGFR3	0	CTL	UMB4722	BA3-1-2-5
UMB4722_BA39-40	Astro_FGFR3	0	CTL	UMB4722	BA39-40
UMB4722_BA4-6	Astro_FGFR3	0	CTL	UMB4722	BA4-6
UMB4722_BA7	Astro_FGFR3	0	CTL	UMB4722	BA7
UMB4787_BA17	Astro_FGFR3	0	CTL	UMB4787	BA17
UMB4787_BA20-37	Astro_FGFR3	0	CTL	UMB4787	BA20-37
UMB4787_BA24	Astro_FGFR3	0	CTL	UMB4787	BA24
UMB4787_BA3-1-2-5	Astro_FGFR3	0	CTL	UMB4787	BA3-1-2-5
UMB4787_BA39-40	Astro_FGFR3	0	CTL	UMB4787	BA39-40
UMB4787_BA41-42-22	Astro_FGFR3	0	CTL	UMB4787	BA41-42-22
UMB4787_BA44-45	Astro_FGFR3	0	CTL	UMB4787	BA44-45
UMB4787_BA4-6	Astro_FGFR3	0	CTL	UMB4787	BA4-6
UMB4787_BA7	Astro_FGFR3	0	CTL	UMB4787	BA7
UMB4787_BA9	Astro_FGFR3	0	CTL	UMB4787	BA9
UMB4842_BA41-42-22	Astro_FGFR3	0	CTL	UMB4842	BA41-42-22
UMB4842_BA9	Astro_FGFR3	0	CTL	UMB4842	BA9
UMB4849_BA39-40	Astro_FGFR3	0	ASD	UMB4849	BA39-40
UMB4849_BA7	Astro_FGFR3	0	ASD	UMB4849	BA7
UMB4849_BA9	Astro_FGFR3	0	ASD	UMB4849	BA9
UMB4899_BA7	Astro_FGFR3	0	ASD	UMB4899	BA7
UMB4999_BA20-37	Astro_FGFR3	0	ASD	UMB4999	BA20-37
UMB4999_BA24	Astro_FGFR3	0	ASD	UMB4999	BA24
UMB4999_BA3-1-2-5	Astro_FGFR3	0	ASD	UMB4999	BA3-1-2-5
UMB4999_BA38	Astro_FGFR3	0	ASD	UMB4999	BA38
UMB4999_BA39-40	Astro_FGFR3	0	ASD	UMB4999	BA39-40
UMB4999_BA41-42-22	Astro_FGFR3	0	ASD	UMB4999	BA41-42-22
UMB4999_BA44-45	Astro_FGFR3	0	ASD	UMB4999	BA44-45
UMB4999_BA4-6	Astro_FGFR3	0	ASD	UMB4999	BA4-6
UMB4999_BA9	Astro_FGFR3	0	ASD	UMB4999	BA9
UMB5023_BA17	Astro_FGFR3	0	ASD	UMB5023	BA17
UMB5023_BA20-37	Astro_FGFR3	0	ASD	UMB5023	BA20-37
UMB5023_BA24	Astro_FGFR3	0	ASD	UMB5023	BA24
UMB5023_BA3-1-2-5	Astro_FGFR3	0	ASD	UMB5023	BA3-1-2-5
UMB5023_BA38	Astro_FGFR3	0	ASD	UMB5023	BA38
UMB5023_BA39-40	Astro_FGFR3	0	ASD	UMB5023	BA39-40
UMB5023_BA41-42-22	Astro_FGFR3	0	ASD	UMB5023	BA41-42-22
UMB5023_BA44-45	Astro_FGFR3	0	ASD	UMB5023	BA44-45
UMB5023_BA4-6	Astro_FGFR3	0	ASD	UMB5023	BA4-6
UMB5023_BA7	Astro_FGFR3	0	ASD	UMB5023	BA7
UMB5023_BA9	Astro_FGFR3	0	ASD	UMB5023	BA9
UMB5027_BA17	Astro_FGFR3	0	ASD	UMB5027	BA17
UMB5027_BA24	Astro_FGFR3	0	ASD	UMB5027	BA24
UMB5027_BA39-40	Astro_FGFR3	0	ASD	UMB5027	BA39-40
UMB5027_BA41-42-22	Astro_FGFR3	0	ASD	UMB5027	BA41-42-22
UMB5027_BA44-45	Astro_FGFR3	0	ASD	UMB5027	BA44-45
UMB5027_BA7	Astro_FGFR3	0	ASD	UMB5027	BA7
UMB5027_BA9	Astro_FGFR3	0	ASD	UMB5027	BA9
UMB5079_BA41-42-22	Astro_FGFR3	0	CTL	UMB5079	BA41-42-22
UMB5079_BA9	Astro_FGFR3	0	CTL	UMB5079	BA9
UMB5115_BA17	Astro_FGFR3	0	ASD	UMB5115	BA17
UMB5115_BA20-37	Astro_FGFR3	0	ASD	UMB5115	BA20-37
UMB5115_BA24	Astro_FGFR3	0	ASD	UMB5115	BA24
UMB5115_BA3-1-2-5	Astro_FGFR3	0	ASD	UMB5115	BA3-1-2-5
UMB5115_BA38	Astro_FGFR3	0	ASD	UMB5115	BA38
UMB5115_BA39-40	Astro_FGFR3	0	ASD	UMB5115	BA39-40
UMB5115_BA41-42-22	Astro_FGFR3	0	ASD	UMB5115	BA41-42-22
UMB5115_BA44-45	Astro_FGFR3	0	ASD	UMB5115	BA44-45
UMB5115_BA4-6	Astro_FGFR3	0	ASD	UMB5115	BA4-6
UMB5115_BA7	Astro_FGFR3	0	ASD	UMB5115	BA7
UMB5115_BA9	Astro_FGFR3	0	ASD	UMB5115	BA9
UMB5144_BA17	Astro_FGFR3	0	ASD	UMB5144	BA17
UMB5144_BA20-37	Astro_FGFR3	0	ASD	UMB5144	BA20-37
UMB5144_BA24	Astro_FGFR3	0	ASD	UMB5144	BA24
UMB5144_BA3-1-2-5	Astro_FGFR3	0	ASD	UMB5144	BA3-1-2-5
UMB5144_BA38	Astro_FGFR3	0	ASD	UMB5144	BA38
UMB5144_BA39-40	Astro_FGFR3	0	ASD	UMB5144	BA39-40
UMB5144_BA44-45	Astro_FGFR3	0	ASD	UMB5144	BA44-45
UMB5144_BA4-6	Astro_FGFR3	0	ASD	UMB5144	BA4-6
UMB5144_BA7	Astro_FGFR3	0	ASD	UMB5144	BA7
UMB5144_BA9	Astro_FGFR3	0	ASD	UMB5144	BA9
UMB5163_BA17	Astro_FGFR3	0	CTL	UMB5163	BA17
UMB5163_BA20-37	Astro_FGFR3	0	CTL	UMB5163	BA20-37
UMB5163_BA24	Astro_FGFR3	0	CTL	UMB5163	BA24
UMB5163_BA3-1-2-5	Astro_FGFR3	0	CTL	UMB5163	BA3-1-2-5
UMB5163_BA38	Astro_FGFR3	0	CTL	UMB5163	BA38
UMB5163_BA39-40	Astro_FGFR3	0	CTL	UMB5163	BA39-40
UMB5163_BA41-42-22	Astro_FGFR3	0	CTL	UMB5163	BA41-42-22
UMB5163_BA44-45	Astro_FGFR3	0	CTL	UMB5163	BA44-45
UMB5163_BA4-6	Astro_FGFR3	0	CTL	UMB5163	BA4-6
UMB5163_BA7	Astro_FGFR3	0	CTL	UMB5163	BA7
UMB5163_BA9	Astro_FGFR3	0	CTL	UMB5163	BA9
UMB5168_BA41-42-22	Astro_FGFR3	0	CTL	UMB5168	BA41-42-22
UMB5168_BA9	Astro_FGFR3	0	CTL	UMB5168	BA9
UMB5176_BA17	Astro_FGFR3	0	ASD	UMB5176	BA17
UMB5176_BA20-37	Astro_FGFR3	0	ASD	UMB5176	BA20-37
UMB5176_BA24	Astro_FGFR3	0	ASD	UMB5176	BA24
UMB5176_BA3-1-2-5	Astro_FGFR3	0	ASD	UMB5176	BA3-1-2-5
UMB5176_BA38	Astro_FGFR3	0	ASD	UMB5176	BA38
UMB5176_BA41-42-22	Astro_FGFR3	0	ASD	UMB5176	BA41-42-22
UMB5176_BA44-45	Astro_FGFR3	0	ASD	UMB5176	BA44-45
UMB5176_BA4-6	Astro_FGFR3	0	ASD	UMB5176	BA4-6
UMB5176_BA7	Astro_FGFR3	0	ASD	UMB5176	BA7
UMB5176_BA9	Astro_FGFR3	0	ASD	UMB5176	BA9
UMB5242_BA20-37	Astro_FGFR3	0	CTL	UMB5242	BA20-37
UMB5242_BA24	Astro_FGFR3	0	CTL	UMB5242	BA24
UMB5242_BA3-1-2-5	Astro_FGFR3	0	CTL	UMB5242	BA3-1-2-5
UMB5242_BA38	Astro_FGFR3	0	CTL	UMB5242	BA38
UMB5242_BA39-40	Astro_FGFR3	0	CTL	UMB5242	BA39-40
UMB5242_BA41-42-22	Astro_FGFR3	0	CTL	UMB5242	BA41-42-22
UMB5242_BA44-45	Astro_FGFR3	0	CTL	UMB5242	BA44-45
UMB5242_BA4-6	Astro_FGFR3	0	CTL	UMB5242	BA4-6
UMB5242_BA7	Astro_FGFR3	0	CTL	UMB5242	BA7
UMB5242_BA9	Astro_FGFR3	0	CTL	UMB5242	BA9
UMB5278_BA41-42-22	Astro_FGFR3	0	ASD	UMB5278	BA41-42-22
UMB5278_BA9	Astro_FGFR3	0	ASD	UMB5278	BA9
UMB5282_BA38	Astro_FGFR3	0	CTL	UMB5282	BA38
UMB5282_BA9	Astro_FGFR3	0	CTL	UMB5282	BA9
UMB5297_BA17	Astro_FGFR3	0	ASD	UMB5297	BA17
UMB5297_BA20-37	Astro_FGFR3	0	ASD	UMB5297	BA20-37
UMB5297_BA24	Astro_FGFR3	0	ASD	UMB5297	BA24
UMB5297_BA3-1-2-5	Astro_FGFR3	0	ASD	UMB5297	BA3-1-2-5
UMB5297_BA38	Astro_FGFR3	0	ASD	UMB5297	BA38
UMB5297_BA39-40	Astro_FGFR3	0	ASD	UMB5297	BA39-40
UMB5297_BA41-42-22	Astro_FGFR3	0	ASD	UMB5297	BA41-42-22
UMB5297_BA44-45	Astro_FGFR3	0	ASD	UMB5297	BA44-45
UMB5297_BA4-6	Astro_FGFR3	0	ASD	UMB5297	BA4-6
UMB5297_BA7	Astro_FGFR3	0	ASD	UMB5297	BA7
UMB5297_BA9	Astro_FGFR3	0	ASD	UMB5297	BA9
UMB5302_BA17	Astro_FGFR3	0	ASD	UMB5302	BA17
UMB5302_BA20-37	Astro_FGFR3	0	ASD	UMB5302	BA20-37
UMB5302_BA24	Astro_FGFR3	0	ASD	UMB5302	BA24
UMB5302_BA3-1-2-5	Astro_FGFR3	0	ASD	UMB5302	BA3-1-2-5
UMB5302_BA38	Astro_FGFR3	0	ASD	UMB5302	BA38
UMB5302_BA39-40	Astro_FGFR3	0	ASD	UMB5302	BA39-40
UMB5302_BA41-42-22	Astro_FGFR3	0	ASD	UMB5302	BA41-42-22
UMB5302_BA44-45	Astro_FGFR3	0	ASD	UMB5302	BA44-45
UMB5302_BA4-6	Astro_FGFR3	0	ASD	UMB5302	BA4-6
UMB5302_BA7	Astro_FGFR3	0	ASD	UMB5302	BA7
UMB5302_BA9	Astro_FGFR3	0	ASD	UMB5302	BA9
UMB5303_BA17	Astro_FGFR3	0	ASD	UMB5303	BA17
UMB5303_BA20-37	Astro_FGFR3	0	ASD	UMB5303	BA20-37
UMB5303_BA24	Astro_FGFR3	0	ASD	UMB5303	BA24
UMB5303_BA3-1-2-5	Astro_FGFR3	0	ASD	UMB5303	BA3-1-2-5
UMB5303_BA38	Astro_FGFR3	0	ASD	UMB5303	BA38
UMB5303_BA41-42-22	Astro_FGFR3	0	ASD	UMB5303	BA41-42-22
UMB5303_BA44-45	Astro_FGFR3	0	ASD	UMB5303	BA44-45
UMB5303_BA4-6	Astro_FGFR3	0	ASD	UMB5303	BA4-6
UMB5303_BA7	Astro_FGFR3	0	ASD	UMB5303	BA7
UMB5303_BA9	Astro_FGFR3	0	ASD	UMB5303	BA9
UMB5308_BA41-42-22	Astro_FGFR3	0	ASD	UMB5308	BA41-42-22
UMB5308_BA9	Astro_FGFR3	0	ASD	UMB5308	BA9
UMB5309_BA17	Astro_FGFR3	0	CTL	UMB5309	BA17
UMB5309_BA20-37	Astro_FGFR3	0	CTL	UMB5309	BA20-37
UMB5309_BA24	Astro_FGFR3	0	CTL	UMB5309	BA24
UMB5309_BA3-1-2-5	Astro_FGFR3	0	CTL	UMB5309	BA3-1-2-5
UMB5309_BA38	Astro_FGFR3	0	CTL	UMB5309	BA38
UMB5309_BA39-40	Astro_FGFR3	0	CTL	UMB5309	BA39-40
UMB5309_BA41-42-22	Astro_FGFR3	0	CTL	UMB5309	BA41-42-22
UMB5309_BA44-45	Astro_FGFR3	0	CTL	UMB5309	BA44-45
UMB5309_BA4-6	Astro_FGFR3	0	CTL	UMB5309	BA4-6
UMB5309_BA7	Astro_FGFR3	0	CTL	UMB5309	BA7
UMB5309_BA9	Astro_FGFR3	0	CTL	UMB5309	BA9
UMB5340_BA17	Astro_FGFR3	0	ASD	UMB5340	BA17
UMB5340_BA24	Astro_FGFR3	0	ASD	UMB5340	BA24
UMB5340_BA3-1-2-5	Astro_FGFR3	0	ASD	UMB5340	BA3-1-2-5
UMB5340_BA38	Astro_FGFR3	0	ASD	UMB5340	BA38
UMB5340_BA39-40	Astro_FGFR3	0	ASD	UMB5340	BA39-40
UMB5340_BA41-42-22	Astro_FGFR3	0	ASD	UMB5340	BA41-42-22
UMB5340_BA44-45	Astro_FGFR3	0	ASD	UMB5340	BA44-45
UMB5340_BA4-6	Astro_FGFR3	0	ASD	UMB5340	BA4-6
UMB5340_BA7	Astro_FGFR3	0	ASD	UMB5340	BA7
UMB5340_BA9	Astro_FGFR3	0	ASD	UMB5340	BA9
UMB5342_BA41-42-22	Astro_FGFR3	0	CTL	UMB5342	BA41-42-22
UMB5342_BA9	Astro_FGFR3	0	CTL	UMB5342	BA9
UMB5391_BA38	Astro_FGFR3	0	CTL	UMB5391	BA38
UMB5391_BA9	Astro_FGFR3	0	CTL	UMB5391	BA9
UMB5558_BA38	Astro_FGFR3	0	CTL	UMB5558	BA38
UMB5558_BA9	Astro_FGFR3	0	CTL	UMB5558	BA9
A012-12_BA41-42-22	Endo_NOSTRIN	0.129019	CTL	A012-12	BA41-42-22
A012-12_BA9	Endo_NOSTRIN	0.130501	CTL	A012-12	BA9
A358-08_BA41-42-22	Endo_NOSTRIN	0.143299	CTL	A358-08	BA41-42-22
A358-08_BA9	Endo_NOSTRIN	0.120901	CTL	A358-08	BA9
AN00142_BA9	Endo_NOSTRIN	0.141746	CTL	AN00142	BA9
AN00493_BA17	Endo_NOSTRIN	0.110367	ASD	AN00493	BA17
AN00493_BA20-37	Endo_NOSTRIN	0.0931023	ASD	AN00493	BA20-37
AN00493_BA24	Endo_NOSTRIN	0.106211	ASD	AN00493	BA24
AN00493_BA41-42-22	Endo_NOSTRIN	0.126569	ASD	AN00493	BA41-42-22
AN00493_BA4-6	Endo_NOSTRIN	0.11624	ASD	AN00493	BA4-6
AN00493_BA7	Endo_NOSTRIN	0.103906	ASD	AN00493	BA7
AN00493_BA9	Endo_NOSTRIN	0.12129	ASD	AN00493	BA9
AN00544_BA17	Endo_NOSTRIN	0.136952	CTL	AN00544	BA17
AN00544_BA24	Endo_NOSTRIN	0.105483	CTL	AN00544	BA24
AN00544_BA3-1-2-5	Endo_NOSTRIN	0.141254	CTL	AN00544	BA3-1-2-5
AN00544_BA38	Endo_NOSTRIN	0.0952122	CTL	AN00544	BA38
AN00544_BA39-40	Endo_NOSTRIN	0.137518	CTL	AN00544	BA39-40
AN00544_BA7	Endo_NOSTRIN	0.128335	CTL	AN00544	BA7
AN00544_BA9	Endo_NOSTRIN	0.120263	CTL	AN00544	BA9
AN00764_BA17	Endo_NOSTRIN	0.120733	ASD	AN00764	BA17
AN00764_BA20-37	Endo_NOSTRIN	0.103011	ASD	AN00764	BA20-37
AN00764_BA3-1-2-5	Endo_NOSTRIN	0.127996	ASD	AN00764	BA3-1-2-5
AN00764_BA41-42-22	Endo_NOSTRIN	0.127155	ASD	AN00764	BA41-42-22
AN00764_BA4-6	Endo_NOSTRIN	0.116599	ASD	AN00764	BA4-6
AN00764_BA9	Endo_NOSTRIN	0.131119	ASD	AN00764	BA9
AN01093_BA41-42-22	Endo_NOSTRIN	0.116658	ASD	AN01093	BA41-42-22
AN01093_BA44-45	Endo_NOSTRIN	0.10952	ASD	AN01093	BA44-45
AN01093_BA7	Endo_NOSTRIN	0.0933286	ASD	AN01093	BA7
AN01093_BA9	Endo_NOSTRIN	0.122562	ASD	AN01093	BA9
AN01125_BA9	Endo_NOSTRIN	0.125328	CTL	AN01125	BA9
AN01410_BA17	Endo_NOSTRIN	0.129268	CTL	AN01410	BA17
AN01410_BA20-37	Endo_NOSTRIN	0.138225	CTL	AN01410	BA20-37
AN01410_BA24	Endo_NOSTRIN	0.0976679	CTL	AN01410	BA24
AN01410_BA3-1-2-5	Endo_NOSTRIN	0.122022	CTL	AN01410	BA3-1-2-5
AN01410_BA39-40	Endo_NOSTRIN	0.13985	CTL	AN01410	BA39-40
AN01410_BA41-42-22	Endo_NOSTRIN	0.119321	CTL	AN01410	BA41-42-22
AN01410_BA7	Endo_NOSTRIN	0.095281	CTL	AN01410	BA7
AN01410_BA9	Endo_NOSTRIN	0.113734	CTL	AN01410	BA9
AN01570_BA20-37	Endo_NOSTRIN	0.150495	ASD	AN01570	BA20-37
AN01570_BA24	Endo_NOSTRIN	0.0991007	ASD	AN01570	BA24
AN01570_BA3-1-2-5	Endo_NOSTRIN	0.14785	ASD	AN01570	BA3-1-2-5
AN01570_BA38	Endo_NOSTRIN	0.143481	ASD	AN01570	BA38
AN01570_BA39-40	Endo_NOSTRIN	0.13723	ASD	AN01570	BA39-40
AN01570_BA41-42-22	Endo_NOSTRIN	0.146794	ASD	AN01570	BA41-42-22
AN01570_BA44-45	Endo_NOSTRIN	0.136325	ASD	AN01570	BA44-45
AN01570_BA4-6	Endo_NOSTRIN	0.128604	ASD	AN01570	BA4-6
AN01570_BA7	Endo_NOSTRIN	0.132444	ASD	AN01570	BA7
AN01570_BA9	Endo_NOSTRIN	0.142827	ASD	AN01570	BA9
AN01971_BA17	Endo_NOSTRIN	0.147566	ASD	AN01971	BA17
AN01971_BA24	Endo_NOSTRIN	0.137863	ASD	AN01971	BA24
AN01971_BA38	Endo_NOSTRIN	0.119161	ASD	AN01971	BA38
AN01971_BA39-40	Endo_NOSTRIN	0.119766	ASD	AN01971	BA39-40
AN01971_BA41-42-22	Endo_NOSTRIN	0.148791	ASD	AN01971	BA41-42-22
AN01971_BA9	Endo_NOSTRIN	0.148369	ASD	AN01971	BA9
AN02987_BA17	Endo_NOSTRIN	0.137048	ASD	AN02987	BA17
AN02987_BA24	Endo_NOSTRIN	0.0926263	ASD	AN02987	BA24
AN02987_BA3-1-2-5	Endo_NOSTRIN	0.0633662	ASD	AN02987	BA3-1-2-5
AN02987_BA38	Endo_NOSTRIN	0.121122	ASD	AN02987	BA38
AN02987_BA39-40	Endo_NOSTRIN	0.137206	ASD	AN02987	BA39-40
AN02987_BA41-42-22	Endo_NOSTRIN	0.118308	ASD	AN02987	BA41-42-22
AN02987_BA44-45	Endo_NOSTRIN	0.116791	ASD	AN02987	BA44-45
AN02987_BA4-6	Endo_NOSTRIN	0.131622	ASD	AN02987	BA4-6
AN02987_BA7	Endo_NOSTRIN	0.151981	ASD	AN02987	BA7
AN02987_BA9	Endo_NOSTRIN	0.120018	ASD	AN02987	BA9
AN03217_BA17	Endo_NOSTRIN	0.149757	CTL	AN03217	BA17
AN03217_BA20-37	Endo_NOSTRIN	0.0963821	CTL	AN03217	BA20-37
AN03217_BA3-1-2-5	Endo_NOSTRIN	0.117516	CTL	AN03217	BA3-1-2-5
AN03217_BA38	Endo_NOSTRIN	0.135579	CTL	AN03217	BA38
AN03217_BA39-40	Endo_NOSTRIN	0.133868	CTL	AN03217	BA39-40
AN03217_BA41-42-22	Endo_NOSTRIN	0.118891	CTL	AN03217	BA41-42-22
AN03217_BA44-45	Endo_NOSTRIN	0.113988	CTL	AN03217	BA44-45
AN03217_BA4-6	Endo_NOSTRIN	0.114533	CTL	AN03217	BA4-6
AN03217_BA7	Endo_NOSTRIN	0.149024	CTL	AN03217	BA7
AN03217_BA9	Endo_NOSTRIN	0.133249	CTL	AN03217	BA9
AN03345_BA20-37	Endo_NOSTRIN	0.109883	ASD	AN03345	BA20-37
AN03345_BA24	Endo_NOSTRIN	0.123887	ASD	AN03345	BA24
AN03345_BA3-1-2-5	Endo_NOSTRIN	0.13751	ASD	AN03345	BA3-1-2-5
AN03345_BA39-40	Endo_NOSTRIN	0.131235	ASD	AN03345	BA39-40
AN03345_BA41-42-22	Endo_NOSTRIN	0.111119	ASD	AN03345	BA41-42-22
AN03345_BA4-6	Endo_NOSTRIN	0.121291	ASD	AN03345	BA4-6
AN03345_BA7	Endo_NOSTRIN	0.154379	ASD	AN03345	BA7
AN03345_BA9	Endo_NOSTRIN	0.119921	ASD	AN03345	BA9
AN03632_BA20-37	Endo_NOSTRIN	0.142119	ASD	AN03632	BA20-37
AN03632_BA24	Endo_NOSTRIN	0.133458	ASD	AN03632	BA24
AN03632_BA3-1-2-5	Endo_NOSTRIN	0.147699	ASD	AN03632	BA3-1-2-5
AN03632_BA38	Endo_NOSTRIN	0.144194	ASD	AN03632	BA38
AN03632_BA39-40	Endo_NOSTRIN	0.136213	ASD	AN03632	BA39-40
AN03632_BA41-42-22	Endo_NOSTRIN	0.131426	ASD	AN03632	BA41-42-22
AN03632_BA44-45	Endo_NOSTRIN	0.145888	ASD	AN03632	BA44-45
AN03632_BA7	Endo_NOSTRIN	0.138148	ASD	AN03632	BA7
AN03632_BA9	Endo_NOSTRIN	0.136494	ASD	AN03632	BA9
AN04166_BA17	Endo_NOSTRIN	0.160527	ASD	AN04166	BA17
AN04166_BA24	Endo_NOSTRIN	0.12661	ASD	AN04166	BA24
AN04166_BA3-1-2-5	Endo_NOSTRIN	0.0568182	ASD	AN04166	BA3-1-2-5
AN04166_BA38	Endo_NOSTRIN	0.103254	ASD	AN04166	BA38
AN04166_BA39-40	Endo_NOSTRIN	0.146295	ASD	AN04166	BA39-40
AN04166_BA41-42-22	Endo_NOSTRIN	0.13774	ASD	AN04166	BA41-42-22
AN04166_BA44-45	Endo_NOSTRIN	0.149625	ASD	AN04166	BA44-45
AN04166_BA4-6	Endo_NOSTRIN	0.138615	ASD	AN04166	BA4-6
AN04166_BA7	Endo_NOSTRIN	0.132485	ASD	AN04166	BA7
AN04166_BA9	Endo_NOSTRIN	0.161494	ASD	AN04166	BA9
AN04479_BA17	Endo_NOSTRIN	0.135834	CTL	AN04479	BA17
AN04479_BA20-37	Endo_NOSTRIN	0.131302	CTL	AN04479	BA20-37
AN04479_BA3-1-2-5	Endo_NOSTRIN	0.121086	CTL	AN04479	BA3-1-2-5
AN04479_BA39-40	Endo_NOSTRIN	0.141375	CTL	AN04479	BA39-40
AN04479_BA41-42-22	Endo_NOSTRIN	0.132782	CTL	AN04479	BA41-42-22
AN04479_BA4-6	Endo_NOSTRIN	0.136912	CTL	AN04479	BA4-6
AN04479_BA7	Endo_NOSTRIN	0.136274	CTL	AN04479	BA7
AN04479_BA9	Endo_NOSTRIN	0.134956	CTL	AN04479	BA9
AN04682_BA41-42-22	Endo_NOSTRIN	0.133034	ASD	AN04682	BA41-42-22
AN04682_BA9	Endo_NOSTRIN	0.120862	ASD	AN04682	BA9
AN06420_BA17	Endo_NOSTRIN	0.134838	ASD	AN06420	BA17
AN06420_BA24	Endo_NOSTRIN	0.0951156	ASD	AN06420	BA24
AN06420_BA3-1-2-5	Endo_NOSTRIN	0.111221	ASD	AN06420	BA3-1-2-5
AN06420_BA38	Endo_NOSTRIN	0.113807	ASD	AN06420	BA38
AN06420_BA39-40	Endo_NOSTRIN	0.14267	ASD	AN06420	BA39-40
AN06420_BA41-42-22	Endo_NOSTRIN	0.148833	ASD	AN06420	BA41-42-22
AN06420_BA44-45	Endo_NOSTRIN	0.130939	ASD	AN06420	BA44-45
AN06420_BA7	Endo_NOSTRIN	0.124754	ASD	AN06420	BA7
AN06420_BA9	Endo_NOSTRIN	0.147645	ASD	AN06420	BA9
AN07176_BA17	Endo_NOSTRIN	0.151782	CTL	AN07176	BA17
AN07176_BA20-37	Endo_NOSTRIN	0.0952104	CTL	AN07176	BA20-37
AN07176_BA24	Endo_NOSTRIN	0.1266	CTL	AN07176	BA24
AN07176_BA3-1-2-5	Endo_NOSTRIN	0.142259	CTL	AN07176	BA3-1-2-5
AN07176_BA38	Endo_NOSTRIN	0.121467	CTL	AN07176	BA38
AN07176_BA39-40	Endo_NOSTRIN	0.132556	CTL	AN07176	BA39-40
AN07176_BA41-42-22	Endo_NOSTRIN	0.148544	CTL	AN07176	BA41-42-22
AN07176_BA4-6	Endo_NOSTRIN	0.133582	CTL	AN07176	BA4-6
AN07176_BA7	Endo_NOSTRIN	0.12567	CTL	AN07176	BA7
AN07176_BA9	Endo_NOSTRIN	0.128798	CTL	AN07176	BA9
AN07444_BA17	Endo_NOSTRIN	0.121694	CTL	AN07444	BA17
AN07444_BA20-37	Endo_NOSTRIN	0.104912	CTL	AN07444	BA20-37
AN07444_BA24	Endo_NOSTRIN	0.138364	CTL	AN07444	BA24
AN07444_BA3-1-2-5	Endo_NOSTRIN	0.137875	CTL	AN07444	BA3-1-2-5
AN07444_BA38	Endo_NOSTRIN	0.130429	CTL	AN07444	BA38
AN07444_BA39-40	Endo_NOSTRIN	0.142464	CTL	AN07444	BA39-40
AN07444_BA41-42-22	Endo_NOSTRIN	0.12096	CTL	AN07444	BA41-42-22
AN07444_BA44-45	Endo_NOSTRIN	0.119733	CTL	AN07444	BA44-45
AN07444_BA4-6	Endo_NOSTRIN	0.136908	CTL	AN07444	BA4-6
AN07444_BA7	Endo_NOSTRIN	0.148953	CTL	AN07444	BA7
AN07444_BA9	Endo_NOSTRIN	0.133812	CTL	AN07444	BA9
AN08043_BA17	Endo_NOSTRIN	0.121005	ASD	AN08043	BA17
AN08043_BA20-37	Endo_NOSTRIN	0.0875949	ASD	AN08043	BA20-37
AN08043_BA24	Endo_NOSTRIN	0.138868	ASD	AN08043	BA24
AN08043_BA3-1-2-5	Endo_NOSTRIN	0.129929	ASD	AN08043	BA3-1-2-5
AN08043_BA39-40	Endo_NOSTRIN	0.140213	ASD	AN08043	BA39-40
AN08043_BA41-42-22	Endo_NOSTRIN	0.100703	ASD	AN08043	BA41-42-22
AN08043_BA44-45	Endo_NOSTRIN	0.106703	ASD	AN08043	BA44-45
AN08043_BA4-6	Endo_NOSTRIN	0.130815	ASD	AN08043	BA4-6
AN08043_BA7	Endo_NOSTRIN	0.117789	ASD	AN08043	BA7
AN08043_BA9	Endo_NOSTRIN	0.133181	ASD	AN08043	BA9
AN08161_BA20-37	Endo_NOSTRIN	0.0917375	CTL	AN08161	BA20-37
AN08161_BA3-1-2-5	Endo_NOSTRIN	0.146194	CTL	AN08161	BA3-1-2-5
AN08161_BA38	Endo_NOSTRIN	0.0955118	CTL	AN08161	BA38
AN08161_BA39-40	Endo_NOSTRIN	0.149125	CTL	AN08161	BA39-40
AN08161_BA41-42-22	Endo_NOSTRIN	0.119901	CTL	AN08161	BA41-42-22
AN08161_BA44-45	Endo_NOSTRIN	0.131091	CTL	AN08161	BA44-45
AN08161_BA7	Endo_NOSTRIN	0.150307	CTL	AN08161	BA7
AN08161_BA9	Endo_NOSTRIN	0.117931	CTL	AN08161	BA9
AN08166_BA17	Endo_NOSTRIN	0.131203	ASD	AN08166	BA17
AN08166_BA20-37	Endo_NOSTRIN	0.122685	ASD	AN08166	BA20-37
AN08166_BA24	Endo_NOSTRIN	0.096411	ASD	AN08166	BA24
AN08166_BA3-1-2-5	Endo_NOSTRIN	0.144798	ASD	AN08166	BA3-1-2-5
AN08166_BA38	Endo_NOSTRIN	0.121643	ASD	AN08166	BA38
AN08166_BA39-40	Endo_NOSTRIN	0.146223	ASD	AN08166	BA39-40
AN08166_BA41-42-22	Endo_NOSTRIN	0.137842	ASD	AN08166	BA41-42-22
AN08166_BA4-6	Endo_NOSTRIN	0.142257	ASD	AN08166	BA4-6
AN08166_BA7	Endo_NOSTRIN	0.133396	ASD	AN08166	BA7
AN08166_BA9	Endo_NOSTRIN	0.141462	ASD	AN08166	BA9
AN08677_BA17	Endo_NOSTRIN	0.133331	CTL	AN08677	BA17
AN08677_BA20-37	Endo_NOSTRIN	0.112022	CTL	AN08677	BA20-37
AN08677_BA24	Endo_NOSTRIN	0.139178	CTL	AN08677	BA24
AN08677_BA39-40	Endo_NOSTRIN	0.14466	CTL	AN08677	BA39-40
AN08677_BA41-42-22	Endo_NOSTRIN	0.128511	CTL	AN08677	BA41-42-22
AN08677_BA4-6	Endo_NOSTRIN	0.131868	CTL	AN08677	BA4-6
AN08677_BA7	Endo_NOSTRIN	0.138848	CTL	AN08677	BA7
AN08792_BA17	Endo_NOSTRIN	0.114557	ASD	AN08792	BA17
AN08792_BA24	Endo_NOSTRIN	0.0981733	ASD	AN08792	BA24
AN08792_BA3-1-2-5	Endo_NOSTRIN	0.113411	ASD	AN08792	BA3-1-2-5
AN08792_BA38	Endo_NOSTRIN	0.0931591	ASD	AN08792	BA38
AN08792_BA39-40	Endo_NOSTRIN	0.0923106	ASD	AN08792	BA39-40
AN08792_BA41-42-22	Endo_NOSTRIN	0.130512	ASD	AN08792	BA41-42-22
AN08792_BA4-6	Endo_NOSTRIN	0.106601	ASD	AN08792	BA4-6
AN08792_BA7	Endo_NOSTRIN	0.11517	ASD	AN08792	BA7
AN08792_BA9	Endo_NOSTRIN	0.107641	ASD	AN08792	BA9
AN08873_BA17	Endo_NOSTRIN	0.141582	ASD	AN08873	BA17
AN08873_BA20-37	Endo_NOSTRIN	0.101593	ASD	AN08873	BA20-37
AN08873_BA24	Endo_NOSTRIN	0.110482	ASD	AN08873	BA24
AN08873_BA3-1-2-5	Endo_NOSTRIN	0.13571	ASD	AN08873	BA3-1-2-5
AN08873_BA38	Endo_NOSTRIN	0.112419	ASD	AN08873	BA38
AN08873_BA39-40	Endo_NOSTRIN	0.130958	ASD	AN08873	BA39-40
AN08873_BA41-42-22	Endo_NOSTRIN	0.11147	ASD	AN08873	BA41-42-22
AN08873_BA44-45	Endo_NOSTRIN	0.142962	ASD	AN08873	BA44-45
AN08873_BA4-6	Endo_NOSTRIN	0.132952	ASD	AN08873	BA4-6
AN08873_BA7	Endo_NOSTRIN	0.129931	ASD	AN08873	BA7
AN08873_BA9	Endo_NOSTRIN	0.144	ASD	AN08873	BA9
AN09714_BA20-37	Endo_NOSTRIN	0.0791146	ASD	AN09714	BA20-37
AN09714_BA24	Endo_NOSTRIN	0.128467	ASD	AN09714	BA24
AN09714_BA3-1-2-5	Endo_NOSTRIN	0.148398	ASD	AN09714	BA3-1-2-5
AN09714_BA38	Endo_NOSTRIN	0.0348133	ASD	AN09714	BA38
AN09714_BA39-40	Endo_NOSTRIN	0.124177	ASD	AN09714	BA39-40
AN09714_BA41-42-22	Endo_NOSTRIN	0.105599	ASD	AN09714	BA41-42-22
AN09714_BA44-45	Endo_NOSTRIN	0.138159	ASD	AN09714	BA44-45
AN09714_BA4-6	Endo_NOSTRIN	0.143524	ASD	AN09714	BA4-6
AN09714_BA7	Endo_NOSTRIN	0.12627	ASD	AN09714	BA7
AN09714_BA9	Endo_NOSTRIN	0.119076	ASD	AN09714	BA9
AN09730_BA17	Endo_NOSTRIN	0.135728	ASD	AN09730	BA17
AN09730_BA24	Endo_NOSTRIN	0.123104	ASD	AN09730	BA24
AN09730_BA3-1-2-5	Endo_NOSTRIN	0.120268	ASD	AN09730	BA3-1-2-5
AN09730_BA38	Endo_NOSTRIN	0.125904	ASD	AN09730	BA38
AN09730_BA39-40	Endo_NOSTRIN	0.134596	ASD	AN09730	BA39-40
AN09730_BA4-6	Endo_NOSTRIN	0.137398	ASD	AN09730	BA4-6
AN09730_BA7	Endo_NOSTRIN	0.134992	ASD	AN09730	BA7
AN09730_BA9	Endo_NOSTRIN	0.137032	ASD	AN09730	BA9
AN10028_BA9	Endo_NOSTRIN	0.140117	CTL	AN10028	BA9
AN10679_BA17	Endo_NOSTRIN	0.140236	CTL	AN10679	BA17
AN10679_BA20-37	Endo_NOSTRIN	0.113781	CTL	AN10679	BA20-37
AN10679_BA24	Endo_NOSTRIN	0.140758	CTL	AN10679	BA24
AN10679_BA3-1-2-5	Endo_NOSTRIN	0.144122	CTL	AN10679	BA3-1-2-5
AN10679_BA39-40	Endo_NOSTRIN	0.147615	CTL	AN10679	BA39-40
AN10679_BA41-42-22	Endo_NOSTRIN	0.119339	CTL	AN10679	BA41-42-22
AN10679_BA4-6	Endo_NOSTRIN	0.140828	CTL	AN10679	BA4-6
AN10679_BA7	Endo_NOSTRIN	0.147929	CTL	AN10679	BA7
AN10679_BA9	Endo_NOSTRIN	0.150813	CTL	AN10679	BA9
AN10723_BA20-37	Endo_NOSTRIN	0.14025	CTL	AN10723	BA20-37
AN10723_BA3-1-2-5	Endo_NOSTRIN	0.12008	CTL	AN10723	BA3-1-2-5
AN10723_BA38	Endo_NOSTRIN	0.118508	CTL	AN10723	BA38
AN10723_BA39-40	Endo_NOSTRIN	0.14059	CTL	AN10723	BA39-40
AN10723_BA41-42-22	Endo_NOSTRIN	0.115648	CTL	AN10723	BA41-42-22
AN10723_BA4-6	Endo_NOSTRIN	0.105307	CTL	AN10723	BA4-6
AN10723_BA7	Endo_NOSTRIN	0.133068	CTL	AN10723	BA7
AN10723_BA9	Endo_NOSTRIN	0.112102	CTL	AN10723	BA9
AN10833_BA17	Endo_NOSTRIN	0.133779	CTL	AN10833	BA17
AN10833_BA20-37	Endo_NOSTRIN	0.145289	CTL	AN10833	BA20-37
AN10833_BA24	Endo_NOSTRIN	0.136472	CTL	AN10833	BA24
AN10833_BA3-1-2-5	Endo_NOSTRIN	0.149817	CTL	AN10833	BA3-1-2-5
AN10833_BA39-40	Endo_NOSTRIN	0.132686	CTL	AN10833	BA39-40
AN10833_BA41-42-22	Endo_NOSTRIN	0.155253	CTL	AN10833	BA41-42-22
AN10833_BA4-6	Endo_NOSTRIN	0.120924	CTL	AN10833	BA4-6
AN10833_BA9	Endo_NOSTRIN	0.153808	CTL	AN10833	BA9
AN11796_BA20-37	Endo_NOSTRIN	0.147152	ASD	AN11796	BA20-37
AN11796_BA24	Endo_NOSTRIN	0.099061	ASD	AN11796	BA24
AN11796_BA38	Endo_NOSTRIN	0.169057	ASD	AN11796	BA38
AN11796_BA39-40	Endo_NOSTRIN	0.127599	ASD	AN11796	BA39-40
AN11796_BA41-42-22	Endo_NOSTRIN	0.117039	ASD	AN11796	BA41-42-22
AN11796_BA44-45	Endo_NOSTRIN	0.142081	ASD	AN11796	BA44-45
AN11796_BA4-6	Endo_NOSTRIN	0.165549	ASD	AN11796	BA4-6
AN11796_BA7	Endo_NOSTRIN	0.137169	ASD	AN11796	BA7
AN11796_BA9	Endo_NOSTRIN	0.165214	ASD	AN11796	BA9
AN11864_BA41-42-22	Endo_NOSTRIN	0.127791	CTL	AN11864	BA41-42-22
AN11864_BA9	Endo_NOSTRIN	0.129326	CTL	AN11864	BA9
AN11989_BA17	Endo_NOSTRIN	0.11903	ASD	AN11989	BA17
AN11989_BA20-37	Endo_NOSTRIN	0.136292	ASD	AN11989	BA20-37
AN11989_BA24	Endo_NOSTRIN	0.138012	ASD	AN11989	BA24
AN11989_BA3-1-2-5	Endo_NOSTRIN	0.137533	ASD	AN11989	BA3-1-2-5
AN11989_BA38	Endo_NOSTRIN	0.131613	ASD	AN11989	BA38
AN11989_BA41-42-22	Endo_NOSTRIN	0.136951	ASD	AN11989	BA41-42-22
AN11989_BA44-45	Endo_NOSTRIN	0.098844	ASD	AN11989	BA44-45
AN11989_BA7	Endo_NOSTRIN	0.136316	ASD	AN11989	BA7
AN11989_BA9	Endo_NOSTRIN	0.1355	ASD	AN11989	BA9
AN12137_BA17	Endo_NOSTRIN	0.137359	CTL	AN12137	BA17
AN12137_BA20-37	Endo_NOSTRIN	0.100978	CTL	AN12137	BA20-37
AN12137_BA24	Endo_NOSTRIN	0.110121	CTL	AN12137	BA24
AN12137_BA3-1-2-5	Endo_NOSTRIN	0.139217	CTL	AN12137	BA3-1-2-5
AN12137_BA39-40	Endo_NOSTRIN	0.135484	CTL	AN12137	BA39-40
AN12137_BA41-42-22	Endo_NOSTRIN	0.106806	CTL	AN12137	BA41-42-22
AN12137_BA44-45	Endo_NOSTRIN	0.134574	CTL	AN12137	BA44-45
AN12137_BA4-6	Endo_NOSTRIN	0.126373	CTL	AN12137	BA4-6
AN12137_BA7	Endo_NOSTRIN	0.139439	CTL	AN12137	BA7
AN12137_BA9	Endo_NOSTRIN	0.112794	CTL	AN12137	BA9
AN12240_BA9	Endo_NOSTRIN	0.145245	CTL	AN12240	BA9
AN12457_BA17	Endo_NOSTRIN	0.114763	ASD	AN12457	BA17
AN12457_BA20-37	Endo_NOSTRIN	0.135873	ASD	AN12457	BA20-37
AN12457_BA24	Endo_NOSTRIN	0.131453	ASD	AN12457	BA24
AN12457_BA3-1-2-5	Endo_NOSTRIN	0.128937	ASD	AN12457	BA3-1-2-5
AN12457_BA38	Endo_NOSTRIN	0.108186	ASD	AN12457	BA38
AN12457_BA39-40	Endo_NOSTRIN	0.132199	ASD	AN12457	BA39-40
AN12457_BA41-42-22	Endo_NOSTRIN	0.102183	ASD	AN12457	BA41-42-22
AN12457_BA44-45	Endo_NOSTRIN	0.135937	ASD	AN12457	BA44-45
AN12457_BA4-6	Endo_NOSTRIN	0.133176	ASD	AN12457	BA4-6
AN12457_BA9	Endo_NOSTRIN	0.109288	ASD	AN12457	BA9
AN13295_BA17	Endo_NOSTRIN	0.143244	CTL	AN13295	BA17
AN13295_BA20-37	Endo_NOSTRIN	0.0861585	CTL	AN13295	BA20-37
AN13295_BA24	Endo_NOSTRIN	0.0357604	CTL	AN13295	BA24
AN13295_BA3-1-2-5	Endo_NOSTRIN	0.134925	CTL	AN13295	BA3-1-2-5
AN13295_BA39-40	Endo_NOSTRIN	0.137593	CTL	AN13295	BA39-40
AN13295_BA41-42-22	Endo_NOSTRIN	0.13613	CTL	AN13295	BA41-42-22
AN13295_BA44-45	Endo_NOSTRIN	0.134135	CTL	AN13295	BA44-45
AN13295_BA4-6	Endo_NOSTRIN	0.13225	CTL	AN13295	BA4-6
AN13295_BA7	Endo_NOSTRIN	0.12622	CTL	AN13295	BA7
AN13295_BA9	Endo_NOSTRIN	0.136884	CTL	AN13295	BA9
AN13872_BA17	Endo_NOSTRIN	0.143229	ASD	AN13872	BA17
AN13872_BA20-37	Endo_NOSTRIN	0.129395	ASD	AN13872	BA20-37
AN13872_BA24	Endo_NOSTRIN	0.125815	ASD	AN13872	BA24
AN13872_BA3-1-2-5	Endo_NOSTRIN	0.142552	ASD	AN13872	BA3-1-2-5
AN13872_BA38	Endo_NOSTRIN	0.12994	ASD	AN13872	BA38
AN13872_BA39-40	Endo_NOSTRIN	0.139739	ASD	AN13872	BA39-40
AN13872_BA41-42-22	Endo_NOSTRIN	0.127968	ASD	AN13872	BA41-42-22
AN13872_BA44-45	Endo_NOSTRIN	0.139709	ASD	AN13872	BA44-45
AN13872_BA4-6	Endo_NOSTRIN	0.129992	ASD	AN13872	BA4-6
AN13872_BA7	Endo_NOSTRIN	0.121244	ASD	AN13872	BA7
AN13872_BA9	Endo_NOSTRIN	0.138574	ASD	AN13872	BA9
AN14757_BA17	Endo_NOSTRIN	0.136926	CTL	AN14757	BA17
AN14757_BA20-37	Endo_NOSTRIN	0.113688	CTL	AN14757	BA20-37
AN14757_BA38	Endo_NOSTRIN	0.123919	CTL	AN14757	BA38
AN14757_BA41-42-22	Endo_NOSTRIN	0.144425	CTL	AN14757	BA41-42-22
AN14757_BA44-45	Endo_NOSTRIN	0.124449	CTL	AN14757	BA44-45
AN14757_BA4-6	Endo_NOSTRIN	0.141054	CTL	AN14757	BA4-6
AN14757_BA7	Endo_NOSTRIN	0.126925	CTL	AN14757	BA7
AN14757_BA9	Endo_NOSTRIN	0.123123	CTL	AN14757	BA9
AN15088_BA17	Endo_NOSTRIN	0.144947	CTL	AN15088	BA17
AN15088_BA3-1-2-5	Endo_NOSTRIN	0.139658	CTL	AN15088	BA3-1-2-5
AN15088_BA39-40	Endo_NOSTRIN	0.140201	CTL	AN15088	BA39-40
AN15088_BA41-42-22	Endo_NOSTRIN	0.140284	CTL	AN15088	BA41-42-22
AN15088_BA4-6	Endo_NOSTRIN	0.142159	CTL	AN15088	BA4-6
AN15088_BA7	Endo_NOSTRIN	0.126836	CTL	AN15088	BA7
AN15088_BA9	Endo_NOSTRIN	0.132681	CTL	AN15088	BA9
AN15566_BA17	Endo_NOSTRIN	0.133149	CTL	AN15566	BA17
AN15566_BA24	Endo_NOSTRIN	0.133125	CTL	AN15566	BA24
AN15566_BA3-1-2-5	Endo_NOSTRIN	0.123991	CTL	AN15566	BA3-1-2-5
AN15566_BA38	Endo_NOSTRIN	0.13855	CTL	AN15566	BA38
AN15566_BA39-40	Endo_NOSTRIN	0.130561	CTL	AN15566	BA39-40
AN15566_BA44-45	Endo_NOSTRIN	0.141934	CTL	AN15566	BA44-45
AN15566_BA4-6	Endo_NOSTRIN	0.137577	CTL	AN15566	BA4-6
AN15566_BA7	Endo_NOSTRIN	0.132147	CTL	AN15566	BA7
AN15566_BA9	Endo_NOSTRIN	0.135527	CTL	AN15566	BA9
AN16115_BA17	Endo_NOSTRIN	0.104548	ASD	AN16115	BA17
AN16115_BA24	Endo_NOSTRIN	0.118754	ASD	AN16115	BA24
AN16115_BA3-1-2-5	Endo_NOSTRIN	0.157151	ASD	AN16115	BA3-1-2-5
AN16115_BA38	Endo_NOSTRIN	0.127769	ASD	AN16115	BA38
AN16115_BA39-40	Endo_NOSTRIN	0.114005	ASD	AN16115	BA39-40
AN16115_BA41-42-22	Endo_NOSTRIN	0.13324	ASD	AN16115	BA41-42-22
AN16115_BA44-45	Endo_NOSTRIN	0.108696	ASD	AN16115	BA44-45
AN16115_BA4-6	Endo_NOSTRIN	0.124925	ASD	AN16115	BA4-6
AN16115_BA7	Endo_NOSTRIN	0.114366	ASD	AN16115	BA7
AN16115_BA9	Endo_NOSTRIN	0.113326	ASD	AN16115	BA9
AN16641_BA17	Endo_NOSTRIN	0.13726	ASD	AN16641	BA17
AN16641_BA39-40	Endo_NOSTRIN	0.138062	ASD	AN16641	BA39-40
AN16641_BA41-42-22	Endo_NOSTRIN	0.148943	ASD	AN16641	BA41-42-22
AN16641_BA7	Endo_NOSTRIN	0.139342	ASD	AN16641	BA7
AN16641_BA9	Endo_NOSTRIN	0.148805	ASD	AN16641	BA9
AN17254_BA17	Endo_NOSTRIN	0.113461	ASD	AN17254	BA17
AN17254_BA20-37	Endo_NOSTRIN	0.106225	ASD	AN17254	BA20-37
AN17254_BA24	Endo_NOSTRIN	0.152276	ASD	AN17254	BA24
AN17254_BA38	Endo_NOSTRIN	0.0998296	ASD	AN17254	BA38
AN17254_BA41-42-22	Endo_NOSTRIN	0.147666	ASD	AN17254	BA41-42-22
AN17254_BA44-45	Endo_NOSTRIN	0.141994	ASD	AN17254	BA44-45
AN17254_BA4-6	Endo_NOSTRIN	0.155251	ASD	AN17254	BA4-6
AN17254_BA7	Endo_NOSTRIN	0.153407	ASD	AN17254	BA7
AN17254_BA9	Endo_NOSTRIN	0.147745	ASD	AN17254	BA9
AN17425_BA17	Endo_NOSTRIN	0.151816	CTL	AN17425	BA17
AN17425_BA24	Endo_NOSTRIN	0.12602	CTL	AN17425	BA24
AN17425_BA3-1-2-5	Endo_NOSTRIN	0.130691	CTL	AN17425	BA3-1-2-5
AN17425_BA38	Endo_NOSTRIN	0.136105	CTL	AN17425	BA38
AN17425_BA39-40	Endo_NOSTRIN	0.146186	CTL	AN17425	BA39-40
AN17425_BA41-42-22	Endo_NOSTRIN	0.140141	CTL	AN17425	BA41-42-22
AN17425_BA4-6	Endo_NOSTRIN	0.141782	CTL	AN17425	BA4-6
AN17425_BA7	Endo_NOSTRIN	0.137186	CTL	AN17425	BA7
AN17425_BA9	Endo_NOSTRIN	0.140298	CTL	AN17425	BA9
AN17515_BA17	Endo_NOSTRIN	0.141301	ASD	AN17515	BA17
AN17515_BA20-37	Endo_NOSTRIN	0.135452	ASD	AN17515	BA20-37
AN17515_BA24	Endo_NOSTRIN	0.144607	ASD	AN17515	BA24
AN17515_BA3-1-2-5	Endo_NOSTRIN	0.124945	ASD	AN17515	BA3-1-2-5
AN17515_BA38	Endo_NOSTRIN	0.123125	ASD	AN17515	BA38
AN17515_BA41-42-22	Endo_NOSTRIN	0.117715	ASD	AN17515	BA41-42-22
AN17515_BA44-45	Endo_NOSTRIN	0.126288	ASD	AN17515	BA44-45
AN17515_BA4-6	Endo_NOSTRIN	0.131459	ASD	AN17515	BA4-6
AN17515_BA7	Endo_NOSTRIN	0.12861	ASD	AN17515	BA7
AN17515_BA9	Endo_NOSTRIN	0.120675	ASD	AN17515	BA9
AN17678_BA3-1-2-5	Endo_NOSTRIN	0.103405	ASD	AN17678	BA3-1-2-5
AN17678_BA39-40	Endo_NOSTRIN	0.140121	ASD	AN17678	BA39-40
AN17678_BA41-42-22	Endo_NOSTRIN	0.150597	ASD	AN17678	BA41-42-22
AN17678_BA7	Endo_NOSTRIN	0.0622496	ASD	AN17678	BA7
AN19442_BA17	Endo_NOSTRIN	0.147434	CTL	AN19442	BA17
AN19442_BA20-37	Endo_NOSTRIN	0.0983541	CTL	AN19442	BA20-37
AN19442_BA24	Endo_NOSTRIN	0.123396	CTL	AN19442	BA24
AN19442_BA3-1-2-5	Endo_NOSTRIN	0.138599	CTL	AN19442	BA3-1-2-5
AN19442_BA39-40	Endo_NOSTRIN	0.152057	CTL	AN19442	BA39-40
AN19442_BA41-42-22	Endo_NOSTRIN	0.13577	CTL	AN19442	BA41-42-22
AN19442_BA44-45	Endo_NOSTRIN	0.143668	CTL	AN19442	BA44-45
AN19442_BA7	Endo_NOSTRIN	0.148931	CTL	AN19442	BA7
AN19442_BA9	Endo_NOSTRIN	0.13452	CTL	AN19442	BA9
AN19511_BA17	Endo_NOSTRIN	0.156119	ASD	AN19511	BA17
AN19511_BA24	Endo_NOSTRIN	0.112207	ASD	AN19511	BA24
AN19511_BA3-1-2-5	Endo_NOSTRIN	0.113734	ASD	AN19511	BA3-1-2-5
AN19511_BA38	Endo_NOSTRIN	0.132772	ASD	AN19511	BA38
AN19511_BA39-40	Endo_NOSTRIN	0.13559	ASD	AN19511	BA39-40
AN19511_BA41-42-22	Endo_NOSTRIN	0.132032	ASD	AN19511	BA41-42-22
AN19511_BA44-45	Endo_NOSTRIN	0.137731	ASD	AN19511	BA44-45
AN19511_BA4-6	Endo_NOSTRIN	0.126081	ASD	AN19511	BA4-6
AN19511_BA9	Endo_NOSTRIN	0.124721	ASD	AN19511	BA9
AN19760_BA17	Endo_NOSTRIN	0.123239	CTL	AN19760	BA17
AN19760_BA20-37	Endo_NOSTRIN	0.126049	CTL	AN19760	BA20-37
AN19760_BA24	Endo_NOSTRIN	0.131843	CTL	AN19760	BA24
AN19760_BA3-1-2-5	Endo_NOSTRIN	0.139558	CTL	AN19760	BA3-1-2-5
AN19760_BA38	Endo_NOSTRIN	0.118174	CTL	AN19760	BA38
AN19760_BA39-40	Endo_NOSTRIN	0.127132	CTL	AN19760	BA39-40
AN19760_BA41-42-22	Endo_NOSTRIN	0.127843	CTL	AN19760	BA41-42-22
AN19760_BA44-45	Endo_NOSTRIN	0.116505	CTL	AN19760	BA44-45
AN19760_BA4-6	Endo_NOSTRIN	0.123556	CTL	AN19760	BA4-6
AN19760_BA7	Endo_NOSTRIN	0.115961	CTL	AN19760	BA7
AN19760_BA9	Endo_NOSTRIN	0.139508	CTL	AN19760	BA9
NP121-11_BA41-42-22	Endo_NOSTRIN	0.131335	ASD	NP121-11	BA41-42-22
NP121-11_BA9	Endo_NOSTRIN	0.127521	ASD	NP121-11	BA9
NP167-08_BA41-42-22	Endo_NOSTRIN	0.117835	ASD	NP167-08	BA41-42-22
NP167-08_BA9	Endo_NOSTRIN	0.147279	ASD	NP167-08	BA9
NP26-11_BA41-42-22	Endo_NOSTRIN	0.117563	ASD	NP26-11	BA41-42-22
NP26-11_BA9	Endo_NOSTRIN	0.136352	ASD	NP26-11	BA9
NP72-11_BA41-42-22	Endo_NOSTRIN	0.140397	ASD	NP72-11	BA41-42-22
NP72-11_BA9	Endo_NOSTRIN	0.130887	ASD	NP72-11	BA9
UMB1185_BA20-37	Endo_NOSTRIN	0.122377	CTL	UMB1185	BA20-37
UMB1185_BA39-40	Endo_NOSTRIN	0.121049	CTL	UMB1185	BA39-40
UMB1185_BA4-6	Endo_NOSTRIN	0.133624	CTL	UMB1185	BA4-6
UMB1185_BA7	Endo_NOSTRIN	0.131395	CTL	UMB1185	BA7
UMB1185_BA9	Endo_NOSTRIN	0.138681	CTL	UMB1185	BA9
UMB1349_BA39-40	Endo_NOSTRIN	0.112204	ASD	UMB1349	BA39-40
UMB1349_BA7	Endo_NOSTRIN	0.0853542	ASD	UMB1349	BA7
UMB1376_BA41-42-22	Endo_NOSTRIN	0.14641	CTL	UMB1376	BA41-42-22
UMB1376_BA9	Endo_NOSTRIN	0.140433	CTL	UMB1376	BA9
UMB1407_BA9	Endo_NOSTRIN	0.126804	CTL	UMB1407	BA9
UMB1499_BA41-42-22	Endo_NOSTRIN	0.131525	CTL	UMB1499	BA41-42-22
UMB1499_BA44-45	Endo_NOSTRIN	0.0996857	CTL	UMB1499	BA44-45
UMB1499_BA9	Endo_NOSTRIN	0.118743	CTL	UMB1499	BA9
UMB1500_BA4-6	Endo_NOSTRIN	0.106114	CTL	UMB1500	BA4-6
UMB1578_BA41-42-22	Endo_NOSTRIN	0.125054	CTL	UMB1578	BA41-42-22
UMB1578_BA9	Endo_NOSTRIN	0.122061	CTL	UMB1578	BA9
UMB1670_BA17	Endo_NOSTRIN	0.151134	CTL	UMB1670	BA17
UMB1670_BA39-40	Endo_NOSTRIN	0.140382	CTL	UMB1670	BA39-40
UMB1670_BA44-45	Endo_NOSTRIN	0.126431	CTL	UMB1670	BA44-45
UMB1670_BA4-6	Endo_NOSTRIN	0.135516	CTL	UMB1670	BA4-6
UMB1714_BA17	Endo_NOSTRIN	0.145521	CTL	UMB1714	BA17
UMB1714_BA20-37	Endo_NOSTRIN	0.134228	CTL	UMB1714	BA20-37
UMB1714_BA24	Endo_NOSTRIN	0.122342	CTL	UMB1714	BA24
UMB1714_BA38	Endo_NOSTRIN	0.106292	CTL	UMB1714	BA38
UMB1714_BA39-40	Endo_NOSTRIN	0.142502	CTL	UMB1714	BA39-40
UMB1714_BA44-45	Endo_NOSTRIN	0.123842	CTL	UMB1714	BA44-45
UMB1714_BA4-6	Endo_NOSTRIN	0.138863	CTL	UMB1714	BA4-6
UMB1714_BA7	Endo_NOSTRIN	0.12854	CTL	UMB1714	BA7
UMB1714_BA9	Endo_NOSTRIN	0.147508	CTL	UMB1714	BA9
UMB1793_BA17	Endo_NOSTRIN	0.139953	CTL	UMB1793	BA17
UMB1793_BA20-37	Endo_NOSTRIN	0.123352	CTL	UMB1793	BA20-37
UMB1793_BA38	Endo_NOSTRIN	0.12406	CTL	UMB1793	BA38
UMB1793_BA39-40	Endo_NOSTRIN	0.12744	CTL	UMB1793	BA39-40
UMB1793_BA44-45	Endo_NOSTRIN	0.107128	CTL	UMB1793	BA44-45
UMB1793_BA4-6	Endo_NOSTRIN	0.117304	CTL	UMB1793	BA4-6
UMB1793_BA7	Endo_NOSTRIN	0.132558	CTL	UMB1793	BA7
UMB1860_BA20-37	Endo_NOSTRIN	0.11659	CTL	UMB1860	BA20-37
UMB1860_BA39-40	Endo_NOSTRIN	0.13634	CTL	UMB1860	BA39-40
UMB1860_BA7	Endo_NOSTRIN	0.145495	CTL	UMB1860	BA7
UMB1908_BA17	Endo_NOSTRIN	0.144616	CTL	UMB1908	BA17
UMB1908_BA24	Endo_NOSTRIN	0.115295	CTL	UMB1908	BA24
UMB1908_BA3-1-2-5	Endo_NOSTRIN	0.112449	CTL	UMB1908	BA3-1-2-5
UMB1908_BA39-40	Endo_NOSTRIN	0.132708	CTL	UMB1908	BA39-40
UMB1908_BA41-42-22	Endo_NOSTRIN	0.132744	CTL	UMB1908	BA41-42-22
UMB1908_BA44-45	Endo_NOSTRIN	0.137288	CTL	UMB1908	BA44-45
UMB1908_BA4-6	Endo_NOSTRIN	0.128733	CTL	UMB1908	BA4-6
UMB3415_BA17	Endo_NOSTRIN	0.140595	CTL	UMB3415	BA17
UMB3415_BA20-37	Endo_NOSTRIN	0.138429	CTL	UMB3415	BA20-37
UMB3415_BA39-40	Endo_NOSTRIN	0.135685	CTL	UMB3415	BA39-40
UMB3638_BA17	Endo_NOSTRIN	0.147055	CTL	UMB3638	BA17
UMB3638_BA20-37	Endo_NOSTRIN	0.142704	CTL	UMB3638	BA20-37
UMB3638_BA39-40	Endo_NOSTRIN	0.129758	CTL	UMB3638	BA39-40
UMB3638_BA7	Endo_NOSTRIN	0.140658	CTL	UMB3638	BA7
UMB4231_BA17	Endo_NOSTRIN	0.141681	ASD	UMB4231	BA17
UMB4334_BA17	Endo_NOSTRIN	0.132732	ASD	UMB4334	BA17
UMB4334_BA20-37	Endo_NOSTRIN	0.131852	ASD	UMB4334	BA20-37
UMB4334_BA24	Endo_NOSTRIN	0.0920759	ASD	UMB4334	BA24
UMB4334_BA3-1-2-5	Endo_NOSTRIN	0.115836	ASD	UMB4334	BA3-1-2-5
UMB4334_BA38	Endo_NOSTRIN	0.0730047	ASD	UMB4334	BA38
UMB4334_BA39-40	Endo_NOSTRIN	0.127315	ASD	UMB4334	BA39-40
UMB4334_BA41-42-22	Endo_NOSTRIN	0.0650978	ASD	UMB4334	BA41-42-22
UMB4334_BA44-45	Endo_NOSTRIN	0.125917	ASD	UMB4334	BA44-45
UMB4334_BA4-6	Endo_NOSTRIN	0.1237	ASD	UMB4334	BA4-6
UMB4334_BA7	Endo_NOSTRIN	0.133536	ASD	UMB4334	BA7
UMB4334_BA9	Endo_NOSTRIN	0.121723	ASD	UMB4334	BA9
UMB4337_BA17	Endo_NOSTRIN	0.152222	CTL	UMB4337	BA17
UMB4337_BA20-37	Endo_NOSTRIN	0.124066	CTL	UMB4337	BA20-37
UMB4337_BA39-40	Endo_NOSTRIN	0.147479	CTL	UMB4337	BA39-40
UMB4337_BA41-42-22	Endo_NOSTRIN	0.112946	CTL	UMB4337	BA41-42-22
UMB4337_BA44-45	Endo_NOSTRIN	0.125044	CTL	UMB4337	BA44-45
UMB4337_BA4-6	Endo_NOSTRIN	0.124331	CTL	UMB4337	BA4-6
UMB4337_BA7	Endo_NOSTRIN	0.124956	CTL	UMB4337	BA7
UMB4337_BA9	Endo_NOSTRIN	0.139233	CTL	UMB4337	BA9
UMB4590_BA41-42-22	Endo_NOSTRIN	0.135536	CTL	UMB4590	BA41-42-22
UMB4590_BA9	Endo_NOSTRIN	0.139967	CTL	UMB4590	BA9
UMB4670_BA20-37	Endo_NOSTRIN	0.0985946	CTL	UMB4670	BA20-37
UMB4670_BA9	Endo_NOSTRIN	0.12635	CTL	UMB4670	BA9
UMB4721_BA17	Endo_NOSTRIN	0.152168	ASD	UMB4721	BA17
UMB4721_BA3-1-2-5	Endo_NOSTRIN	0.11009	ASD	UMB4721	BA3-1-2-5
UMB4721_BA39-40	Endo_NOSTRIN	0.132765	ASD	UMB4721	BA39-40
UMB4721_BA4-6	Endo_NOSTRIN	0.138926	ASD	UMB4721	BA4-6
UMB4721_BA7	Endo_NOSTRIN	0.13497	ASD	UMB4721	BA7
UMB4722_BA17	Endo_NOSTRIN	0.149965	CTL	UMB4722	BA17
UMB4722_BA20-37	Endo_NOSTRIN	0.13056	CTL	UMB4722	BA20-37
UMB4722_BA3-1-2-5	Endo_NOSTRIN	0.132762	CTL	UMB4722	BA3-1-2-5
UMB4722_BA39-40	Endo_NOSTRIN	0.138814	CTL	UMB4722	BA39-40
UMB4722_BA4-6	Endo_NOSTRIN	0.12618	CTL	UMB4722	BA4-6
UMB4722_BA7	Endo_NOSTRIN	0.138944	CTL	UMB4722	BA7
UMB4787_BA17	Endo_NOSTRIN	0.144247	CTL	UMB4787	BA17
UMB4787_BA20-37	Endo_NOSTRIN	0.128979	CTL	UMB4787	BA20-37
UMB4787_BA24	Endo_NOSTRIN	0.1192	CTL	UMB4787	BA24
UMB4787_BA3-1-2-5	Endo_NOSTRIN	0.127681	CTL	UMB4787	BA3-1-2-5
UMB4787_BA39-40	Endo_NOSTRIN	0.144321	CTL	UMB4787	BA39-40
UMB4787_BA41-42-22	Endo_NOSTRIN	0.131777	CTL	UMB4787	BA41-42-22
UMB4787_BA44-45	Endo_NOSTRIN	0.139401	CTL	UMB4787	BA44-45
UMB4787_BA4-6	Endo_NOSTRIN	0.142817	CTL	UMB4787	BA4-6
UMB4787_BA7	Endo_NOSTRIN	0.12786	CTL	UMB4787	BA7
UMB4787_BA9	Endo_NOSTRIN	0.124817	CTL	UMB4787	BA9
UMB4842_BA41-42-22	Endo_NOSTRIN	0.122325	CTL	UMB4842	BA41-42-22
UMB4842_BA9	Endo_NOSTRIN	0.131263	CTL	UMB4842	BA9
UMB4849_BA39-40	Endo_NOSTRIN	0.133882	ASD	UMB4849	BA39-40
UMB4849_BA7	Endo_NOSTRIN	0.120303	ASD	UMB4849	BA7
UMB4849_BA9	Endo_NOSTRIN	0.120799	ASD	UMB4849	BA9
UMB4899_BA7	Endo_NOSTRIN	0.13375	ASD	UMB4899	BA7
UMB4999_BA20-37	Endo_NOSTRIN	0.135497	ASD	UMB4999	BA20-37
UMB4999_BA24	Endo_NOSTRIN	0.136556	ASD	UMB4999	BA24
UMB4999_BA3-1-2-5	Endo_NOSTRIN	0.14283	ASD	UMB4999	BA3-1-2-5
UMB4999_BA38	Endo_NOSTRIN	0.126733	ASD	UMB4999	BA38
UMB4999_BA39-40	Endo_NOSTRIN	0.13432	ASD	UMB4999	BA39-40
UMB4999_BA41-42-22	Endo_NOSTRIN	0.1414	ASD	UMB4999	BA41-42-22
UMB4999_BA44-45	Endo_NOSTRIN	0.138138	ASD	UMB4999	BA44-45
UMB4999_BA4-6	Endo_NOSTRIN	0.152357	ASD	UMB4999	BA4-6
UMB4999_BA9	Endo_NOSTRIN	0.130271	ASD	UMB4999	BA9
UMB5023_BA17	Endo_NOSTRIN	0.141384	ASD	UMB5023	BA17
UMB5023_BA20-37	Endo_NOSTRIN	0.139404	ASD	UMB5023	BA20-37
UMB5023_BA24	Endo_NOSTRIN	0.121081	ASD	UMB5023	BA24
UMB5023_BA3-1-2-5	Endo_NOSTRIN	0.14004	ASD	UMB5023	BA3-1-2-5
UMB5023_BA38	Endo_NOSTRIN	0.0745067	ASD	UMB5023	BA38
UMB5023_BA39-40	Endo_NOSTRIN	0.121171	ASD	UMB5023	BA39-40
UMB5023_BA41-42-22	Endo_NOSTRIN	0.12999	ASD	UMB5023	BA41-42-22
UMB5023_BA44-45	Endo_NOSTRIN	0.120212	ASD	UMB5023	BA44-45
UMB5023_BA4-6	Endo_NOSTRIN	0.138954	ASD	UMB5023	BA4-6
UMB5023_BA7	Endo_NOSTRIN	0.128088	ASD	UMB5023	BA7
UMB5023_BA9	Endo_NOSTRIN	0.126202	ASD	UMB5023	BA9
UMB5027_BA17	Endo_NOSTRIN	0.142455	ASD	UMB5027	BA17
UMB5027_BA24	Endo_NOSTRIN	0.0992352	ASD	UMB5027	BA24
UMB5027_BA39-40	Endo_NOSTRIN	0.132439	ASD	UMB5027	BA39-40
UMB5027_BA41-42-22	Endo_NOSTRIN	0.120873	ASD	UMB5027	BA41-42-22
UMB5027_BA44-45	Endo_NOSTRIN	0.122233	ASD	UMB5027	BA44-45
UMB5027_BA7	Endo_NOSTRIN	0.137195	ASD	UMB5027	BA7
UMB5027_BA9	Endo_NOSTRIN	0.128921	ASD	UMB5027	BA9
UMB5079_BA41-42-22	Endo_NOSTRIN	0.149525	CTL	UMB5079	BA41-42-22
UMB5079_BA9	Endo_NOSTRIN	0.133892	CTL	UMB5079	BA9
UMB5115_BA17	Endo_NOSTRIN	0.1446	ASD	UMB5115	BA17
UMB5115_BA20-37	Endo_NOSTRIN	0.141848	ASD	UMB5115	BA20-37
UMB5115_BA24	Endo_NOSTRIN	0.138834	ASD	UMB5115	BA24
UMB5115_BA3-1-2-5	Endo_NOSTRIN	0.136224	ASD	UMB5115	BA3-1-2-5
UMB5115_BA38	Endo_NOSTRIN	0.140075	ASD	UMB5115	BA38
UMB5115_BA39-40	Endo_NOSTRIN	0.142814	ASD	UMB5115	BA39-40
UMB5115_BA41-42-22	Endo_NOSTRIN	0.149875	ASD	UMB5115	BA41-42-22
UMB5115_BA44-45	Endo_NOSTRIN	0.133458	ASD	UMB5115	BA44-45
UMB5115_BA4-6	Endo_NOSTRIN	0.14426	ASD	UMB5115	BA4-6
UMB5115_BA7	Endo_NOSTRIN	0.136658	ASD	UMB5115	BA7
UMB5115_BA9	Endo_NOSTRIN	0.114104	ASD	UMB5115	BA9
UMB5144_BA17	Endo_NOSTRIN	0.132368	ASD	UMB5144	BA17
UMB5144_BA20-37	Endo_NOSTRIN	0.107454	ASD	UMB5144	BA20-37
UMB5144_BA24	Endo_NOSTRIN	0.077203	ASD	UMB5144	BA24
UMB5144_BA3-1-2-5	Endo_NOSTRIN	0.11479	ASD	UMB5144	BA3-1-2-5
UMB5144_BA38	Endo_NOSTRIN	0.0735729	ASD	UMB5144	BA38
UMB5144_BA39-40	Endo_NOSTRIN	0.134558	ASD	UMB5144	BA39-40
UMB5144_BA44-45	Endo_NOSTRIN	0.124142	ASD	UMB5144	BA44-45
UMB5144_BA4-6	Endo_NOSTRIN	0.124328	ASD	UMB5144	BA4-6
UMB5144_BA7	Endo_NOSTRIN	0.128106	ASD	UMB5144	BA7
UMB5144_BA9	Endo_NOSTRIN	0.120666	ASD	UMB5144	BA9
UMB5163_BA17	Endo_NOSTRIN	0.141973	CTL	UMB5163	BA17
UMB5163_BA20-37	Endo_NOSTRIN	0.143324	CTL	UMB5163	BA20-37
UMB5163_BA24	Endo_NOSTRIN	0.126867	CTL	UMB5163	BA24
UMB5163_BA3-1-2-5	Endo_NOSTRIN	0.142366	CTL	UMB5163	BA3-1-2-5
UMB5163_BA38	Endo_NOSTRIN	0.126901	CTL	UMB5163	BA38
UMB5163_BA39-40	Endo_NOSTRIN	0.134212	CTL	UMB5163	BA39-40
UMB5163_BA41-42-22	Endo_NOSTRIN	0.121929	CTL	UMB5163	BA41-42-22
UMB5163_BA44-45	Endo_NOSTRIN	0.125214	CTL	UMB5163	BA44-45
UMB5163_BA4-6	Endo_NOSTRIN	0.130602	CTL	UMB5163	BA4-6
UMB5163_BA7	Endo_NOSTRIN	0.148584	CTL	UMB5163	BA7
UMB5163_BA9	Endo_NOSTRIN	0.141983	CTL	UMB5163	BA9
UMB5168_BA41-42-22	Endo_NOSTRIN	0.143785	CTL	UMB5168	BA41-42-22
UMB5168_BA9	Endo_NOSTRIN	0.154434	CTL	UMB5168	BA9
UMB5176_BA17	Endo_NOSTRIN	0.13811	ASD	UMB5176	BA17
UMB5176_BA20-37	Endo_NOSTRIN	0.14768	ASD	UMB5176	BA20-37
UMB5176_BA24	Endo_NOSTRIN	0.124579	ASD	UMB5176	BA24
UMB5176_BA3-1-2-5	Endo_NOSTRIN	0.13847	ASD	UMB5176	BA3-1-2-5
UMB5176_BA38	Endo_NOSTRIN	0.100643	ASD	UMB5176	BA38
UMB5176_BA41-42-22	Endo_NOSTRIN	0.116589	ASD	UMB5176	BA41-42-22
UMB5176_BA44-45	Endo_NOSTRIN	0.141187	ASD	UMB5176	BA44-45
UMB5176_BA4-6	Endo_NOSTRIN	0.136582	ASD	UMB5176	BA4-6
UMB5176_BA7	Endo_NOSTRIN	0.140071	ASD	UMB5176	BA7
UMB5176_BA9	Endo_NOSTRIN	0.139791	ASD	UMB5176	BA9
UMB5242_BA20-37	Endo_NOSTRIN	0.133736	CTL	UMB5242	BA20-37
UMB5242_BA24	Endo_NOSTRIN	0.0960847	CTL	UMB5242	BA24
UMB5242_BA3-1-2-5	Endo_NOSTRIN	0.121473	CTL	UMB5242	BA3-1-2-5
UMB5242_BA38	Endo_NOSTRIN	0.0966706	CTL	UMB5242	BA38
UMB5242_BA39-40	Endo_NOSTRIN	0.148945	CTL	UMB5242	BA39-40
UMB5242_BA41-42-22	Endo_NOSTRIN	0.12636	CTL	UMB5242	BA41-42-22
UMB5242_BA44-45	Endo_NOSTRIN	0.139318	CTL	UMB5242	BA44-45
UMB5242_BA4-6	Endo_NOSTRIN	0.128943	CTL	UMB5242	BA4-6
UMB5242_BA7	Endo_NOSTRIN	0.117058	CTL	UMB5242	BA7
UMB5242_BA9	Endo_NOSTRIN	0.133457	CTL	UMB5242	BA9
UMB5278_BA41-42-22	Endo_NOSTRIN	0.119594	ASD	UMB5278	BA41-42-22
UMB5278_BA9	Endo_NOSTRIN	0.100851	ASD	UMB5278	BA9
UMB5282_BA38	Endo_NOSTRIN	0.0855324	CTL	UMB5282	BA38
UMB5282_BA9	Endo_NOSTRIN	0.114028	CTL	UMB5282	BA9
UMB5297_BA17	Endo_NOSTRIN	0.137077	ASD	UMB5297	BA17
UMB5297_BA20-37	Endo_NOSTRIN	0.14664	ASD	UMB5297	BA20-37
UMB5297_BA24	Endo_NOSTRIN	0.134648	ASD	UMB5297	BA24
UMB5297_BA3-1-2-5	Endo_NOSTRIN	0.14496	ASD	UMB5297	BA3-1-2-5
UMB5297_BA38	Endo_NOSTRIN	0.114045	ASD	UMB5297	BA38
UMB5297_BA39-40	Endo_NOSTRIN	0.138241	ASD	UMB5297	BA39-40
UMB5297_BA41-42-22	Endo_NOSTRIN	0.1262	ASD	UMB5297	BA41-42-22
UMB5297_BA44-45	Endo_NOSTRIN	0.148593	ASD	UMB5297	BA44-45
UMB5297_BA4-6	Endo_NOSTRIN	0.132558	ASD	UMB5297	BA4-6
UMB5297_BA7	Endo_NOSTRIN	0.14027	ASD	UMB5297	BA7
UMB5297_BA9	Endo_NOSTRIN	0.135031	ASD	UMB5297	BA9
UMB5302_BA17	Endo_NOSTRIN	0.150899	ASD	UMB5302	BA17
UMB5302_BA20-37	Endo_NOSTRIN	0.131266	ASD	UMB5302	BA20-37
UMB5302_BA24	Endo_NOSTRIN	0.131261	ASD	UMB5302	BA24
UMB5302_BA3-1-2-5	Endo_NOSTRIN	0.139608	ASD	UMB5302	BA3-1-2-5
UMB5302_BA38	Endo_NOSTRIN	0.12955	ASD	UMB5302	BA38
UMB5302_BA39-40	Endo_NOSTRIN	0.134433	ASD	UMB5302	BA39-40
UMB5302_BA41-42-22	Endo_NOSTRIN	0.115617	ASD	UMB5302	BA41-42-22
UMB5302_BA44-45	Endo_NOSTRIN	0.157799	ASD	UMB5302	BA44-45
UMB5302_BA4-6	Endo_NOSTRIN	0.13359	ASD	UMB5302	BA4-6
UMB5302_BA7	Endo_NOSTRIN	0.132213	ASD	UMB5302	BA7
UMB5302_BA9	Endo_NOSTRIN	0.113639	ASD	UMB5302	BA9
UMB5303_BA17	Endo_NOSTRIN	0.132003	ASD	UMB5303	BA17
UMB5303_BA20-37	Endo_NOSTRIN	0.143004	ASD	UMB5303	BA20-37
UMB5303_BA24	Endo_NOSTRIN	0.0858618	ASD	UMB5303	BA24
UMB5303_BA3-1-2-5	Endo_NOSTRIN	0.133116	ASD	UMB5303	BA3-1-2-5
UMB5303_BA38	Endo_NOSTRIN	0.103486	ASD	UMB5303	BA38
UMB5303_BA41-42-22	Endo_NOSTRIN	0.120064	ASD	UMB5303	BA41-42-22
UMB5303_BA44-45	Endo_NOSTRIN	0.119162	ASD	UMB5303	BA44-45
UMB5303_BA4-6	Endo_NOSTRIN	0.121826	ASD	UMB5303	BA4-6
UMB5303_BA7	Endo_NOSTRIN	0.12943	ASD	UMB5303	BA7
UMB5303_BA9	Endo_NOSTRIN	0.115641	ASD	UMB5303	BA9
UMB5308_BA41-42-22	Endo_NOSTRIN	0.139777	ASD	UMB5308	BA41-42-22
UMB5308_BA9	Endo_NOSTRIN	0.135525	ASD	UMB5308	BA9
UMB5309_BA17	Endo_NOSTRIN	0.131273	CTL	UMB5309	BA17
UMB5309_BA20-37	Endo_NOSTRIN	0.113442	CTL	UMB5309	BA20-37
UMB5309_BA24	Endo_NOSTRIN	0.0975984	CTL	UMB5309	BA24
UMB5309_BA3-1-2-5	Endo_NOSTRIN	0.12415	CTL	UMB5309	BA3-1-2-5
UMB5309_BA38	Endo_NOSTRIN	0.104725	CTL	UMB5309	BA38
UMB5309_BA39-40	Endo_NOSTRIN	0.129918	CTL	UMB5309	BA39-40
UMB5309_BA41-42-22	Endo_NOSTRIN	0.126515	CTL	UMB5309	BA41-42-22
UMB5309_BA44-45	Endo_NOSTRIN	0.120552	CTL	UMB5309	BA44-45
UMB5309_BA4-6	Endo_NOSTRIN	0.116779	CTL	UMB5309	BA4-6
UMB5309_BA7	Endo_NOSTRIN	0.137378	CTL	UMB5309	BA7
UMB5309_BA9	Endo_NOSTRIN	0.124635	CTL	UMB5309	BA9
UMB5340_BA17	Endo_NOSTRIN	0.145003	ASD	UMB5340	BA17
UMB5340_BA24	Endo_NOSTRIN	0.0953802	ASD	UMB5340	BA24
UMB5340_BA3-1-2-5	Endo_NOSTRIN	0.124632	ASD	UMB5340	BA3-1-2-5
UMB5340_BA38	Endo_NOSTRIN	0.114388	ASD	UMB5340	BA38
UMB5340_BA39-40	Endo_NOSTRIN	0.120529	ASD	UMB5340	BA39-40
UMB5340_BA41-42-22	Endo_NOSTRIN	0.120238	ASD	UMB5340	BA41-42-22
UMB5340_BA44-45	Endo_NOSTRIN	0.13057	ASD	UMB5340	BA44-45
UMB5340_BA4-6	Endo_NOSTRIN	0.129066	ASD	UMB5340	BA4-6
UMB5340_BA7	Endo_NOSTRIN	0.126233	ASD	UMB5340	BA7
UMB5340_BA9	Endo_NOSTRIN	0.123974	ASD	UMB5340	BA9
UMB5342_BA41-42-22	Endo_NOSTRIN	0.140488	CTL	UMB5342	BA41-42-22
UMB5342_BA9	Endo_NOSTRIN	0.141782	CTL	UMB5342	BA9
UMB5391_BA38	Endo_NOSTRIN	0.119532	CTL	UMB5391	BA38
UMB5391_BA9	Endo_NOSTRIN	0.123194	CTL	UMB5391	BA9
UMB5558_BA38	Endo_NOSTRIN	0.101839	CTL	UMB5558	BA38
UMB5558_BA9	Endo_NOSTRIN	0.115315	CTL	UMB5558	BA9
A012-12_BA41-42-22	Exc_FEZF2	0	CTL	A012-12	BA41-42-22
A012-12_BA9	Exc_FEZF2	0	CTL	A012-12	BA9
A358-08_BA41-42-22	Exc_FEZF2	0	CTL	A358-08	BA41-42-22
A358-08_BA9	Exc_FEZF2	0	CTL	A358-08	BA9
AN00142_BA9	Exc_FEZF2	0	CTL	AN00142	BA9
AN00493_BA17	Exc_FEZF2	0	ASD	AN00493	BA17
AN00493_BA20-37	Exc_FEZF2	0	ASD	AN00493	BA20-37
AN00493_BA24	Exc_FEZF2	0	ASD	AN00493	BA24
AN00493_BA41-42-22	Exc_FEZF2	0	ASD	AN00493	BA41-42-22
AN00493_BA4-6	Exc_FEZF2	0	ASD	AN00493	BA4-6
AN00493_BA7	Exc_FEZF2	0	ASD	AN00493	BA7
AN00493_BA9	Exc_FEZF2	0	ASD	AN00493	BA9
AN00544_BA17	Exc_FEZF2	0	CTL	AN00544	BA17
AN00544_BA24	Exc_FEZF2	0	CTL	AN00544	BA24
AN00544_BA3-1-2-5	Exc_FEZF2	0	CTL	AN00544	BA3-1-2-5
AN00544_BA38	Exc_FEZF2	0	CTL	AN00544	BA38
AN00544_BA39-40	Exc_FEZF2	0	CTL	AN00544	BA39-40
AN00544_BA7	Exc_FEZF2	0	CTL	AN00544	BA7
AN00544_BA9	Exc_FEZF2	0	CTL	AN00544	BA9
AN00764_BA17	Exc_FEZF2	0	ASD	AN00764	BA17
AN00764_BA20-37	Exc_FEZF2	0	ASD	AN00764	BA20-37
AN00764_BA3-1-2-5	Exc_FEZF2	0	ASD	AN00764	BA3-1-2-5
AN00764_BA41-42-22	Exc_FEZF2	0	ASD	AN00764	BA41-42-22
AN00764_BA4-6	Exc_FEZF2	0	ASD	AN00764	BA4-6
AN00764_BA9	Exc_FEZF2	0	ASD	AN00764	BA9
AN01093_BA41-42-22	Exc_FEZF2	0	ASD	AN01093	BA41-42-22
AN01093_BA44-45	Exc_FEZF2	0	ASD	AN01093	BA44-45
AN01093_BA7	Exc_FEZF2	0	ASD	AN01093	BA7
AN01093_BA9	Exc_FEZF2	0	ASD	AN01093	BA9
AN01125_BA9	Exc_FEZF2	0	CTL	AN01125	BA9
AN01410_BA17	Exc_FEZF2	0	CTL	AN01410	BA17
AN01410_BA20-37	Exc_FEZF2	0	CTL	AN01410	BA20-37
AN01410_BA24	Exc_FEZF2	0	CTL	AN01410	BA24
AN01410_BA3-1-2-5	Exc_FEZF2	0	CTL	AN01410	BA3-1-2-5
AN01410_BA39-40	Exc_FEZF2	0	CTL	AN01410	BA39-40
AN01410_BA41-42-22	Exc_FEZF2	0	CTL	AN01410	BA41-42-22
AN01410_BA7	Exc_FEZF2	0	CTL	AN01410	BA7
AN01410_BA9	Exc_FEZF2	0	CTL	AN01410	BA9
AN01570_BA20-37	Exc_FEZF2	0	ASD	AN01570	BA20-37
AN01570_BA24	Exc_FEZF2	0	ASD	AN01570	BA24
AN01570_BA3-1-2-5	Exc_FEZF2	0	ASD	AN01570	BA3-1-2-5
AN01570_BA38	Exc_FEZF2	0	ASD	AN01570	BA38
AN01570_BA39-40	Exc_FEZF2	0	ASD	AN01570	BA39-40
AN01570_BA41-42-22	Exc_FEZF2	0	ASD	AN01570	BA41-42-22
AN01570_BA44-45	Exc_FEZF2	0	ASD	AN01570	BA44-45
AN01570_BA4-6	Exc_FEZF2	0	ASD	AN01570	BA4-6
AN01570_BA7	Exc_FEZF2	0	ASD	AN01570	BA7
AN01570_BA9	Exc_FEZF2	0	ASD	AN01570	BA9
AN01971_BA17	Exc_FEZF2	0	ASD	AN01971	BA17
AN01971_BA24	Exc_FEZF2	0	ASD	AN01971	BA24
AN01971_BA38	Exc_FEZF2	0	ASD	AN01971	BA38
AN01971_BA39-40	Exc_FEZF2	0	ASD	AN01971	BA39-40
AN01971_BA41-42-22	Exc_FEZF2	0	ASD	AN01971	BA41-42-22
AN01971_BA9	Exc_FEZF2	0	ASD	AN01971	BA9
AN02987_BA17	Exc_FEZF2	0.0151977	ASD	AN02987	BA17
AN02987_BA24	Exc_FEZF2	0	ASD	AN02987	BA24
AN02987_BA3-1-2-5	Exc_FEZF2	0	ASD	AN02987	BA3-1-2-5
AN02987_BA38	Exc_FEZF2	0	ASD	AN02987	BA38
AN02987_BA39-40	Exc_FEZF2	0	ASD	AN02987	BA39-40
AN02987_BA41-42-22	Exc_FEZF2	0	ASD	AN02987	BA41-42-22
AN02987_BA44-45	Exc_FEZF2	0	ASD	AN02987	BA44-45
AN02987_BA4-6	Exc_FEZF2	0	ASD	AN02987	BA4-6
AN02987_BA7	Exc_FEZF2	0	ASD	AN02987	BA7
AN02987_BA9	Exc_FEZF2	0	ASD	AN02987	BA9
AN03217_BA17	Exc_FEZF2	0	CTL	AN03217	BA17
AN03217_BA20-37	Exc_FEZF2	0	CTL	AN03217	BA20-37
AN03217_BA3-1-2-5	Exc_FEZF2	0	CTL	AN03217	BA3-1-2-5
AN03217_BA38	Exc_FEZF2	0	CTL	AN03217	BA38
AN03217_BA39-40	Exc_FEZF2	0	CTL	AN03217	BA39-40
AN03217_BA41-42-22	Exc_FEZF2	0	CTL	AN03217	BA41-42-22
AN03217_BA44-45	Exc_FEZF2	0	CTL	AN03217	BA44-45
AN03217_BA4-6	Exc_FEZF2	0	CTL	AN03217	BA4-6
AN03217_BA7	Exc_FEZF2	0	CTL	AN03217	BA7
AN03217_BA9	Exc_FEZF2	0	CTL	AN03217	BA9
AN03345_BA20-37	Exc_FEZF2	0	ASD	AN03345	BA20-37
AN03345_BA24	Exc_FEZF2	0	ASD	AN03345	BA24
AN03345_BA3-1-2-5	Exc_FEZF2	0	ASD	AN03345	BA3-1-2-5
AN03345_BA39-40	Exc_FEZF2	0	ASD	AN03345	BA39-40
AN03345_BA41-42-22	Exc_FEZF2	0	ASD	AN03345	BA41-42-22
AN03345_BA4-6	Exc_FEZF2	0	ASD	AN03345	BA4-6
AN03345_BA7	Exc_FEZF2	0	ASD	AN03345	BA7
AN03345_BA9	Exc_FEZF2	0	ASD	AN03345	BA9
AN03632_BA20-37	Exc_FEZF2	0	ASD	AN03632	BA20-37
AN03632_BA24	Exc_FEZF2	0	ASD	AN03632	BA24
AN03632_BA3-1-2-5	Exc_FEZF2	0	ASD	AN03632	BA3-1-2-5
AN03632_BA38	Exc_FEZF2	0	ASD	AN03632	BA38
AN03632_BA39-40	Exc_FEZF2	0	ASD	AN03632	BA39-40
AN03632_BA41-42-22	Exc_FEZF2	0	ASD	AN03632	BA41-42-22
AN03632_BA44-45	Exc_FEZF2	0	ASD	AN03632	BA44-45
AN03632_BA7	Exc_FEZF2	0	ASD	AN03632	BA7
AN03632_BA9	Exc_FEZF2	0	ASD	AN03632	BA9
AN04166_BA17	Exc_FEZF2	0	ASD	AN04166	BA17
AN04166_BA24	Exc_FEZF2	0	ASD	AN04166	BA24
AN04166_BA3-1-2-5	Exc_FEZF2	0	ASD	AN04166	BA3-1-2-5
AN04166_BA38	Exc_FEZF2	0	ASD	AN04166	BA38
AN04166_BA39-40	Exc_FEZF2	0	ASD	AN04166	BA39-40
AN04166_BA41-42-22	Exc_FEZF2	0	ASD	AN04166	BA41-42-22
AN04166_BA44-45	Exc_FEZF2	0	ASD	AN04166	BA44-45
AN04166_BA4-6	Exc_FEZF2	0	ASD	AN04166	BA4-6
AN04166_BA7	Exc_FEZF2	0	ASD	AN04166	BA7
AN04166_BA9	Exc_FEZF2	0	ASD	AN04166	BA9
AN04479_BA17	Exc_FEZF2	0	CTL	AN04479	BA17
AN04479_BA20-37	Exc_FEZF2	0	CTL	AN04479	BA20-37
AN04479_BA3-1-2-5	Exc_FEZF2	0	CTL	AN04479	BA3-1-2-5
AN04479_BA39-40	Exc_FEZF2	0	CTL	AN04479	BA39-40
AN04479_BA41-42-22	Exc_FEZF2	0	CTL	AN04479	BA41-42-22
AN04479_BA4-6	Exc_FEZF2	0	CTL	AN04479	BA4-6
AN04479_BA7	Exc_FEZF2	0	CTL	AN04479	BA7
AN04479_BA9	Exc_FEZF2	0	CTL	AN04479	BA9
AN04682_BA41-42-22	Exc_FEZF2	0	ASD	AN04682	BA41-42-22
AN04682_BA9	Exc_FEZF2	0	ASD	AN04682	BA9
AN06420_BA17	Exc_FEZF2	0	ASD	AN06420	BA17
AN06420_BA24	Exc_FEZF2	0	ASD	AN06420	BA24
AN06420_BA3-1-2-5	Exc_FEZF2	0	ASD	AN06420	BA3-1-2-5
AN06420_BA38	Exc_FEZF2	0	ASD	AN06420	BA38
AN06420_BA39-40	Exc_FEZF2	0	ASD	AN06420	BA39-40
AN06420_BA41-42-22	Exc_FEZF2	0	ASD	AN06420	BA41-42-22
AN06420_BA44-45	Exc_FEZF2	0	ASD	AN06420	BA44-45
AN06420_BA7	Exc_FEZF2	0	ASD	AN06420	BA7
AN06420_BA9	Exc_FEZF2	0	ASD	AN06420	BA9
AN07176_BA17	Exc_FEZF2	0	CTL	AN07176	BA17
AN07176_BA20-37	Exc_FEZF2	0	CTL	AN07176	BA20-37
AN07176_BA24	Exc_FEZF2	0	CTL	AN07176	BA24
AN07176_BA3-1-2-5	Exc_FEZF2	0	CTL	AN07176	BA3-1-2-5
AN07176_BA38	Exc_FEZF2	0	CTL	AN07176	BA38
AN07176_BA39-40	Exc_FEZF2	0	CTL	AN07176	BA39-40
AN07176_BA41-42-22	Exc_FEZF2	0	CTL	AN07176	BA41-42-22
AN07176_BA4-6	Exc_FEZF2	0	CTL	AN07176	BA4-6
AN07176_BA7	Exc_FEZF2	0	CTL	AN07176	BA7
AN07176_BA9	Exc_FEZF2	0	CTL	AN07176	BA9
AN07444_BA17	Exc_FEZF2	0	CTL	AN07444	BA17
AN07444_BA20-37	Exc_FEZF2	0	CTL	AN07444	BA20-37
AN07444_BA24	Exc_FEZF2	0	CTL	AN07444	BA24
AN07444_BA3-1-2-5	Exc_FEZF2	0	CTL	AN07444	BA3-1-2-5
AN07444_BA38	Exc_FEZF2	0	CTL	AN07444	BA38
AN07444_BA39-40	Exc_FEZF2	0	CTL	AN07444	BA39-40
AN07444_BA41-42-22	Exc_FEZF2	0	CTL	AN07444	BA41-42-22
AN07444_BA44-45	Exc_FEZF2	0	CTL	AN07444	BA44-45
AN07444_BA4-6	Exc_FEZF2	0	CTL	AN07444	BA4-6
AN07444_BA7	Exc_FEZF2	0	CTL	AN07444	BA7
AN07444_BA9	Exc_FEZF2	0	CTL	AN07444	BA9
AN08043_BA17	Exc_FEZF2	0	ASD	AN08043	BA17
AN08043_BA20-37	Exc_FEZF2	0	ASD	AN08043	BA20-37
AN08043_BA24	Exc_FEZF2	0	ASD	AN08043	BA24
AN08043_BA3-1-2-5	Exc_FEZF2	0	ASD	AN08043	BA3-1-2-5
AN08043_BA39-40	Exc_FEZF2	0	ASD	AN08043	BA39-40
AN08043_BA41-42-22	Exc_FEZF2	0	ASD	AN08043	BA41-42-22
AN08043_BA44-45	Exc_FEZF2	0	ASD	AN08043	BA44-45
AN08043_BA4-6	Exc_FEZF2	0	ASD	AN08043	BA4-6
AN08043_BA7	Exc_FEZF2	0	ASD	AN08043	BA7
AN08043_BA9	Exc_FEZF2	0	ASD	AN08043	BA9
AN08161_BA20-37	Exc_FEZF2	0	CTL	AN08161	BA20-37
AN08161_BA3-1-2-5	Exc_FEZF2	0	CTL	AN08161	BA3-1-2-5
AN08161_BA38	Exc_FEZF2	0	CTL	AN08161	BA38
AN08161_BA39-40	Exc_FEZF2	0	CTL	AN08161	BA39-40
AN08161_BA41-42-22	Exc_FEZF2	0	CTL	AN08161	BA41-42-22
AN08161_BA44-45	Exc_FEZF2	0	CTL	AN08161	BA44-45
AN08161_BA7	Exc_FEZF2	0	CTL	AN08161	BA7
AN08161_BA9	Exc_FEZF2	0	CTL	AN08161	BA9
AN08166_BA17	Exc_FEZF2	0	ASD	AN08166	BA17
AN08166_BA20-37	Exc_FEZF2	0	ASD	AN08166	BA20-37
AN08166_BA24	Exc_FEZF2	0	ASD	AN08166	BA24
AN08166_BA3-1-2-5	Exc_FEZF2	0	ASD	AN08166	BA3-1-2-5
AN08166_BA38	Exc_FEZF2	0	ASD	AN08166	BA38
AN08166_BA39-40	Exc_FEZF2	0	ASD	AN08166	BA39-40
AN08166_BA41-42-22	Exc_FEZF2	0	ASD	AN08166	BA41-42-22
AN08166_BA4-6	Exc_FEZF2	0	ASD	AN08166	BA4-6
AN08166_BA7	Exc_FEZF2	0	ASD	AN08166	BA7
AN08166_BA9	Exc_FEZF2	0	ASD	AN08166	BA9
AN08677_BA17	Exc_FEZF2	0	CTL	AN08677	BA17
AN08677_BA20-37	Exc_FEZF2	0	CTL	AN08677	BA20-37
AN08677_BA24	Exc_FEZF2	0	CTL	AN08677	BA24
AN08677_BA39-40	Exc_FEZF2	0	CTL	AN08677	BA39-40
AN08677_BA41-42-22	Exc_FEZF2	0	CTL	AN08677	BA41-42-22
AN08677_BA4-6	Exc_FEZF2	0	CTL	AN08677	BA4-6
AN08677_BA7	Exc_FEZF2	0	CTL	AN08677	BA7
AN08792_BA17	Exc_FEZF2	0	ASD	AN08792	BA17
AN08792_BA24	Exc_FEZF2	0	ASD	AN08792	BA24
AN08792_BA3-1-2-5	Exc_FEZF2	0	ASD	AN08792	BA3-1-2-5
AN08792_BA38	Exc_FEZF2	0	ASD	AN08792	BA38
AN08792_BA39-40	Exc_FEZF2	0	ASD	AN08792	BA39-40
AN08792_BA41-42-22	Exc_FEZF2	0	ASD	AN08792	BA41-42-22
AN08792_BA4-6	Exc_FEZF2	0	ASD	AN08792	BA4-6
AN08792_BA7	Exc_FEZF2	0	ASD	AN08792	BA7
AN08792_BA9	Exc_FEZF2	0	ASD	AN08792	BA9
AN08873_BA17	Exc_FEZF2	0	ASD	AN08873	BA17
AN08873_BA20-37	Exc_FEZF2	0	ASD	AN08873	BA20-37
AN08873_BA24	Exc_FEZF2	0	ASD	AN08873	BA24
AN08873_BA3-1-2-5	Exc_FEZF2	0	ASD	AN08873	BA3-1-2-5
AN08873_BA38	Exc_FEZF2	0	ASD	AN08873	BA38
AN08873_BA39-40	Exc_FEZF2	0	ASD	AN08873	BA39-40
AN08873_BA41-42-22	Exc_FEZF2	0	ASD	AN08873	BA41-42-22
AN08873_BA44-45	Exc_FEZF2	0	ASD	AN08873	BA44-45
AN08873_BA4-6	Exc_FEZF2	0	ASD	AN08873	BA4-6
AN08873_BA7	Exc_FEZF2	0	ASD	AN08873	BA7
AN08873_BA9	Exc_FEZF2	0	ASD	AN08873	BA9
AN09714_BA20-37	Exc_FEZF2	0	ASD	AN09714	BA20-37
AN09714_BA24	Exc_FEZF2	0	ASD	AN09714	BA24
AN09714_BA3-1-2-5	Exc_FEZF2	0	ASD	AN09714	BA3-1-2-5
AN09714_BA38	Exc_FEZF2	0	ASD	AN09714	BA38
AN09714_BA39-40	Exc_FEZF2	0	ASD	AN09714	BA39-40
AN09714_BA41-42-22	Exc_FEZF2	0	ASD	AN09714	BA41-42-22
AN09714_BA44-45	Exc_FEZF2	0	ASD	AN09714	BA44-45
AN09714_BA4-6	Exc_FEZF2	0	ASD	AN09714	BA4-6
AN09714_BA7	Exc_FEZF2	0	ASD	AN09714	BA7
AN09714_BA9	Exc_FEZF2	0	ASD	AN09714	BA9
AN09730_BA17	Exc_FEZF2	0	ASD	AN09730	BA17
AN09730_BA24	Exc_FEZF2	0	ASD	AN09730	BA24
AN09730_BA3-1-2-5	Exc_FEZF2	0	ASD	AN09730	BA3-1-2-5
AN09730_BA38	Exc_FEZF2	0	ASD	AN09730	BA38
AN09730_BA39-40	Exc_FEZF2	0	ASD	AN09730	BA39-40
AN09730_BA4-6	Exc_FEZF2	0	ASD	AN09730	BA4-6
AN09730_BA7	Exc_FEZF2	0	ASD	AN09730	BA7
AN09730_BA9	Exc_FEZF2	0	ASD	AN09730	BA9
AN10028_BA9	Exc_FEZF2	0	CTL	AN10028	BA9
AN10679_BA17	Exc_FEZF2	0	CTL	AN10679	BA17
AN10679_BA20-37	Exc_FEZF2	0	CTL	AN10679	BA20-37
AN10679_BA24	Exc_FEZF2	0	CTL	AN10679	BA24
AN10679_BA3-1-2-5	Exc_FEZF2	0	CTL	AN10679	BA3-1-2-5
AN10679_BA39-40	Exc_FEZF2	0	CTL	AN10679	BA39-40
AN10679_BA41-42-22	Exc_FEZF2	0	CTL	AN10679	BA41-42-22
AN10679_BA4-6	Exc_FEZF2	0	CTL	AN10679	BA4-6
AN10679_BA7	Exc_FEZF2	0	CTL	AN10679	BA7
AN10679_BA9	Exc_FEZF2	0	CTL	AN10679	BA9
AN10723_BA20-37	Exc_FEZF2	0	CTL	AN10723	BA20-37
AN10723_BA3-1-2-5	Exc_FEZF2	0	CTL	AN10723	BA3-1-2-5
AN10723_BA38	Exc_FEZF2	0	CTL	AN10723	BA38
AN10723_BA39-40	Exc_FEZF2	0	CTL	AN10723	BA39-40
AN10723_BA41-42-22	Exc_FEZF2	0	CTL	AN10723	BA41-42-22
AN10723_BA4-6	Exc_FEZF2	0	CTL	AN10723	BA4-6
AN10723_BA7	Exc_FEZF2	0	CTL	AN10723	BA7
AN10723_BA9	Exc_FEZF2	0	CTL	AN10723	BA9
AN10833_BA17	Exc_FEZF2	0	CTL	AN10833	BA17
AN10833_BA20-37	Exc_FEZF2	0	CTL	AN10833	BA20-37
AN10833_BA24	Exc_FEZF2	0	CTL	AN10833	BA24
AN10833_BA3-1-2-5	Exc_FEZF2	0	CTL	AN10833	BA3-1-2-5
AN10833_BA39-40	Exc_FEZF2	0	CTL	AN10833	BA39-40
AN10833_BA41-42-22	Exc_FEZF2	0	CTL	AN10833	BA41-42-22
AN10833_BA4-6	Exc_FEZF2	0	CTL	AN10833	BA4-6
AN10833_BA9	Exc_FEZF2	0	CTL	AN10833	BA9
AN11796_BA20-37	Exc_FEZF2	0	ASD	AN11796	BA20-37
AN11796_BA24	Exc_FEZF2	0	ASD	AN11796	BA24
AN11796_BA38	Exc_FEZF2	0	ASD	AN11796	BA38
AN11796_BA39-40	Exc_FEZF2	0	ASD	AN11796	BA39-40
AN11796_BA41-42-22	Exc_FEZF2	0	ASD	AN11796	BA41-42-22
AN11796_BA44-45	Exc_FEZF2	0	ASD	AN11796	BA44-45
AN11796_BA4-6	Exc_FEZF2	0	ASD	AN11796	BA4-6
AN11796_BA7	Exc_FEZF2	0	ASD	AN11796	BA7
AN11796_BA9	Exc_FEZF2	0	ASD	AN11796	BA9
AN11864_BA41-42-22	Exc_FEZF2	0	CTL	AN11864	BA41-42-22
AN11864_BA9	Exc_FEZF2	0	CTL	AN11864	BA9
AN11989_BA17	Exc_FEZF2	0	ASD	AN11989	BA17
AN11989_BA20-37	Exc_FEZF2	0	ASD	AN11989	BA20-37
AN11989_BA24	Exc_FEZF2	0	ASD	AN11989	BA24
AN11989_BA3-1-2-5	Exc_FEZF2	0	ASD	AN11989	BA3-1-2-5
AN11989_BA38	Exc_FEZF2	0	ASD	AN11989	BA38
AN11989_BA41-42-22	Exc_FEZF2	0	ASD	AN11989	BA41-42-22
AN11989_BA44-45	Exc_FEZF2	0	ASD	AN11989	BA44-45
AN11989_BA7	Exc_FEZF2	0	ASD	AN11989	BA7
AN11989_BA9	Exc_FEZF2	0	ASD	AN11989	BA9
AN12137_BA17	Exc_FEZF2	0	CTL	AN12137	BA17
AN12137_BA20-37	Exc_FEZF2	0	CTL	AN12137	BA20-37
AN12137_BA24	Exc_FEZF2	0	CTL	AN12137	BA24
AN12137_BA3-1-2-5	Exc_FEZF2	0	CTL	AN12137	BA3-1-2-5
AN12137_BA39-40	Exc_FEZF2	0	CTL	AN12137	BA39-40
AN12137_BA41-42-22	Exc_FEZF2	0	CTL	AN12137	BA41-42-22
AN12137_BA44-45	Exc_FEZF2	0	CTL	AN12137	BA44-45
AN12137_BA4-6	Exc_FEZF2	0	CTL	AN12137	BA4-6
AN12137_BA7	Exc_FEZF2	0	CTL	AN12137	BA7
AN12137_BA9	Exc_FEZF2	0	CTL	AN12137	BA9
AN12240_BA9	Exc_FEZF2	0	CTL	AN12240	BA9
AN12457_BA17	Exc_FEZF2	0	ASD	AN12457	BA17
AN12457_BA20-37	Exc_FEZF2	0	ASD	AN12457	BA20-37
AN12457_BA24	Exc_FEZF2	0	ASD	AN12457	BA24
AN12457_BA3-1-2-5	Exc_FEZF2	0	ASD	AN12457	BA3-1-2-5
AN12457_BA38	Exc_FEZF2	0	ASD	AN12457	BA38
AN12457_BA39-40	Exc_FEZF2	0	ASD	AN12457	BA39-40
AN12457_BA41-42-22	Exc_FEZF2	0	ASD	AN12457	BA41-42-22
AN12457_BA44-45	Exc_FEZF2	0	ASD	AN12457	BA44-45
AN12457_BA4-6	Exc_FEZF2	0	ASD	AN12457	BA4-6
AN12457_BA9	Exc_FEZF2	0	ASD	AN12457	BA9
AN13295_BA17	Exc_FEZF2	0	CTL	AN13295	BA17
AN13295_BA20-37	Exc_FEZF2	0	CTL	AN13295	BA20-37
AN13295_BA24	Exc_FEZF2	0	CTL	AN13295	BA24
AN13295_BA3-1-2-5	Exc_FEZF2	0	CTL	AN13295	BA3-1-2-5
AN13295_BA39-40	Exc_FEZF2	0	CTL	AN13295	BA39-40
AN13295_BA41-42-22	Exc_FEZF2	0	CTL	AN13295	BA41-42-22
AN13295_BA44-45	Exc_FEZF2	0	CTL	AN13295	BA44-45
AN13295_BA4-6	Exc_FEZF2	0	CTL	AN13295	BA4-6
AN13295_BA7	Exc_FEZF2	0	CTL	AN13295	BA7
AN13295_BA9	Exc_FEZF2	0	CTL	AN13295	BA9
AN13872_BA17	Exc_FEZF2	0	ASD	AN13872	BA17
AN13872_BA20-37	Exc_FEZF2	0	ASD	AN13872	BA20-37
AN13872_BA24	Exc_FEZF2	0	ASD	AN13872	BA24
AN13872_BA3-1-2-5	Exc_FEZF2	0	ASD	AN13872	BA3-1-2-5
AN13872_BA38	Exc_FEZF2	0	ASD	AN13872	BA38
AN13872_BA39-40	Exc_FEZF2	0	ASD	AN13872	BA39-40
AN13872_BA41-42-22	Exc_FEZF2	0	ASD	AN13872	BA41-42-22
AN13872_BA44-45	Exc_FEZF2	0	ASD	AN13872	BA44-45
AN13872_BA4-6	Exc_FEZF2	0	ASD	AN13872	BA4-6
AN13872_BA7	Exc_FEZF2	0	ASD	AN13872	BA7
AN13872_BA9	Exc_FEZF2	0	ASD	AN13872	BA9
AN14757_BA17	Exc_FEZF2	0	CTL	AN14757	BA17
AN14757_BA20-37	Exc_FEZF2	0	CTL	AN14757	BA20-37
AN14757_BA38	Exc_FEZF2	0	CTL	AN14757	BA38
AN14757_BA41-42-22	Exc_FEZF2	0	CTL	AN14757	BA41-42-22
AN14757_BA44-45	Exc_FEZF2	0	CTL	AN14757	BA44-45
AN14757_BA4-6	Exc_FEZF2	0	CTL	AN14757	BA4-6
AN14757_BA7	Exc_FEZF2	0	CTL	AN14757	BA7
AN14757_BA9	Exc_FEZF2	0	CTL	AN14757	BA9
AN15088_BA17	Exc_FEZF2	0	CTL	AN15088	BA17
AN15088_BA3-1-2-5	Exc_FEZF2	0	CTL	AN15088	BA3-1-2-5
AN15088_BA39-40	Exc_FEZF2	0	CTL	AN15088	BA39-40
AN15088_BA41-42-22	Exc_FEZF2	0	CTL	AN15088	BA41-42-22
AN15088_BA4-6	Exc_FEZF2	0	CTL	AN15088	BA4-6
AN15088_BA7	Exc_FEZF2	0	CTL	AN15088	BA7
AN15088_BA9	Exc_FEZF2	0	CTL	AN15088	BA9
AN15566_BA17	Exc_FEZF2	0	CTL	AN15566	BA17
AN15566_BA24	Exc_FEZF2	0	CTL	AN15566	BA24
AN15566_BA3-1-2-5	Exc_FEZF2	0	CTL	AN15566	BA3-1-2-5
AN15566_BA38	Exc_FEZF2	0	CTL	AN15566	BA38
AN15566_BA39-40	Exc_FEZF2	0	CTL	AN15566	BA39-40
AN15566_BA44-45	Exc_FEZF2	0	CTL	AN15566	BA44-45
AN15566_BA4-6	Exc_FEZF2	0	CTL	AN15566	BA4-6
AN15566_BA7	Exc_FEZF2	0	CTL	AN15566	BA7
AN15566_BA9	Exc_FEZF2	0	CTL	AN15566	BA9
AN16115_BA17	Exc_FEZF2	0	ASD	AN16115	BA17
AN16115_BA24	Exc_FEZF2	0	ASD	AN16115	BA24
AN16115_BA3-1-2-5	Exc_FEZF2	0	ASD	AN16115	BA3-1-2-5
AN16115_BA38	Exc_FEZF2	0	ASD	AN16115	BA38
AN16115_BA39-40	Exc_FEZF2	0	ASD	AN16115	BA39-40
AN16115_BA41-42-22	Exc_FEZF2	0	ASD	AN16115	BA41-42-22
AN16115_BA44-45	Exc_FEZF2	0	ASD	AN16115	BA44-45
AN16115_BA4-6	Exc_FEZF2	0	ASD	AN16115	BA4-6
AN16115_BA7	Exc_FEZF2	0	ASD	AN16115	BA7
AN16115_BA9	Exc_FEZF2	0	ASD	AN16115	BA9
AN16641_BA17	Exc_FEZF2	0	ASD	AN16641	BA17
AN16641_BA39-40	Exc_FEZF2	0	ASD	AN16641	BA39-40
AN16641_BA41-42-22	Exc_FEZF2	0	ASD	AN16641	BA41-42-22
AN16641_BA7	Exc_FEZF2	0	ASD	AN16641	BA7
AN16641_BA9	Exc_FEZF2	0	ASD	AN16641	BA9
AN17254_BA17	Exc_FEZF2	0	ASD	AN17254	BA17
AN17254_BA20-37	Exc_FEZF2	0	ASD	AN17254	BA20-37
AN17254_BA24	Exc_FEZF2	0	ASD	AN17254	BA24
AN17254_BA38	Exc_FEZF2	0	ASD	AN17254	BA38
AN17254_BA41-42-22	Exc_FEZF2	0	ASD	AN17254	BA41-42-22
AN17254_BA44-45	Exc_FEZF2	0	ASD	AN17254	BA44-45
AN17254_BA4-6	Exc_FEZF2	0	ASD	AN17254	BA4-6
AN17254_BA7	Exc_FEZF2	0	ASD	AN17254	BA7
AN17254_BA9	Exc_FEZF2	0	ASD	AN17254	BA9
AN17425_BA17	Exc_FEZF2	0	CTL	AN17425	BA17
AN17425_BA24	Exc_FEZF2	0	CTL	AN17425	BA24
AN17425_BA3-1-2-5	Exc_FEZF2	0	CTL	AN17425	BA3-1-2-5
AN17425_BA38	Exc_FEZF2	0	CTL	AN17425	BA38
AN17425_BA39-40	Exc_FEZF2	0	CTL	AN17425	BA39-40
AN17425_BA41-42-22	Exc_FEZF2	0	CTL	AN17425	BA41-42-22
AN17425_BA4-6	Exc_FEZF2	0	CTL	AN17425	BA4-6
AN17425_BA7	Exc_FEZF2	0	CTL	AN17425	BA7
AN17425_BA9	Exc_FEZF2	0	CTL	AN17425	BA9
AN17515_BA17	Exc_FEZF2	0	ASD	AN17515	BA17
AN17515_BA20-37	Exc_FEZF2	0	ASD	AN17515	BA20-37
AN17515_BA24	Exc_FEZF2	0	ASD	AN17515	BA24
AN17515_BA3-1-2-5	Exc_FEZF2	0	ASD	AN17515	BA3-1-2-5
AN17515_BA38	Exc_FEZF2	0	ASD	AN17515	BA38
AN17515_BA41-42-22	Exc_FEZF2	0	ASD	AN17515	BA41-42-22
AN17515_BA44-45	Exc_FEZF2	0	ASD	AN17515	BA44-45
AN17515_BA4-6	Exc_FEZF2	0	ASD	AN17515	BA4-6
AN17515_BA7	Exc_FEZF2	0	ASD	AN17515	BA7
AN17515_BA9	Exc_FEZF2	0	ASD	AN17515	BA9
AN17678_BA3-1-2-5	Exc_FEZF2	0	ASD	AN17678	BA3-1-2-5
AN17678_BA39-40	Exc_FEZF2	0	ASD	AN17678	BA39-40
AN17678_BA41-42-22	Exc_FEZF2	0	ASD	AN17678	BA41-42-22
AN17678_BA7	Exc_FEZF2	0	ASD	AN17678	BA7
AN19442_BA17	Exc_FEZF2	0	CTL	AN19442	BA17
AN19442_BA20-37	Exc_FEZF2	0	CTL	AN19442	BA20-37
AN19442_BA24	Exc_FEZF2	0	CTL	AN19442	BA24
AN19442_BA3-1-2-5	Exc_FEZF2	0	CTL	AN19442	BA3-1-2-5
AN19442_BA39-40	Exc_FEZF2	0	CTL	AN19442	BA39-40
AN19442_BA41-42-22	Exc_FEZF2	0	CTL	AN19442	BA41-42-22
AN19442_BA44-45	Exc_FEZF2	0	CTL	AN19442	BA44-45
AN19442_BA7	Exc_FEZF2	0	CTL	AN19442	BA7
AN19442_BA9	Exc_FEZF2	0	CTL	AN19442	BA9
AN19511_BA17	Exc_FEZF2	0	ASD	AN19511	BA17
AN19511_BA24	Exc_FEZF2	0	ASD	AN19511	BA24
AN19511_BA3-1-2-5	Exc_FEZF2	0	ASD	AN19511	BA3-1-2-5
AN19511_BA38	Exc_FEZF2	0	ASD	AN19511	BA38
AN19511_BA39-40	Exc_FEZF2	0	ASD	AN19511	BA39-40
AN19511_BA41-42-22	Exc_FEZF2	0	ASD	AN19511	BA41-42-22
AN19511_BA44-45	Exc_FEZF2	0	ASD	AN19511	BA44-45
AN19511_BA4-6	Exc_FEZF2	0	ASD	AN19511	BA4-6
AN19511_BA9	Exc_FEZF2	0	ASD	AN19511	BA9
AN19760_BA17	Exc_FEZF2	0	CTL	AN19760	BA17
AN19760_BA20-37	Exc_FEZF2	0	CTL	AN19760	BA20-37
AN19760_BA24	Exc_FEZF2	0	CTL	AN19760	BA24
AN19760_BA3-1-2-5	Exc_FEZF2	0	CTL	AN19760	BA3-1-2-5
AN19760_BA38	Exc_FEZF2	0	CTL	AN19760	BA38
AN19760_BA39-40	Exc_FEZF2	0	CTL	AN19760	BA39-40
AN19760_BA41-42-22	Exc_FEZF2	0	CTL	AN19760	BA41-42-22
AN19760_BA44-45	Exc_FEZF2	0	CTL	AN19760	BA44-45
AN19760_BA4-6	Exc_FEZF2	0	CTL	AN19760	BA4-6
AN19760_BA7	Exc_FEZF2	0	CTL	AN19760	BA7
AN19760_BA9	Exc_FEZF2	0	CTL	AN19760	BA9
NP121-11_BA41-42-22	Exc_FEZF2	0	ASD	NP121-11	BA41-42-22
NP121-11_BA9	Exc_FEZF2	0	ASD	NP121-11	BA9
NP167-08_BA41-42-22	Exc_FEZF2	0	ASD	NP167-08	BA41-42-22
NP167-08_BA9	Exc_FEZF2	0	ASD	NP167-08	BA9
NP26-11_BA41-42-22	Exc_FEZF2	0	ASD	NP26-11	BA41-42-22
NP26-11_BA9	Exc_FEZF2	0	ASD	NP26-11	BA9
NP72-11_BA41-42-22	Exc_FEZF2	0	ASD	NP72-11	BA41-42-22
NP72-11_BA9	Exc_FEZF2	0	ASD	NP72-11	BA9
UMB1185_BA20-37	Exc_FEZF2	0	CTL	UMB1185	BA20-37
UMB1185_BA39-40	Exc_FEZF2	0	CTL	UMB1185	BA39-40
UMB1185_BA4-6	Exc_FEZF2	0	CTL	UMB1185	BA4-6
UMB1185_BA7	Exc_FEZF2	0	CTL	UMB1185	BA7
UMB1185_BA9	Exc_FEZF2	0	CTL	UMB1185	BA9
UMB1349_BA39-40	Exc_FEZF2	0	ASD	UMB1349	BA39-40
UMB1349_BA7	Exc_FEZF2	0	ASD	UMB1349	BA7
UMB1376_BA41-42-22	Exc_FEZF2	0	CTL	UMB1376	BA41-42-22
UMB1376_BA9	Exc_FEZF2	0	CTL	UMB1376	BA9
UMB1407_BA9	Exc_FEZF2	0	CTL	UMB1407	BA9
UMB1499_BA41-42-22	Exc_FEZF2	0	CTL	UMB1499	BA41-42-22
UMB1499_BA44-45	Exc_FEZF2	0	CTL	UMB1499	BA44-45
UMB1499_BA9	Exc_FEZF2	0	CTL	UMB1499	BA9
UMB1500_BA4-6	Exc_FEZF2	0	CTL	UMB1500	BA4-6
UMB1578_BA41-42-22	Exc_FEZF2	0	CTL	UMB1578	BA41-42-22
UMB1578_BA9	Exc_FEZF2	0	CTL	UMB1578	BA9
UMB1670_BA17	Exc_FEZF2	0	CTL	UMB1670	BA17
UMB1670_BA39-40	Exc_FEZF2	0	CTL	UMB1670	BA39-40
UMB1670_BA44-45	Exc_FEZF2	0	CTL	UMB1670	BA44-45
UMB1670_BA4-6	Exc_FEZF2	0	CTL	UMB1670	BA4-6
UMB1714_BA17	Exc_FEZF2	0	CTL	UMB1714	BA17
UMB1714_BA20-37	Exc_FEZF2	0	CTL	UMB1714	BA20-37
UMB1714_BA24	Exc_FEZF2	0	CTL	UMB1714	BA24
UMB1714_BA38	Exc_FEZF2	0	CTL	UMB1714	BA38
UMB1714_BA39-40	Exc_FEZF2	0	CTL	UMB1714	BA39-40
UMB1714_BA44-45	Exc_FEZF2	0	CTL	UMB1714	BA44-45
UMB1714_BA4-6	Exc_FEZF2	0	CTL	UMB1714	BA4-6
UMB1714_BA7	Exc_FEZF2	0	CTL	UMB1714	BA7
UMB1714_BA9	Exc_FEZF2	0	CTL	UMB1714	BA9
UMB1793_BA17	Exc_FEZF2	0	CTL	UMB1793	BA17
UMB1793_BA20-37	Exc_FEZF2	0	CTL	UMB1793	BA20-37
UMB1793_BA38	Exc_FEZF2	0	CTL	UMB1793	BA38
UMB1793_BA39-40	Exc_FEZF2	0	CTL	UMB1793	BA39-40
UMB1793_BA44-45	Exc_FEZF2	0	CTL	UMB1793	BA44-45
UMB1793_BA4-6	Exc_FEZF2	0	CTL	UMB1793	BA4-6
UMB1793_BA7	Exc_FEZF2	0	CTL	UMB1793	BA7
UMB1860_BA20-37	Exc_FEZF2	0	CTL	UMB1860	BA20-37
UMB1860_BA39-40	Exc_FEZF2	0	CTL	UMB1860	BA39-40
UMB1860_BA7	Exc_FEZF2	0	CTL	UMB1860	BA7
UMB1908_BA17	Exc_FEZF2	0	CTL	UMB1908	BA17
UMB1908_BA24	Exc_FEZF2	0	CTL	UMB1908	BA24
UMB1908_BA3-1-2-5	Exc_FEZF2	0	CTL	UMB1908	BA3-1-2-5
UMB1908_BA39-40	Exc_FEZF2	0	CTL	UMB1908	BA39-40
UMB1908_BA41-42-22	Exc_FEZF2	0	CTL	UMB1908	BA41-42-22
UMB1908_BA44-45	Exc_FEZF2	0	CTL	UMB1908	BA44-45
UMB1908_BA4-6	Exc_FEZF2	0	CTL	UMB1908	BA4-6
UMB3415_BA17	Exc_FEZF2	0	CTL	UMB3415	BA17
UMB3415_BA20-37	Exc_FEZF2	0	CTL	UMB3415	BA20-37
UMB3415_BA39-40	Exc_FEZF2	0	CTL	UMB3415	BA39-40
UMB3638_BA17	Exc_FEZF2	0	CTL	UMB3638	BA17
UMB3638_BA20-37	Exc_FEZF2	0	CTL	UMB3638	BA20-37
UMB3638_BA39-40	Exc_FEZF2	0	CTL	UMB3638	BA39-40
UMB3638_BA7	Exc_FEZF2	0	CTL	UMB3638	BA7
UMB4231_BA17	Exc_FEZF2	0	ASD	UMB4231	BA17
UMB4334_BA17	Exc_FEZF2	0	ASD	UMB4334	BA17
UMB4334_BA20-37	Exc_FEZF2	0	ASD	UMB4334	BA20-37
UMB4334_BA24	Exc_FEZF2	0	ASD	UMB4334	BA24
UMB4334_BA3-1-2-5	Exc_FEZF2	0	ASD	UMB4334	BA3-1-2-5
UMB4334_BA38	Exc_FEZF2	0	ASD	UMB4334	BA38
UMB4334_BA39-40	Exc_FEZF2	0	ASD	UMB4334	BA39-40
UMB4334_BA41-42-22	Exc_FEZF2	0	ASD	UMB4334	BA41-42-22
UMB4334_BA44-45	Exc_FEZF2	0	ASD	UMB4334	BA44-45
UMB4334_BA4-6	Exc_FEZF2	0	ASD	UMB4334	BA4-6
UMB4334_BA7	Exc_FEZF2	0	ASD	UMB4334	BA7
UMB4334_BA9	Exc_FEZF2	0	ASD	UMB4334	BA9
UMB4337_BA17	Exc_FEZF2	0	CTL	UMB4337	BA17
UMB4337_BA20-37	Exc_FEZF2	0	CTL	UMB4337	BA20-37
UMB4337_BA39-40	Exc_FEZF2	0	CTL	UMB4337	BA39-40
UMB4337_BA41-42-22	Exc_FEZF2	0	CTL	UMB4337	BA41-42-22
UMB4337_BA44-45	Exc_FEZF2	0	CTL	UMB4337	BA44-45
UMB4337_BA4-6	Exc_FEZF2	0	CTL	UMB4337	BA4-6
UMB4337_BA7	Exc_FEZF2	0	CTL	UMB4337	BA7
UMB4337_BA9	Exc_FEZF2	0	CTL	UMB4337	BA9
UMB4590_BA41-42-22	Exc_FEZF2	0	CTL	UMB4590	BA41-42-22
UMB4590_BA9	Exc_FEZF2	0	CTL	UMB4590	BA9
UMB4670_BA20-37	Exc_FEZF2	0	CTL	UMB4670	BA20-37
UMB4670_BA9	Exc_FEZF2	0	CTL	UMB4670	BA9
UMB4721_BA17	Exc_FEZF2	0	ASD	UMB4721	BA17
UMB4721_BA3-1-2-5	Exc_FEZF2	0	ASD	UMB4721	BA3-1-2-5
UMB4721_BA39-40	Exc_FEZF2	0	ASD	UMB4721	BA39-40
UMB4721_BA4-6	Exc_FEZF2	0	ASD	UMB4721	BA4-6
UMB4721_BA7	Exc_FEZF2	0	ASD	UMB4721	BA7
UMB4722_BA17	Exc_FEZF2	0	CTL	UMB4722	BA17
UMB4722_BA20-37	Exc_FEZF2	0	CTL	UMB4722	BA20-37
UMB4722_BA3-1-2-5	Exc_FEZF2	0	CTL	UMB4722	BA3-1-2-5
UMB4722_BA39-40	Exc_FEZF2	0	CTL	UMB4722	BA39-40
UMB4722_BA4-6	Exc_FEZF2	0	CTL	UMB4722	BA4-6
UMB4722_BA7	Exc_FEZF2	0	CTL	UMB4722	BA7
UMB4787_BA17	Exc_FEZF2	0	CTL	UMB4787	BA17
UMB4787_BA20-37	Exc_FEZF2	0	CTL	UMB4787	BA20-37
UMB4787_BA24	Exc_FEZF2	0	CTL	UMB4787	BA24
UMB4787_BA3-1-2-5	Exc_FEZF2	0	CTL	UMB4787	BA3-1-2-5
UMB4787_BA39-40	Exc_FEZF2	0	CTL	UMB4787	BA39-40
UMB4787_BA41-42-22	Exc_FEZF2	0	CTL	UMB4787	BA41-42-22
UMB4787_BA44-45	Exc_FEZF2	0	CTL	UMB4787	BA44-45
UMB4787_BA4-6	Exc_FEZF2	0	CTL	UMB4787	BA4-6
UMB4787_BA7	Exc_FEZF2	0	CTL	UMB4787	BA7
UMB4787_BA9	Exc_FEZF2	0	CTL	UMB4787	BA9
UMB4842_BA41-42-22	Exc_FEZF2	0	CTL	UMB4842	BA41-42-22
UMB4842_BA9	Exc_FEZF2	0	CTL	UMB4842	BA9
UMB4849_BA39-40	Exc_FEZF2	0	ASD	UMB4849	BA39-40
UMB4849_BA7	Exc_FEZF2	0	ASD	UMB4849	BA7
UMB4849_BA9	Exc_FEZF2	0	ASD	UMB4849	BA9
UMB4899_BA7	Exc_FEZF2	0	ASD	UMB4899	BA7
UMB4999_BA20-37	Exc_FEZF2	0	ASD	UMB4999	BA20-37
UMB4999_BA24	Exc_FEZF2	0	ASD	UMB4999	BA24
UMB4999_BA3-1-2-5	Exc_FEZF2	0	ASD	UMB4999	BA3-1-2-5
UMB4999_BA38	Exc_FEZF2	0	ASD	UMB4999	BA38
UMB4999_BA39-40	Exc_FEZF2	0	ASD	UMB4999	BA39-40
UMB4999_BA41-42-22	Exc_FEZF2	0	ASD	UMB4999	BA41-42-22
UMB4999_BA44-45	Exc_FEZF2	0	ASD	UMB4999	BA44-45
UMB4999_BA4-6	Exc_FEZF2	0	ASD	UMB4999	BA4-6
UMB4999_BA9	Exc_FEZF2	0	ASD	UMB4999	BA9
UMB5023_BA17	Exc_FEZF2	0	ASD	UMB5023	BA17
UMB5023_BA20-37	Exc_FEZF2	0	ASD	UMB5023	BA20-37
UMB5023_BA24	Exc_FEZF2	0	ASD	UMB5023	BA24
UMB5023_BA3-1-2-5	Exc_FEZF2	0	ASD	UMB5023	BA3-1-2-5
UMB5023_BA38	Exc_FEZF2	0	ASD	UMB5023	BA38
UMB5023_BA39-40	Exc_FEZF2	0	ASD	UMB5023	BA39-40
UMB5023_BA41-42-22	Exc_FEZF2	0	ASD	UMB5023	BA41-42-22
UMB5023_BA44-45	Exc_FEZF2	0	ASD	UMB5023	BA44-45
UMB5023_BA4-6	Exc_FEZF2	0	ASD	UMB5023	BA4-6
UMB5023_BA7	Exc_FEZF2	0	ASD	UMB5023	BA7
UMB5023_BA9	Exc_FEZF2	0	ASD	UMB5023	BA9
UMB5027_BA17	Exc_FEZF2	0	ASD	UMB5027	BA17
UMB5027_BA24	Exc_FEZF2	0	ASD	UMB5027	BA24
UMB5027_BA39-40	Exc_FEZF2	0	ASD	UMB5027	BA39-40
UMB5027_BA41-42-22	Exc_FEZF2	0	ASD	UMB5027	BA41-42-22
UMB5027_BA44-45	Exc_FEZF2	0	ASD	UMB5027	BA44-45
UMB5027_BA7	Exc_FEZF2	0	ASD	UMB5027	BA7
UMB5027_BA9	Exc_FEZF2	0	ASD	UMB5027	BA9
UMB5079_BA41-42-22	Exc_FEZF2	0	CTL	UMB5079	BA41-42-22
UMB5079_BA9	Exc_FEZF2	0	CTL	UMB5079	BA9
UMB5115_BA17	Exc_FEZF2	0	ASD	UMB5115	BA17
UMB5115_BA20-37	Exc_FEZF2	0	ASD	UMB5115	BA20-37
UMB5115_BA24	Exc_FEZF2	0	ASD	UMB5115	BA24
UMB5115_BA3-1-2-5	Exc_FEZF2	0	ASD	UMB5115	BA3-1-2-5
UMB5115_BA38	Exc_FEZF2	0	ASD	UMB5115	BA38
UMB5115_BA39-40	Exc_FEZF2	0	ASD	UMB5115	BA39-40
UMB5115_BA41-42-22	Exc_FEZF2	0	ASD	UMB5115	BA41-42-22
UMB5115_BA44-45	Exc_FEZF2	0	ASD	UMB5115	BA44-45
UMB5115_BA4-6	Exc_FEZF2	0	ASD	UMB5115	BA4-6
UMB5115_BA7	Exc_FEZF2	0	ASD	UMB5115	BA7
UMB5115_BA9	Exc_FEZF2	0	ASD	UMB5115	BA9
UMB5144_BA17	Exc_FEZF2	0	ASD	UMB5144	BA17
UMB5144_BA20-37	Exc_FEZF2	0	ASD	UMB5144	BA20-37
UMB5144_BA24	Exc_FEZF2	0	ASD	UMB5144	BA24
UMB5144_BA3-1-2-5	Exc_FEZF2	0	ASD	UMB5144	BA3-1-2-5
UMB5144_BA38	Exc_FEZF2	0	ASD	UMB5144	BA38
UMB5144_BA39-40	Exc_FEZF2	0	ASD	UMB5144	BA39-40
UMB5144_BA44-45	Exc_FEZF2	0	ASD	UMB5144	BA44-45
UMB5144_BA4-6	Exc_FEZF2	0	ASD	UMB5144	BA4-6
UMB5144_BA7	Exc_FEZF2	0	ASD	UMB5144	BA7
UMB5144_BA9	Exc_FEZF2	0	ASD	UMB5144	BA9
UMB5163_BA17	Exc_FEZF2	0	CTL	UMB5163	BA17
UMB5163_BA20-37	Exc_FEZF2	0	CTL	UMB5163	BA20-37
UMB5163_BA24	Exc_FEZF2	0	CTL	UMB5163	BA24
UMB5163_BA3-1-2-5	Exc_FEZF2	0	CTL	UMB5163	BA3-1-2-5
UMB5163_BA38	Exc_FEZF2	0	CTL	UMB5163	BA38
UMB5163_BA39-40	Exc_FEZF2	0	CTL	UMB5163	BA39-40
UMB5163_BA41-42-22	Exc_FEZF2	0	CTL	UMB5163	BA41-42-22
UMB5163_BA44-45	Exc_FEZF2	0	CTL	UMB5163	BA44-45
UMB5163_BA4-6	Exc_FEZF2	0	CTL	UMB5163	BA4-6
UMB5163_BA7	Exc_FEZF2	0	CTL	UMB5163	BA7
UMB5163_BA9	Exc_FEZF2	0	CTL	UMB5163	BA9
UMB5168_BA41-42-22	Exc_FEZF2	0	CTL	UMB5168	BA41-42-22
UMB5168_BA9	Exc_FEZF2	0	CTL	UMB5168	BA9
UMB5176_BA17	Exc_FEZF2	0	ASD	UMB5176	BA17
UMB5176_BA20-37	Exc_FEZF2	0	ASD	UMB5176	BA20-37
UMB5176_BA24	Exc_FEZF2	0	ASD	UMB5176	BA24
UMB5176_BA3-1-2-5	Exc_FEZF2	0	ASD	UMB5176	BA3-1-2-5
UMB5176_BA38	Exc_FEZF2	0	ASD	UMB5176	BA38
UMB5176_BA41-42-22	Exc_FEZF2	0	ASD	UMB5176	BA41-42-22
UMB5176_BA44-45	Exc_FEZF2	0	ASD	UMB5176	BA44-45
UMB5176_BA4-6	Exc_FEZF2	0	ASD	UMB5176	BA4-6
UMB5176_BA7	Exc_FEZF2	0	ASD	UMB5176	BA7
UMB5176_BA9	Exc_FEZF2	0	ASD	UMB5176	BA9
UMB5242_BA20-37	Exc_FEZF2	0	CTL	UMB5242	BA20-37
UMB5242_BA24	Exc_FEZF2	0	CTL	UMB5242	BA24
UMB5242_BA3-1-2-5	Exc_FEZF2	0	CTL	UMB5242	BA3-1-2-5
UMB5242_BA38	Exc_FEZF2	0	CTL	UMB5242	BA38
UMB5242_BA39-40	Exc_FEZF2	0	CTL	UMB5242	BA39-40
UMB5242_BA41-42-22	Exc_FEZF2	0	CTL	UMB5242	BA41-42-22
UMB5242_BA44-45	Exc_FEZF2	0	CTL	UMB5242	BA44-45
UMB5242_BA4-6	Exc_FEZF2	0	CTL	UMB5242	BA4-6
UMB5242_BA7	Exc_FEZF2	0	CTL	UMB5242	BA7
UMB5242_BA9	Exc_FEZF2	0	CTL	UMB5242	BA9
UMB5278_BA41-42-22	Exc_FEZF2	0	ASD	UMB5278	BA41-42-22
UMB5278_BA9	Exc_FEZF2	0	ASD	UMB5278	BA9
UMB5282_BA38	Exc_FEZF2	0	CTL	UMB5282	BA38
UMB5282_BA9	Exc_FEZF2	0	CTL	UMB5282	BA9
UMB5297_BA17	Exc_FEZF2	0	ASD	UMB5297	BA17
UMB5297_BA20-37	Exc_FEZF2	0	ASD	UMB5297	BA20-37
UMB5297_BA24	Exc_FEZF2	0	ASD	UMB5297	BA24
UMB5297_BA3-1-2-5	Exc_FEZF2	0	ASD	UMB5297	BA3-1-2-5
UMB5297_BA38	Exc_FEZF2	0	ASD	UMB5297	BA38
UMB5297_BA39-40	Exc_FEZF2	0	ASD	UMB5297	BA39-40
UMB5297_BA41-42-22	Exc_FEZF2	0	ASD	UMB5297	BA41-42-22
UMB5297_BA44-45	Exc_FEZF2	0	ASD	UMB5297	BA44-45
UMB5297_BA4-6	Exc_FEZF2	0	ASD	UMB5297	BA4-6
UMB5297_BA7	Exc_FEZF2	0	ASD	UMB5297	BA7
UMB5297_BA9	Exc_FEZF2	0	ASD	UMB5297	BA9
UMB5302_BA17	Exc_FEZF2	0	ASD	UMB5302	BA17
UMB5302_BA20-37	Exc_FEZF2	0	ASD	UMB5302	BA20-37
UMB5302_BA24	Exc_FEZF2	0	ASD	UMB5302	BA24
UMB5302_BA3-1-2-5	Exc_FEZF2	0	ASD	UMB5302	BA3-1-2-5
UMB5302_BA38	Exc_FEZF2	0	ASD	UMB5302	BA38
UMB5302_BA39-40	Exc_FEZF2	0	ASD	UMB5302	BA39-40
UMB5302_BA41-42-22	Exc_FEZF2	0	ASD	UMB5302	BA41-42-22
UMB5302_BA44-45	Exc_FEZF2	0	ASD	UMB5302	BA44-45
UMB5302_BA4-6	Exc_FEZF2	0	ASD	UMB5302	BA4-6
UMB5302_BA7	Exc_FEZF2	0	ASD	UMB5302	BA7
UMB5302_BA9	Exc_FEZF2	0	ASD	UMB5302	BA9
UMB5303_BA17	Exc_FEZF2	0	ASD	UMB5303	BA17
UMB5303_BA20-37	Exc_FEZF2	0	ASD	UMB5303	BA20-37
UMB5303_BA24	Exc_FEZF2	0	ASD	UMB5303	BA24
UMB5303_BA3-1-2-5	Exc_FEZF2	0	ASD	UMB5303	BA3-1-2-5
UMB5303_BA38	Exc_FEZF2	0	ASD	UMB5303	BA38
UMB5303_BA41-42-22	Exc_FEZF2	0	ASD	UMB5303	BA41-42-22
UMB5303_BA44-45	Exc_FEZF2	0	ASD	UMB5303	BA44-45
UMB5303_BA4-6	Exc_FEZF2	0	ASD	UMB5303	BA4-6
UMB5303_BA7	Exc_FEZF2	0	ASD	UMB5303	BA7
UMB5303_BA9	Exc_FEZF2	0	ASD	UMB5303	BA9
UMB5308_BA41-42-22	Exc_FEZF2	0	ASD	UMB5308	BA41-42-22
UMB5308_BA9	Exc_FEZF2	0	ASD	UMB5308	BA9
UMB5309_BA17	Exc_FEZF2	0	CTL	UMB5309	BA17
UMB5309_BA20-37	Exc_FEZF2	0	CTL	UMB5309	BA20-37
UMB5309_BA24	Exc_FEZF2	0	CTL	UMB5309	BA24
UMB5309_BA3-1-2-5	Exc_FEZF2	0	CTL	UMB5309	BA3-1-2-5
UMB5309_BA38	Exc_FEZF2	0	CTL	UMB5309	BA38
UMB5309_BA39-40	Exc_FEZF2	0	CTL	UMB5309	BA39-40
UMB5309_BA41-42-22	Exc_FEZF2	0	CTL	UMB5309	BA41-42-22
UMB5309_BA44-45	Exc_FEZF2	0	CTL	UMB5309	BA44-45
UMB5309_BA4-6	Exc_FEZF2	0	CTL	UMB5309	BA4-6
UMB5309_BA7	Exc_FEZF2	0	CTL	UMB5309	BA7
UMB5309_BA9	Exc_FEZF2	0	CTL	UMB5309	BA9
UMB5340_BA17	Exc_FEZF2	0	ASD	UMB5340	BA17
UMB5340_BA24	Exc_FEZF2	0	ASD	UMB5340	BA24
UMB5340_BA3-1-2-5	Exc_FEZF2	0	ASD	UMB5340	BA3-1-2-5
UMB5340_BA38	Exc_FEZF2	0	ASD	UMB5340	BA38
UMB5340_BA39-40	Exc_FEZF2	0	ASD	UMB5340	BA39-40
UMB5340_BA41-42-22	Exc_FEZF2	0	ASD	UMB5340	BA41-42-22
UMB5340_BA44-45	Exc_FEZF2	0	ASD	UMB5340	BA44-45
UMB5340_BA4-6	Exc_FEZF2	0	ASD	UMB5340	BA4-6
UMB5340_BA7	Exc_FEZF2	0	ASD	UMB5340	BA7
UMB5340_BA9	Exc_FEZF2	0	ASD	UMB5340	BA9
UMB5342_BA41-42-22	Exc_FEZF2	0	CTL	UMB5342	BA41-42-22
UMB5342_BA9	Exc_FEZF2	0	CTL	UMB5342	BA9
UMB5391_BA38	Exc_FEZF2	0	CTL	UMB5391	BA38
UMB5391_BA9	Exc_FEZF2	0	CTL	UMB5391	BA9
UMB5558_BA38	Exc_FEZF2	0	CTL	UMB5558	BA38
UMB5558_BA9	Exc_FEZF2	0	CTL	UMB5558	BA9
A012-12_BA41-42-22	Exc_LAMP5	0	CTL	A012-12	BA41-42-22
A012-12_BA9	Exc_LAMP5	0	CTL	A012-12	BA9
A358-08_BA41-42-22	Exc_LAMP5	0	CTL	A358-08	BA41-42-22
A358-08_BA9	Exc_LAMP5	0	CTL	A358-08	BA9
AN00142_BA9	Exc_LAMP5	0	CTL	AN00142	BA9
AN00493_BA17	Exc_LAMP5	0	ASD	AN00493	BA17
AN00493_BA20-37	Exc_LAMP5	0	ASD	AN00493	BA20-37
AN00493_BA24	Exc_LAMP5	0	ASD	AN00493	BA24
AN00493_BA41-42-22	Exc_LAMP5	0	ASD	AN00493	BA41-42-22
AN00493_BA4-6	Exc_LAMP5	0	ASD	AN00493	BA4-6
AN00493_BA7	Exc_LAMP5	0	ASD	AN00493	BA7
AN00493_BA9	Exc_LAMP5	0	ASD	AN00493	BA9
AN00544_BA17	Exc_LAMP5	0	CTL	AN00544	BA17
[truncated: 9,255 more rows]

## Sheet: EarlyDev
ID	Cell Type	Proportion	Diagnosis	Subject	Region
A012-12_BA41-42-22	Astro_FGFR3	0	CTL	A012-12	BA41-42-22
A012-12_BA9	Astro_FGFR3	0	CTL	A012-12	BA9
A358-08_BA41-42-22	Astro_FGFR3	0	CTL	A358-08	BA41-42-22
A358-08_BA9	Astro_FGFR3	0	CTL	A358-08	BA9
AN00142_BA9	Astro_FGFR3	0.0119255	CTL	AN00142	BA9
AN00493_BA17	Astro_FGFR3	0	ASD	AN00493	BA17
AN00493_BA20-37	Astro_FGFR3	0	ASD	AN00493	BA20-37
AN00493_BA24	Astro_FGFR3	0.0220514	ASD	AN00493	BA24
AN00493_BA41-42-22	Astro_FGFR3	0	ASD	AN00493	BA41-42-22
AN00493_BA4-6	Astro_FGFR3	0.000780364	ASD	AN00493	BA4-6
AN00493_BA7	Astro_FGFR3	0	ASD	AN00493	BA7
AN00493_BA9	Astro_FGFR3	0.00792179	ASD	AN00493	BA9
AN00544_BA17	Astro_FGFR3	0	CTL	AN00544	BA17
AN00544_BA24	Astro_FGFR3	0	CTL	AN00544	BA24
AN00544_BA3-1-2-5	Astro_FGFR3	0	CTL	AN00544	BA3-1-2-5
AN00544_BA38	Astro_FGFR3	0	CTL	AN00544	BA38
AN00544_BA39-40	Astro_FGFR3	0	CTL	AN00544	BA39-40
AN00544_BA7	Astro_FGFR3	0.0234854	CTL	AN00544	BA7
AN00544_BA9	Astro_FGFR3	0	CTL	AN00544	BA9
AN00764_BA17	Astro_FGFR3	0	ASD	AN00764	BA17
AN00764_BA20-37	Astro_FGFR3	0	ASD	AN00764	BA20-37
AN00764_BA3-1-2-5	Astro_FGFR3	0	ASD	AN00764	BA3-1-2-5
AN00764_BA41-42-22	Astro_FGFR3	0	ASD	AN00764	BA41-42-22
AN00764_BA4-6	Astro_FGFR3	0.0115296	ASD	AN00764	BA4-6
AN00764_BA9	Astro_FGFR3	0.0254554	ASD	AN00764	BA9
AN01093_BA41-42-22	Astro_FGFR3	0	ASD	AN01093	BA41-42-22
AN01093_BA44-45	Astro_FGFR3	0.022952	ASD	AN01093	BA44-45
AN01093_BA7	Astro_FGFR3	0.0398186	ASD	AN01093	BA7
AN01093_BA9	Astro_FGFR3	0	ASD	AN01093	BA9
AN01125_BA9	Astro_FGFR3	0	CTL	AN01125	BA9
AN01410_BA17	Astro_FGFR3	0	CTL	AN01410	BA17
AN01410_BA20-37	Astro_FGFR3	0.00276896	CTL	AN01410	BA20-37
AN01410_BA24	Astro_FGFR3	0	CTL	AN01410	BA24
AN01410_BA3-1-2-5	Astro_FGFR3	0.000300233	CTL	AN01410	BA3-1-2-5
AN01410_BA39-40	Astro_FGFR3	0.0139907	CTL	AN01410	BA39-40
AN01410_BA41-42-22	Astro_FGFR3	0.0679278	CTL	AN01410	BA41-42-22
AN01410_BA7	Astro_FGFR3	0	CTL	AN01410	BA7
AN01410_BA9	Astro_FGFR3	0	CTL	AN01410	BA9
AN01570_BA20-37	Astro_FGFR3	0	ASD	AN01570	BA20-37
AN01570_BA24	Astro_FGFR3	0	ASD	AN01570	BA24
AN01570_BA3-1-2-5	Astro_FGFR3	0	ASD	AN01570	BA3-1-2-5
AN01570_BA38	Astro_FGFR3	0	ASD	AN01570	BA38
AN01570_BA39-40	Astro_FGFR3	0	ASD	AN01570	BA39-40
AN01570_BA41-42-22	Astro_FGFR3	0	ASD	AN01570	BA41-42-22
AN01570_BA44-45	Astro_FGFR3	0	ASD	AN01570	BA44-45
AN01570_BA4-6	Astro_FGFR3	0	ASD	AN01570	BA4-6
AN01570_BA7	Astro_FGFR3	0	ASD	AN01570	BA7
AN01570_BA9	Astro_FGFR3	0	ASD	AN01570	BA9
AN01971_BA17	Astro_FGFR3	0	ASD	AN01971	BA17
AN01971_BA24	Astro_FGFR3	0	ASD	AN01971	BA24
AN01971_BA38	Astro_FGFR3	0.0485351	ASD	AN01971	BA38
AN01971_BA39-40	Astro_FGFR3	0	ASD	AN01971	BA39-40
AN01971_BA41-42-22	Astro_FGFR3	0	ASD	AN01971	BA41-42-22
AN01971_BA9	Astro_FGFR3	0	ASD	AN01971	BA9
AN02987_BA17	Astro_FGFR3	0.018339	ASD	AN02987	BA17
AN02987_BA24	Astro_FGFR3	0	ASD	AN02987	BA24
AN02987_BA3-1-2-5	Astro_FGFR3	0	ASD	AN02987	BA3-1-2-5
AN02987_BA38	Astro_FGFR3	0	ASD	AN02987	BA38
AN02987_BA39-40	Astro_FGFR3	0	ASD	AN02987	BA39-40
AN02987_BA41-42-22	Astro_FGFR3	0	ASD	AN02987	BA41-42-22
AN02987_BA44-45	Astro_FGFR3	0	ASD	AN02987	BA44-45
AN02987_BA4-6	Astro_FGFR3	0.00867836	ASD	AN02987	BA4-6
AN02987_BA7	Astro_FGFR3	0	ASD	AN02987	BA7
AN02987_BA9	Astro_FGFR3	9.65992e-05	ASD	AN02987	BA9
AN03217_BA17	Astro_FGFR3	0	CTL	AN03217	BA17
AN03217_BA20-37	Astro_FGFR3	0	CTL	AN03217	BA20-37
AN03217_BA3-1-2-5	Astro_FGFR3	0	CTL	AN03217	BA3-1-2-5
AN03217_BA38	Astro_FGFR3	0	CTL	AN03217	BA38
AN03217_BA39-40	Astro_FGFR3	0.00228465	CTL	AN03217	BA39-40
AN03217_BA41-42-22	Astro_FGFR3	0	CTL	AN03217	BA41-42-22
AN03217_BA44-45	Astro_FGFR3	0	CTL	AN03217	BA44-45
AN03217_BA4-6	Astro_FGFR3	0	CTL	AN03217	BA4-6
AN03217_BA7	Astro_FGFR3	0	CTL	AN03217	BA7
AN03217_BA9	Astro_FGFR3	0	CTL	AN03217	BA9
AN03345_BA20-37	Astro_FGFR3	0	ASD	AN03345	BA20-37
AN03345_BA24	Astro_FGFR3	0	ASD	AN03345	BA24
AN03345_BA3-1-2-5	Astro_FGFR3	0	ASD	AN03345	BA3-1-2-5
AN03345_BA39-40	Astro_FGFR3	0	ASD	AN03345	BA39-40
AN03345_BA41-42-22	Astro_FGFR3	0	ASD	AN03345	BA41-42-22
AN03345_BA4-6	Astro_FGFR3	0	ASD	AN03345	BA4-6
AN03345_BA7	Astro_FGFR3	0.0159135	ASD	AN03345	BA7
AN03345_BA9	Astro_FGFR3	0	ASD	AN03345	BA9
AN03632_BA20-37	Astro_FGFR3	0	ASD	AN03632	BA20-37
AN03632_BA24	Astro_FGFR3	0	ASD	AN03632	BA24
AN03632_BA3-1-2-5	Astro_FGFR3	0	ASD	AN03632	BA3-1-2-5
AN03632_BA38	Astro_FGFR3	0	ASD	AN03632	BA38
AN03632_BA39-40	Astro_FGFR3	0.0166366	ASD	AN03632	BA39-40
AN03632_BA41-42-22	Astro_FGFR3	0	ASD	AN03632	BA41-42-22
AN03632_BA44-45	Astro_FGFR3	0	ASD	AN03632	BA44-45
AN03632_BA7	Astro_FGFR3	0.0134929	ASD	AN03632	BA7
AN03632_BA9	Astro_FGFR3	0.00779383	ASD	AN03632	BA9
AN04166_BA17	Astro_FGFR3	0	ASD	AN04166	BA17
AN04166_BA24	Astro_FGFR3	0	ASD	AN04166	BA24
AN04166_BA3-1-2-5	Astro_FGFR3	0	ASD	AN04166	BA3-1-2-5
AN04166_BA38	Astro_FGFR3	0	ASD	AN04166	BA38
AN04166_BA39-40	Astro_FGFR3	0	ASD	AN04166	BA39-40
AN04166_BA41-42-22	Astro_FGFR3	0	ASD	AN04166	BA41-42-22
AN04166_BA44-45	Astro_FGFR3	0	ASD	AN04166	BA44-45
AN04166_BA4-6	Astro_FGFR3	0	ASD	AN04166	BA4-6
AN04166_BA7	Astro_FGFR3	0	ASD	AN04166	BA7
AN04166_BA9	Astro_FGFR3	0	ASD	AN04166	BA9
AN04479_BA17	Astro_FGFR3	0	CTL	AN04479	BA17
AN04479_BA20-37	Astro_FGFR3	0	CTL	AN04479	BA20-37
AN04479_BA3-1-2-5	Astro_FGFR3	0	CTL	AN04479	BA3-1-2-5
AN04479_BA39-40	Astro_FGFR3	0.00133759	CTL	AN04479	BA39-40
AN04479_BA41-42-22	Astro_FGFR3	0	CTL	AN04479	BA41-42-22
AN04479_BA4-6	Astro_FGFR3	0	CTL	AN04479	BA4-6
AN04479_BA7	Astro_FGFR3	0	CTL	AN04479	BA7
AN04479_BA9	Astro_FGFR3	0	CTL	AN04479	BA9
AN04682_BA41-42-22	Astro_FGFR3	0	ASD	AN04682	BA41-42-22
AN04682_BA9	Astro_FGFR3	0	ASD	AN04682	BA9
AN06420_BA17	Astro_FGFR3	0	ASD	AN06420	BA17
AN06420_BA24	Astro_FGFR3	0	ASD	AN06420	BA24
AN06420_BA3-1-2-5	Astro_FGFR3	0	ASD	AN06420	BA3-1-2-5
AN06420_BA38	Astro_FGFR3	0	ASD	AN06420	BA38
AN06420_BA39-40	Astro_FGFR3	0	ASD	AN06420	BA39-40
AN06420_BA41-42-22	Astro_FGFR3	0	ASD	AN06420	BA41-42-22
AN06420_BA44-45	Astro_FGFR3	0	ASD	AN06420	BA44-45
AN06420_BA7	Astro_FGFR3	0.00513771	ASD	AN06420	BA7
AN06420_BA9	Astro_FGFR3	0	ASD	AN06420	BA9
AN07176_BA17	Astro_FGFR3	0	CTL	AN07176	BA17
AN07176_BA20-37	Astro_FGFR3	0	CTL	AN07176	BA20-37
AN07176_BA24	Astro_FGFR3	0	CTL	AN07176	BA24
AN07176_BA3-1-2-5	Astro_FGFR3	0	CTL	AN07176	BA3-1-2-5
AN07176_BA38	Astro_FGFR3	0	CTL	AN07176	BA38
AN07176_BA39-40	Astro_FGFR3	0	CTL	AN07176	BA39-40
AN07176_BA41-42-22	Astro_FGFR3	0	CTL	AN07176	BA41-42-22
AN07176_BA4-6	Astro_FGFR3	0	CTL	AN07176	BA4-6
AN07176_BA7	Astro_FGFR3	0	CTL	AN07176	BA7
AN07176_BA9	Astro_FGFR3	0	CTL	AN07176	BA9
AN07444_BA17	Astro_FGFR3	0	CTL	AN07444	BA17
AN07444_BA20-37	Astro_FGFR3	0	CTL	AN07444	BA20-37
AN07444_BA24	Astro_FGFR3	0	CTL	AN07444	BA24
AN07444_BA3-1-2-5	Astro_FGFR3	0	CTL	AN07444	BA3-1-2-5
AN07444_BA38	Astro_FGFR3	0	CTL	AN07444	BA38
AN07444_BA39-40	Astro_FGFR3	0	CTL	AN07444	BA39-40
AN07444_BA41-42-22	Astro_FGFR3	0	CTL	AN07444	BA41-42-22
AN07444_BA44-45	Astro_FGFR3	0	CTL	AN07444	BA44-45
AN07444_BA4-6	Astro_FGFR3	0	CTL	AN07444	BA4-6
AN07444_BA7	Astro_FGFR3	0	CTL	AN07444	BA7
AN07444_BA9	Astro_FGFR3	0	CTL	AN07444	BA9
AN08043_BA17	Astro_FGFR3	0	ASD	AN08043	BA17
AN08043_BA20-37	Astro_FGFR3	0	ASD	AN08043	BA20-37
AN08043_BA24	Astro_FGFR3	0	ASD	AN08043	BA24
AN08043_BA3-1-2-5	Astro_FGFR3	0	ASD	AN08043	BA3-1-2-5
AN08043_BA39-40	Astro_FGFR3	0	ASD	AN08043	BA39-40
AN08043_BA41-42-22	Astro_FGFR3	0	ASD	AN08043	BA41-42-22
AN08043_BA44-45	Astro_FGFR3	0	ASD	AN08043	BA44-45
AN08043_BA4-6	Astro_FGFR3	0	ASD	AN08043	BA4-6
AN08043_BA7	Astro_FGFR3	0	ASD	AN08043	BA7
AN08043_BA9	Astro_FGFR3	0	ASD	AN08043	BA9
AN08161_BA20-37	Astro_FGFR3	0	CTL	AN08161	BA20-37
AN08161_BA3-1-2-5	Astro_FGFR3	0	CTL	AN08161	BA3-1-2-5
AN08161_BA38	Astro_FGFR3	0	CTL	AN08161	BA38
AN08161_BA39-40	Astro_FGFR3	0	CTL	AN08161	BA39-40
AN08161_BA41-42-22	Astro_FGFR3	0	CTL	AN08161	BA41-42-22
AN08161_BA44-45	Astro_FGFR3	0	CTL	AN08161	BA44-45
AN08161_BA7	Astro_FGFR3	0.0236549	CTL	AN08161	BA7
AN08161_BA9	Astro_FGFR3	0	CTL	AN08161	BA9
AN08166_BA17	Astro_FGFR3	0	ASD	AN08166	BA17
AN08166_BA20-37	Astro_FGFR3	0	ASD	AN08166	BA20-37
AN08166_BA24	Astro_FGFR3	0	ASD	AN08166	BA24
AN08166_BA3-1-2-5	Astro_FGFR3	0	ASD	AN08166	BA3-1-2-5
AN08166_BA38	Astro_FGFR3	0	ASD	AN08166	BA38
AN08166_BA39-40	Astro_FGFR3	0	ASD	AN08166	BA39-40
AN08166_BA41-42-22	Astro_FGFR3	0	ASD	AN08166	BA41-42-22
AN08166_BA4-6	Astro_FGFR3	0	ASD	AN08166	BA4-6
AN08166_BA7	Astro_FGFR3	0	ASD	AN08166	BA7
AN08166_BA9	Astro_FGFR3	0	ASD	AN08166	BA9
AN08677_BA17	Astro_FGFR3	0	CTL	AN08677	BA17
AN08677_BA20-37	Astro_FGFR3	0.0170514	CTL	AN08677	BA20-37
AN08677_BA24	Astro_FGFR3	0	CTL	AN08677	BA24
AN08677_BA39-40	Astro_FGFR3	0	CTL	AN08677	BA39-40
AN08677_BA41-42-22	Astro_FGFR3	0	CTL	AN08677	BA41-42-22
AN08677_BA4-6	Astro_FGFR3	0	CTL	AN08677	BA4-6
AN08677_BA7	Astro_FGFR3	0	CTL	AN08677	BA7
AN08792_BA17	Astro_FGFR3	0	ASD	AN08792	BA17
AN08792_BA24	Astro_FGFR3	0	ASD	AN08792	BA24
AN08792_BA3-1-2-5	Astro_FGFR3	0	ASD	AN08792	BA3-1-2-5
AN08792_BA38	Astro_FGFR3	0	ASD	AN08792	BA38
AN08792_BA39-40	Astro_FGFR3	0	ASD	AN08792	BA39-40
AN08792_BA41-42-22	Astro_FGFR3	0	ASD	AN08792	BA41-42-22
AN08792_BA4-6	Astro_FGFR3	0	ASD	AN08792	BA4-6
AN08792_BA7	Astro_FGFR3	0	ASD	AN08792	BA7
AN08792_BA9	Astro_FGFR3	0	ASD	AN08792	BA9
AN08873_BA17	Astro_FGFR3	0.00298425	ASD	AN08873	BA17
AN08873_BA20-37	Astro_FGFR3	0	ASD	AN08873	BA20-37
AN08873_BA24	Astro_FGFR3	0	ASD	AN08873	BA24
AN08873_BA3-1-2-5	Astro_FGFR3	0	ASD	AN08873	BA3-1-2-5
AN08873_BA38	Astro_FGFR3	0	ASD	AN08873	BA38
AN08873_BA39-40	Astro_FGFR3	0	ASD	AN08873	BA39-40
AN08873_BA41-42-22	Astro_FGFR3	0	ASD	AN08873	BA41-42-22
AN08873_BA44-45	Astro_FGFR3	0	ASD	AN08873	BA44-45
AN08873_BA4-6	Astro_FGFR3	0	ASD	AN08873	BA4-6
AN08873_BA7	Astro_FGFR3	0	ASD	AN08873	BA7
AN08873_BA9	Astro_FGFR3	0.000297466	ASD	AN08873	BA9
AN09714_BA20-37	Astro_FGFR3	0	ASD	AN09714	BA20-37
AN09714_BA24	Astro_FGFR3	0	ASD	AN09714	BA24
AN09714_BA3-1-2-5	Astro_FGFR3	0	ASD	AN09714	BA3-1-2-5
AN09714_BA38	Astro_FGFR3	0.0557572	ASD	AN09714	BA38
AN09714_BA39-40	Astro_FGFR3	0	ASD	AN09714	BA39-40
AN09714_BA41-42-22	Astro_FGFR3	0.00412354	ASD	AN09714	BA41-42-22
AN09714_BA44-45	Astro_FGFR3	0	ASD	AN09714	BA44-45
AN09714_BA4-6	Astro_FGFR3	0	ASD	AN09714	BA4-6
AN09714_BA7	Astro_FGFR3	0	ASD	AN09714	BA7
AN09714_BA9	Astro_FGFR3	0	ASD	AN09714	BA9
AN09730_BA17	Astro_FGFR3	0.0109373	ASD	AN09730	BA17
AN09730_BA24	Astro_FGFR3	0	ASD	AN09730	BA24
AN09730_BA3-1-2-5	Astro_FGFR3	0	ASD	AN09730	BA3-1-2-5
AN09730_BA38	Astro_FGFR3	0	ASD	AN09730	BA38
AN09730_BA39-40	Astro_FGFR3	0	ASD	AN09730	BA39-40
AN09730_BA4-6	Astro_FGFR3	0	ASD	AN09730	BA4-6
AN09730_BA7	Astro_FGFR3	0.00689158	ASD	AN09730	BA7
AN09730_BA9	Astro_FGFR3	0	ASD	AN09730	BA9
AN10028_BA9	Astro_FGFR3	0	CTL	AN10028	BA9
AN10679_BA17	Astro_FGFR3	0	CTL	AN10679	BA17
AN10679_BA20-37	Astro_FGFR3	0	CTL	AN10679	BA20-37
AN10679_BA24	Astro_FGFR3	0	CTL	AN10679	BA24
AN10679_BA3-1-2-5	Astro_FGFR3	0	CTL	AN10679	BA3-1-2-5
AN10679_BA39-40	Astro_FGFR3	0	CTL	AN10679	BA39-40
AN10679_BA41-42-22	Astro_FGFR3	0	CTL	AN10679	BA41-42-22
AN10679_BA4-6	Astro_FGFR3	0	CTL	AN10679	BA4-6
AN10679_BA7	Astro_FGFR3	0	CTL	AN10679	BA7
AN10679_BA9	Astro_FGFR3	0	CTL	AN10679	BA9
AN10723_BA20-37	Astro_FGFR3	0	CTL	AN10723	BA20-37
AN10723_BA3-1-2-5	Astro_FGFR3	0	CTL	AN10723	BA3-1-2-5
AN10723_BA38	Astro_FGFR3	0	CTL	AN10723	BA38
AN10723_BA39-40	Astro_FGFR3	0	CTL	AN10723	BA39-40
AN10723_BA41-42-22	Astro_FGFR3	0	CTL	AN10723	BA41-42-22
AN10723_BA4-6	Astro_FGFR3	0	CTL	AN10723	BA4-6
AN10723_BA7	Astro_FGFR3	0	CTL	AN10723	BA7
AN10723_BA9	Astro_FGFR3	0	CTL	AN10723	BA9
AN10833_BA17	Astro_FGFR3	0	CTL	AN10833	BA17
AN10833_BA20-37	Astro_FGFR3	0	CTL	AN10833	BA20-37
AN10833_BA24	Astro_FGFR3	0	CTL	AN10833	BA24
AN10833_BA3-1-2-5	Astro_FGFR3	0	CTL	AN10833	BA3-1-2-5
AN10833_BA39-40	Astro_FGFR3	0.0133431	CTL	AN10833	BA39-40
AN10833_BA41-42-22	Astro_FGFR3	0	CTL	AN10833	BA41-42-22
AN10833_BA4-6	Astro_FGFR3	0	CTL	AN10833	BA4-6
AN10833_BA9	Astro_FGFR3	0	CTL	AN10833	BA9
AN11796_BA20-37	Astro_FGFR3	0	ASD	AN11796	BA20-37
AN11796_BA24	Astro_FGFR3	0	ASD	AN11796	BA24
AN11796_BA38	Astro_FGFR3	0	ASD	AN11796	BA38
AN11796_BA39-40	Astro_FGFR3	0	ASD	AN11796	BA39-40
AN11796_BA41-42-22	Astro_FGFR3	0	ASD	AN11796	BA41-42-22
AN11796_BA44-45	Astro_FGFR3	0	ASD	AN11796	BA44-45
AN11796_BA4-6	Astro_FGFR3	0.00832865	ASD	AN11796	BA4-6
AN11796_BA7	Astro_FGFR3	0	ASD	AN11796	BA7
AN11796_BA9	Astro_FGFR3	0	ASD	AN11796	BA9
AN11864_BA41-42-22	Astro_FGFR3	0.0108996	CTL	AN11864	BA41-42-22
AN11864_BA9	Astro_FGFR3	0	CTL	AN11864	BA9
AN11989_BA17	Astro_FGFR3	0	ASD	AN11989	BA17
AN11989_BA20-37	Astro_FGFR3	0	ASD	AN11989	BA20-37
AN11989_BA24	Astro_FGFR3	0	ASD	AN11989	BA24
AN11989_BA3-1-2-5	Astro_FGFR3	0.0262349	ASD	AN11989	BA3-1-2-5
AN11989_BA38	Astro_FGFR3	0.013741	ASD	AN11989	BA38
AN11989_BA41-42-22	Astro_FGFR3	0.0161085	ASD	AN11989	BA41-42-22
AN11989_BA44-45	Astro_FGFR3	0	ASD	AN11989	BA44-45
AN11989_BA7	Astro_FGFR3	0	ASD	AN11989	BA7
AN11989_BA9	Astro_FGFR3	0.0545335	ASD	AN11989	BA9
AN12137_BA17	Astro_FGFR3	0.0252636	CTL	AN12137	BA17
AN12137_BA20-37	Astro_FGFR3	0	CTL	AN12137	BA20-37
AN12137_BA24	Astro_FGFR3	0	CTL	AN12137	BA24
AN12137_BA3-1-2-5	Astro_FGFR3	0	CTL	AN12137	BA3-1-2-5
AN12137_BA39-40	Astro_FGFR3	0	CTL	AN12137	BA39-40
AN12137_BA41-42-22	Astro_FGFR3	0	CTL	AN12137	BA41-42-22
AN12137_BA44-45	Astro_FGFR3	0	CTL	AN12137	BA44-45
AN12137_BA4-6	Astro_FGFR3	0	CTL	AN12137	BA4-6
AN12137_BA7	Astro_FGFR3	0	CTL	AN12137	BA7
AN12137_BA9	Astro_FGFR3	0	CTL	AN12137	BA9
AN12240_BA9	Astro_FGFR3	0	CTL	AN12240	BA9
AN12457_BA17	Astro_FGFR3	0	ASD	AN12457	BA17
AN12457_BA20-37	Astro_FGFR3	0	ASD	AN12457	BA20-37
AN12457_BA24	Astro_FGFR3	0	ASD	AN12457	BA24
AN12457_BA3-1-2-5	Astro_FGFR3	0	ASD	AN12457	BA3-1-2-5
AN12457_BA38	Astro_FGFR3	0	ASD	AN12457	BA38
AN12457_BA39-40	Astro_FGFR3	0	ASD	AN12457	BA39-40
AN12457_BA41-42-22	Astro_FGFR3	0	ASD	AN12457	BA41-42-22
AN12457_BA44-45	Astro_FGFR3	0	ASD	AN12457	BA44-45
AN12457_BA4-6	Astro_FGFR3	0	ASD	AN12457	BA4-6
AN12457_BA9	Astro_FGFR3	0.00292068	ASD	AN12457	BA9
AN13295_BA17	Astro_FGFR3	0	CTL	AN13295	BA17
AN13295_BA20-37	Astro_FGFR3	0	CTL	AN13295	BA20-37
AN13295_BA24	Astro_FGFR3	0.0108363	CTL	AN13295	BA24
AN13295_BA3-1-2-5	Astro_FGFR3	0	CTL	AN13295	BA3-1-2-5
AN13295_BA39-40	Astro_FGFR3	0	CTL	AN13295	BA39-40
AN13295_BA41-42-22	Astro_FGFR3	0	CTL	AN13295	BA41-42-22
AN13295_BA44-45	Astro_FGFR3	0	CTL	AN13295	BA44-45
AN13295_BA4-6	Astro_FGFR3	0	CTL	AN13295	BA4-6
AN13295_BA7	Astro_FGFR3	0	CTL	AN13295	BA7
AN13295_BA9	Astro_FGFR3	0	CTL	AN13295	BA9
AN13872_BA17	Astro_FGFR3	0.0163056	ASD	AN13872	BA17
AN13872_BA20-37	Astro_FGFR3	0	ASD	AN13872	BA20-37
AN13872_BA24	Astro_FGFR3	0	ASD	AN13872	BA24
AN13872_BA3-1-2-5	Astro_FGFR3	0	ASD	AN13872	BA3-1-2-5
AN13872_BA38	Astro_FGFR3	0	ASD	AN13872	BA38
AN13872_BA39-40	Astro_FGFR3	0	ASD	AN13872	BA39-40
AN13872_BA41-42-22	Astro_FGFR3	0	ASD	AN13872	BA41-42-22
AN13872_BA44-45	Astro_FGFR3	0	ASD	AN13872	BA44-45
AN13872_BA4-6	Astro_FGFR3	0	ASD	AN13872	BA4-6
AN13872_BA7	Astro_FGFR3	0	ASD	AN13872	BA7
AN13872_BA9	Astro_FGFR3	0	ASD	AN13872	BA9
AN14757_BA17	Astro_FGFR3	0	CTL	AN14757	BA17
AN14757_BA20-37	Astro_FGFR3	0.0403857	CTL	AN14757	BA20-37
AN14757_BA38	Astro_FGFR3	0	CTL	AN14757	BA38
AN14757_BA41-42-22	Astro_FGFR3	0	CTL	AN14757	BA41-42-22
AN14757_BA44-45	Astro_FGFR3	0	CTL	AN14757	BA44-45
AN14757_BA4-6	Astro_FGFR3	0	CTL	AN14757	BA4-6
AN14757_BA7	Astro_FGFR3	0	CTL	AN14757	BA7
AN14757_BA9	Astro_FGFR3	0	CTL	AN14757	BA9
AN15088_BA17	Astro_FGFR3	0	CTL	AN15088	BA17
AN15088_BA3-1-2-5	Astro_FGFR3	0	CTL	AN15088	BA3-1-2-5
AN15088_BA39-40	Astro_FGFR3	0	CTL	AN15088	BA39-40
AN15088_BA41-42-22	Astro_FGFR3	0.0198725	CTL	AN15088	BA41-42-22
AN15088_BA4-6	Astro_FGFR3	0	CTL	AN15088	BA4-6
AN15088_BA7	Astro_FGFR3	0	CTL	AN15088	BA7
AN15088_BA9	Astro_FGFR3	0	CTL	AN15088	BA9
AN15566_BA17	Astro_FGFR3	0	CTL	AN15566	BA17
AN15566_BA24	Astro_FGFR3	0	CTL	AN15566	BA24
AN15566_BA3-1-2-5	Astro_FGFR3	0	CTL	AN15566	BA3-1-2-5
AN15566_BA38	Astro_FGFR3	0	CTL	AN15566	BA38
AN15566_BA39-40	Astro_FGFR3	0	CTL	AN15566	BA39-40
AN15566_BA44-45	Astro_FGFR3	0	CTL	AN15566	BA44-45
AN15566_BA4-6	Astro_FGFR3	0	CTL	AN15566	BA4-6
AN15566_BA7	Astro_FGFR3	0.010248	CTL	AN15566	BA7
AN15566_BA9	Astro_FGFR3	0	CTL	AN15566	BA9
AN16115_BA17	Astro_FGFR3	0.0427808	ASD	AN16115	BA17
AN16115_BA24	Astro_FGFR3	0	ASD	AN16115	BA24
AN16115_BA3-1-2-5	Astro_FGFR3	0	ASD	AN16115	BA3-1-2-5
AN16115_BA38	Astro_FGFR3	0	ASD	AN16115	BA38
AN16115_BA39-40	Astro_FGFR3	0	ASD	AN16115	BA39-40
AN16115_BA41-42-22	Astro_FGFR3	0	ASD	AN16115	BA41-42-22
AN16115_BA44-45	Astro_FGFR3	0	ASD	AN16115	BA44-45
AN16115_BA4-6	Astro_FGFR3	0	ASD	AN16115	BA4-6
AN16115_BA7	Astro_FGFR3	0	ASD	AN16115	BA7
AN16115_BA9	Astro_FGFR3	0	ASD	AN16115	BA9
AN16641_BA17	Astro_FGFR3	0	ASD	AN16641	BA17
AN16641_BA39-40	Astro_FGFR3	0	ASD	AN16641	BA39-40
AN16641_BA41-42-22	Astro_FGFR3	0	ASD	AN16641	BA41-42-22
AN16641_BA7	Astro_FGFR3	0.0381749	ASD	AN16641	BA7
AN16641_BA9	Astro_FGFR3	0	ASD	AN16641	BA9
AN17254_BA17	Astro_FGFR3	0	ASD	AN17254	BA17
AN17254_BA20-37	Astro_FGFR3	0	ASD	AN17254	BA20-37
AN17254_BA24	Astro_FGFR3	0	ASD	AN17254	BA24
AN17254_BA38	Astro_FGFR3	0	ASD	AN17254	BA38
AN17254_BA41-42-22	Astro_FGFR3	0	ASD	AN17254	BA41-42-22
AN17254_BA44-45	Astro_FGFR3	0	ASD	AN17254	BA44-45
AN17254_BA4-6	Astro_FGFR3	0.0002679	ASD	AN17254	BA4-6
AN17254_BA7	Astro_FGFR3	0.0346718	ASD	AN17254	BA7
AN17254_BA9	Astro_FGFR3	0.0147373	ASD	AN17254	BA9
AN17425_BA17	Astro_FGFR3	0.0207214	CTL	AN17425	BA17
AN17425_BA24	Astro_FGFR3	0.0193866	CTL	AN17425	BA24
AN17425_BA3-1-2-5	Astro_FGFR3	0.0237256	CTL	AN17425	BA3-1-2-5
AN17425_BA38	Astro_FGFR3	0.00540922	CTL	AN17425	BA38
AN17425_BA39-40	Astro_FGFR3	0.0184736	CTL	AN17425	BA39-40
AN17425_BA41-42-22	Astro_FGFR3	0.0188925	CTL	AN17425	BA41-42-22
AN17425_BA4-6	Astro_FGFR3	0.0249873	CTL	AN17425	BA4-6
AN17425_BA7	Astro_FGFR3	0.0225308	CTL	AN17425	BA7
AN17425_BA9	Astro_FGFR3	0.0175952	CTL	AN17425	BA9
AN17515_BA17	Astro_FGFR3	0	ASD	AN17515	BA17
AN17515_BA20-37	Astro_FGFR3	0	ASD	AN17515	BA20-37
AN17515_BA24	Astro_FGFR3	0	ASD	AN17515	BA24
AN17515_BA3-1-2-5	Astro_FGFR3	0	ASD	AN17515	BA3-1-2-5
AN17515_BA38	Astro_FGFR3	0.00295776	ASD	AN17515	BA38
AN17515_BA41-42-22	Astro_FGFR3	0	ASD	AN17515	BA41-42-22
AN17515_BA44-45	Astro_FGFR3	0	ASD	AN17515	BA44-45
AN17515_BA4-6	Astro_FGFR3	0	ASD	AN17515	BA4-6
AN17515_BA7	Astro_FGFR3	0	ASD	AN17515	BA7
AN17515_BA9	Astro_FGFR3	0	ASD	AN17515	BA9
AN17678_BA3-1-2-5	Astro_FGFR3	0	ASD	AN17678	BA3-1-2-5
AN17678_BA39-40	Astro_FGFR3	0	ASD	AN17678	BA39-40
AN17678_BA41-42-22	Astro_FGFR3	0	ASD	AN17678	BA41-42-22
AN17678_BA7	Astro_FGFR3	0	ASD	AN17678	BA7
AN19442_BA17	Astro_FGFR3	0	CTL	AN19442	BA17
AN19442_BA20-37	Astro_FGFR3	0	CTL	AN19442	BA20-37
AN19442_BA24	Astro_FGFR3	0	CTL	AN19442	BA24
AN19442_BA3-1-2-5	Astro_FGFR3	0	CTL	AN19442	BA3-1-2-5
AN19442_BA39-40	Astro_FGFR3	0	CTL	AN19442	BA39-40
AN19442_BA41-42-22	Astro_FGFR3	0	CTL	AN19442	BA41-42-22
AN19442_BA44-45	Astro_FGFR3	0	CTL	AN19442	BA44-45
AN19442_BA7	Astro_FGFR3	0	CTL	AN19442	BA7
AN19442_BA9	Astro_FGFR3	0	CTL	AN19442	BA9
AN19511_BA17	Astro_FGFR3	0.0208763	ASD	AN19511	BA17
AN19511_BA24	Astro_FGFR3	0	ASD	AN19511	BA24
AN19511_BA3-1-2-5	Astro_FGFR3	0	ASD	AN19511	BA3-1-2-5
AN19511_BA38	Astro_FGFR3	0	ASD	AN19511	BA38
AN19511_BA39-40	Astro_FGFR3	0	ASD	AN19511	BA39-40
AN19511_BA41-42-22	Astro_FGFR3	0	ASD	AN19511	BA41-42-22
AN19511_BA44-45	Astro_FGFR3	0	ASD	AN19511	BA44-45
AN19511_BA4-6	Astro_FGFR3	0	ASD	AN19511	BA4-6
AN19511_BA9	Astro_FGFR3	0	ASD	AN19511	BA9
AN19760_BA17	Astro_FGFR3	0	CTL	AN19760	BA17
AN19760_BA20-37	Astro_FGFR3	0	CTL	AN19760	BA20-37
AN19760_BA24	Astro_FGFR3	0	CTL	AN19760	BA24
AN19760_BA3-1-2-5	Astro_FGFR3	0	CTL	AN19760	BA3-1-2-5
AN19760_BA38	Astro_FGFR3	0	CTL	AN19760	BA38
AN19760_BA39-40	Astro_FGFR3	0.022584	CTL	AN19760	BA39-40
AN19760_BA41-42-22	Astro_FGFR3	0.0194644	CTL	AN19760	BA41-42-22
AN19760_BA44-45	Astro_FGFR3	0	CTL	AN19760	BA44-45
AN19760_BA4-6	Astro_FGFR3	0	CTL	AN19760	BA4-6
AN19760_BA7	Astro_FGFR3	0	CTL	AN19760	BA7
AN19760_BA9	Astro_FGFR3	0.019946	CTL	AN19760	BA9
NP121-11_BA41-42-22	Astro_FGFR3	0	ASD	NP121-11	BA41-42-22
NP121-11_BA9	Astro_FGFR3	0	ASD	NP121-11	BA9
NP167-08_BA41-42-22	Astro_FGFR3	0	ASD	NP167-08	BA41-42-22
NP167-08_BA9	Astro_FGFR3	0.016656	ASD	NP167-08	BA9
NP26-11_BA41-42-22	Astro_FGFR3	0	ASD	NP26-11	BA41-42-22
NP26-11_BA9	Astro_FGFR3	0	ASD	NP26-11	BA9
NP72-11_BA41-42-22	Astro_FGFR3	0	ASD	NP72-11	BA41-42-22
NP72-11_BA9	Astro_FGFR3	0.0203616	ASD	NP72-11	BA9
UMB1185_BA20-37	Astro_FGFR3	0	CTL	UMB1185	BA20-37
UMB1185_BA39-40	Astro_FGFR3	0	CTL	UMB1185	BA39-40
UMB1185_BA4-6	Astro_FGFR3	0.00195597	CTL	UMB1185	BA4-6
UMB1185_BA7	Astro_FGFR3	0	CTL	UMB1185	BA7
UMB1185_BA9	Astro_FGFR3	0	CTL	UMB1185	BA9
UMB1349_BA39-40	Astro_FGFR3	0	ASD	UMB1349	BA39-40
UMB1349_BA7	Astro_FGFR3	0	ASD	UMB1349	BA7
UMB1376_BA41-42-22	Astro_FGFR3	0	CTL	UMB1376	BA41-42-22
UMB1376_BA9	Astro_FGFR3	0	CTL	UMB1376	BA9
UMB1407_BA9	Astro_FGFR3	0	CTL	UMB1407	BA9
UMB1499_BA41-42-22	Astro_FGFR3	0	CTL	UMB1499	BA41-42-22
UMB1499_BA44-45	Astro_FGFR3	0	CTL	UMB1499	BA44-45
UMB1499_BA9	Astro_FGFR3	0	CTL	UMB1499	BA9
UMB1500_BA4-6	Astro_FGFR3	0	CTL	UMB1500	BA4-6
UMB1578_BA41-42-22	Astro_FGFR3	0	CTL	UMB1578	BA41-42-22
UMB1578_BA9	Astro_FGFR3	0	CTL	UMB1578	BA9
UMB1670_BA17	Astro_FGFR3	0	CTL	UMB1670	BA17
UMB1670_BA39-40	Astro_FGFR3	0	CTL	UMB1670	BA39-40
UMB1670_BA44-45	Astro_FGFR3	0	CTL	UMB1670	BA44-45
UMB1670_BA4-6	Astro_FGFR3	0	CTL	UMB1670	BA4-6
UMB1714_BA17	Astro_FGFR3	0.00464078	CTL	UMB1714	BA17
UMB1714_BA20-37	Astro_FGFR3	0	CTL	UMB1714	BA20-37
UMB1714_BA24	Astro_FGFR3	0	CTL	UMB1714	BA24
UMB1714_BA38	Astro_FGFR3	0	CTL	UMB1714	BA38
UMB1714_BA39-40	Astro_FGFR3	0	CTL	UMB1714	BA39-40
UMB1714_BA44-45	Astro_FGFR3	0	CTL	UMB1714	BA44-45
UMB1714_BA4-6	Astro_FGFR3	0	CTL	UMB1714	BA4-6
UMB1714_BA7	Astro_FGFR3	0	CTL	UMB1714	BA7
UMB1714_BA9	Astro_FGFR3	0	CTL	UMB1714	BA9
UMB1793_BA17	Astro_FGFR3	0	CTL	UMB1793	BA17
UMB1793_BA20-37	Astro_FGFR3	0	CTL	UMB1793	BA20-37
UMB1793_BA38	Astro_FGFR3	0	CTL	UMB1793	BA38
UMB1793_BA39-40	Astro_FGFR3	0	CTL	UMB1793	BA39-40
UMB1793_BA44-45	Astro_FGFR3	0	CTL	UMB1793	BA44-45
UMB1793_BA4-6	Astro_FGFR3	0	CTL	UMB1793	BA4-6
UMB1793_BA7	Astro_FGFR3	0	CTL	UMB1793	BA7
UMB1860_BA20-37	Astro_FGFR3	0	CTL	UMB1860	BA20-37
UMB1860_BA39-40	Astro_FGFR3	0	CTL	UMB1860	BA39-40
UMB1860_BA7	Astro_FGFR3	0	CTL	UMB1860	BA7
UMB1908_BA17	Astro_FGFR3	0	CTL	UMB1908	BA17
UMB1908_BA24	Astro_FGFR3	0	CTL	UMB1908	BA24
UMB1908_BA3-1-2-5	Astro_FGFR3	0	CTL	UMB1908	BA3-1-2-5
UMB1908_BA39-40	Astro_FGFR3	0	CTL	UMB1908	BA39-40
UMB1908_BA41-42-22	Astro_FGFR3	0	CTL	UMB1908	BA41-42-22
UMB1908_BA44-45	Astro_FGFR3	0	CTL	UMB1908	BA44-45
UMB1908_BA4-6	Astro_FGFR3	0.00861506	CTL	UMB1908	BA4-6
UMB3415_BA17	Astro_FGFR3	0	CTL	UMB3415	BA17
UMB3415_BA20-37	Astro_FGFR3	0	CTL	UMB3415	BA20-37
UMB3415_BA39-40	Astro_FGFR3	0	CTL	UMB3415	BA39-40
UMB3638_BA17	Astro_FGFR3	0	CTL	UMB3638	BA17
UMB3638_BA20-37	Astro_FGFR3	0	CTL	UMB3638	BA20-37
UMB3638_BA39-40	Astro_FGFR3	0	CTL	UMB3638	BA39-40
UMB3638_BA7	Astro_FGFR3	0	CTL	UMB3638	BA7
UMB4231_BA17	Astro_FGFR3	0	ASD	UMB4231	BA17
UMB4334_BA17	Astro_FGFR3	0.0136966	ASD	UMB4334	BA17
UMB4334_BA20-37	Astro_FGFR3	0	ASD	UMB4334	BA20-37
UMB4334_BA24	Astro_FGFR3	0	ASD	UMB4334	BA24
UMB4334_BA3-1-2-5	Astro_FGFR3	0.000805906	ASD	UMB4334	BA3-1-2-5
UMB4334_BA38	Astro_FGFR3	0	ASD	UMB4334	BA38
UMB4334_BA39-40	Astro_FGFR3	0	ASD	UMB4334	BA39-40
UMB4334_BA41-42-22	Astro_FGFR3	0	ASD	UMB4334	BA41-42-22
UMB4334_BA44-45	Astro_FGFR3	0	ASD	UMB4334	BA44-45
UMB4334_BA4-6	Astro_FGFR3	0.0202719	ASD	UMB4334	BA4-6
UMB4334_BA7	Astro_FGFR3	0	ASD	UMB4334	BA7
UMB4334_BA9	Astro_FGFR3	0	ASD	UMB4334	BA9
UMB4337_BA17	Astro_FGFR3	0	CTL	UMB4337	BA17
UMB4337_BA20-37	Astro_FGFR3	0	CTL	UMB4337	BA20-37
UMB4337_BA39-40	Astro_FGFR3	0	CTL	UMB4337	BA39-40
UMB4337_BA41-42-22	Astro_FGFR3	0	CTL	UMB4337	BA41-42-22
UMB4337_BA44-45	Astro_FGFR3	0	CTL	UMB4337	BA44-45
UMB4337_BA4-6	Astro_FGFR3	0	CTL	UMB4337	BA4-6
UMB4337_BA7	Astro_FGFR3	0	CTL	UMB4337	BA7
UMB4337_BA9	Astro_FGFR3	0	CTL	UMB4337	BA9
UMB4590_BA41-42-22	Astro_FGFR3	0	CTL	UMB4590	BA41-42-22
UMB4590_BA9	Astro_FGFR3	0	CTL	UMB4590	BA9
UMB4670_BA20-37	Astro_FGFR3	0	CTL	UMB4670	BA20-37
UMB4670_BA9	Astro_FGFR3	0	CTL	UMB4670	BA9
UMB4721_BA17	Astro_FGFR3	0	ASD	UMB4721	BA17
UMB4721_BA3-1-2-5	Astro_FGFR3	0	ASD	UMB4721	BA3-1-2-5
UMB4721_BA39-40	Astro_FGFR3	0	ASD	UMB4721	BA39-40
UMB4721_BA4-6	Astro_FGFR3	0	ASD	UMB4721	BA4-6
UMB4721_BA7	Astro_FGFR3	0	ASD	UMB4721	BA7
UMB4722_BA17	Astro_FGFR3	0	CTL	UMB4722	BA17
UMB4722_BA20-37	Astro_FGFR3	0	CTL	UMB4722	BA20-37
UMB4722_BA3-1-2-5	Astro_FGFR3	0	CTL	UMB4722	BA3-1-2-5
UMB4722_BA39-40	Astro_FGFR3	0	CTL	UMB4722	BA39-40
UMB4722_BA4-6	Astro_FGFR3	0	CTL	UMB4722	BA4-6
UMB4722_BA7	Astro_FGFR3	0	CTL	UMB4722	BA7
UMB4787_BA17	Astro_FGFR3	0	CTL	UMB4787	BA17
UMB4787_BA20-37	Astro_FGFR3	0	CTL	UMB4787	BA20-37
UMB4787_BA24	Astro_FGFR3	0	CTL	UMB4787	BA24
UMB4787_BA3-1-2-5	Astro_FGFR3	0	CTL	UMB4787	BA3-1-2-5
UMB4787_BA39-40	Astro_FGFR3	0	CTL	UMB4787	BA39-40
UMB4787_BA41-42-22	Astro_FGFR3	0.000810539	CTL	UMB4787	BA41-42-22
UMB4787_BA44-45	Astro_FGFR3	0	CTL	UMB4787	BA44-45
UMB4787_BA4-6	Astro_FGFR3	0.0155828	CTL	UMB4787	BA4-6
UMB4787_BA7	Astro_FGFR3	0	CTL	UMB4787	BA7
UMB4787_BA9	Astro_FGFR3	0	CTL	UMB4787	BA9
UMB4842_BA41-42-22	Astro_FGFR3	0	CTL	UMB4842	BA41-42-22
UMB4842_BA9	Astro_FGFR3	0	CTL	UMB4842	BA9
UMB4849_BA39-40	Astro_FGFR3	0	ASD	UMB4849	BA39-40
UMB4849_BA7	Astro_FGFR3	0	ASD	UMB4849	BA7
UMB4849_BA9	Astro_FGFR3	0	ASD	UMB4849	BA9
UMB4899_BA7	Astro_FGFR3	0	ASD	UMB4899	BA7
UMB4999_BA20-37	Astro_FGFR3	0	ASD	UMB4999	BA20-37
UMB4999_BA24	Astro_FGFR3	0	ASD	UMB4999	BA24
UMB4999_BA3-1-2-5	Astro_FGFR3	0	ASD	UMB4999	BA3-1-2-5
UMB4999_BA38	Astro_FGFR3	0	ASD	UMB4999	BA38
UMB4999_BA39-40	Astro_FGFR3	0	ASD	UMB4999	BA39-40
UMB4999_BA41-42-22	Astro_FGFR3	0	ASD	UMB4999	BA41-42-22
UMB4999_BA44-45	Astro_FGFR3	0	ASD	UMB4999	BA44-45
UMB4999_BA4-6	Astro_FGFR3	0	ASD	UMB4999	BA4-6
UMB4999_BA9	Astro_FGFR3	0	ASD	UMB4999	BA9
UMB5023_BA17	Astro_FGFR3	0	ASD	UMB5023	BA17
UMB5023_BA20-37	Astro_FGFR3	0	ASD	UMB5023	BA20-37
UMB5023_BA24	Astro_FGFR3	0	ASD	UMB5023	BA24
UMB5023_BA3-1-2-5	Astro_FGFR3	0	ASD	UMB5023	BA3-1-2-5
UMB5023_BA38	Astro_FGFR3	0	ASD	UMB5023	BA38
UMB5023_BA39-40	Astro_FGFR3	0	ASD	UMB5023	BA39-40
UMB5023_BA41-42-22	Astro_FGFR3	0	ASD	UMB5023	BA41-42-22
UMB5023_BA44-45	Astro_FGFR3	0	ASD	UMB5023	BA44-45
UMB5023_BA4-6	Astro_FGFR3	0	ASD	UMB5023	BA4-6
UMB5023_BA7	Astro_FGFR3	0.00315234	ASD	UMB5023	BA7
UMB5023_BA9	Astro_FGFR3	0	ASD	UMB5023	BA9
UMB5027_BA17	Astro_FGFR3	0	ASD	UMB5027	BA17
UMB5027_BA24	Astro_FGFR3	0	ASD	UMB5027	BA24
UMB5027_BA39-40	Astro_FGFR3	0	ASD	UMB5027	BA39-40
UMB5027_BA41-42-22	Astro_FGFR3	0.00111954	ASD	UMB5027	BA41-42-22
UMB5027_BA44-45	Astro_FGFR3	0	ASD	UMB5027	BA44-45
UMB5027_BA7	Astro_FGFR3	0	ASD	UMB5027	BA7
UMB5027_BA9	Astro_FGFR3	0.0184906	ASD	UMB5027	BA9
UMB5079_BA41-42-22	Astro_FGFR3	0	CTL	UMB5079	BA41-42-22
UMB5079_BA9	Astro_FGFR3	0	CTL	UMB5079	BA9
UMB5115_BA17	Astro_FGFR3	0.00962494	ASD	UMB5115	BA17
UMB5115_BA20-37	Astro_FGFR3	0.0021147	ASD	UMB5115	BA20-37
UMB5115_BA24	Astro_FGFR3	0	ASD	UMB5115	BA24
UMB5115_BA3-1-2-5	Astro_FGFR3	0	ASD	UMB5115	BA3-1-2-5
UMB5115_BA38	Astro_FGFR3	0.0124302	ASD	UMB5115	BA38
UMB5115_BA39-40	Astro_FGFR3	0	ASD	UMB5115	BA39-40
UMB5115_BA41-42-22	Astro_FGFR3	0	ASD	UMB5115	BA41-42-22
UMB5115_BA44-45	Astro_FGFR3	0.0173638	ASD	UMB5115	BA44-45
UMB5115_BA4-6	Astro_FGFR3	0	ASD	UMB5115	BA4-6
UMB5115_BA7	Astro_FGFR3	0	ASD	UMB5115	BA7
UMB5115_BA9	Astro_FGFR3	0	ASD	UMB5115	BA9
UMB5144_BA17	Astro_FGFR3	0	ASD	UMB5144	BA17
UMB5144_BA20-37	Astro_FGFR3	0	ASD	UMB5144	BA20-37
UMB5144_BA24	Astro_FGFR3	0	ASD	UMB5144	BA24
UMB5144_BA3-1-2-5	Astro_FGFR3	0	ASD	UMB5144	BA3-1-2-5
UMB5144_BA38	Astro_FGFR3	0	ASD	UMB5144	BA38
UMB5144_BA39-40	Astro_FGFR3	0	ASD	UMB5144	BA39-40
UMB5144_BA44-45	Astro_FGFR3	0.0125038	ASD	UMB5144	BA44-45
UMB5144_BA4-6	Astro_FGFR3	0.00743657	ASD	UMB5144	BA4-6
UMB5144_BA7	Astro_FGFR3	0	ASD	UMB5144	BA7
UMB5144_BA9	Astro_FGFR3	0	ASD	UMB5144	BA9
UMB5163_BA17	Astro_FGFR3	0	CTL	UMB5163	BA17
UMB5163_BA20-37	Astro_FGFR3	0	CTL	UMB5163	BA20-37
UMB5163_BA24	Astro_FGFR3	0	CTL	UMB5163	BA24
UMB5163_BA3-1-2-5	Astro_FGFR3	0	CTL	UMB5163	BA3-1-2-5
UMB5163_BA38	Astro_FGFR3	0	CTL	UMB5163	BA38
UMB5163_BA39-40	Astro_FGFR3	0	CTL	UMB5163	BA39-40
UMB5163_BA41-42-22	Astro_FGFR3	0	CTL	UMB5163	BA41-42-22
UMB5163_BA44-45	Astro_FGFR3	0	CTL	UMB5163	BA44-45
UMB5163_BA4-6	Astro_FGFR3	0	CTL	UMB5163	BA4-6
UMB5163_BA7	Astro_FGFR3	0	CTL	UMB5163	BA7
UMB5163_BA9	Astro_FGFR3	0	CTL	UMB5163	BA9
UMB5168_BA41-42-22	Astro_FGFR3	0	CTL	UMB5168	BA41-42-22
UMB5168_BA9	Astro_FGFR3	0	CTL	UMB5168	BA9
UMB5176_BA17	Astro_FGFR3	0	ASD	UMB5176	BA17
UMB5176_BA20-37	Astro_FGFR3	0	ASD	UMB5176	BA20-37
UMB5176_BA24	Astro_FGFR3	0	ASD	UMB5176	BA24
UMB5176_BA3-1-2-5	Astro_FGFR3	0	ASD	UMB5176	BA3-1-2-5
UMB5176_BA38	Astro_FGFR3	0	ASD	UMB5176	BA38
UMB5176_BA41-42-22	Astro_FGFR3	0	ASD	UMB5176	BA41-42-22
UMB5176_BA44-45	Astro_FGFR3	0	ASD	UMB5176	BA44-45
UMB5176_BA4-6	Astro_FGFR3	0	ASD	UMB5176	BA4-6
UMB5176_BA7	Astro_FGFR3	0	ASD	UMB5176	BA7
UMB5176_BA9	Astro_FGFR3	0	ASD	UMB5176	BA9
UMB5242_BA20-37	Astro_FGFR3	0	CTL	UMB5242	BA20-37
UMB5242_BA24	Astro_FGFR3	0	CTL	UMB5242	BA24
UMB5242_BA3-1-2-5	Astro_FGFR3	0	CTL	UMB5242	BA3-1-2-5
UMB5242_BA38	Astro_FGFR3	0	CTL	UMB5242	BA38
UMB5242_BA39-40	Astro_FGFR3	0	CTL	UMB5242	BA39-40
UMB5242_BA41-42-22	Astro_FGFR3	0	CTL	UMB5242	BA41-42-22
UMB5242_BA44-45	Astro_FGFR3	0	CTL	UMB5242	BA44-45
UMB5242_BA4-6	Astro_FGFR3	0	CTL	UMB5242	BA4-6
UMB5242_BA7	Astro_FGFR3	0	CTL	UMB5242	BA7
UMB5242_BA9	Astro_FGFR3	0	CTL	UMB5242	BA9
UMB5278_BA41-42-22	Astro_FGFR3	0	ASD	UMB5278	BA41-42-22
UMB5278_BA9	Astro_FGFR3	0	ASD	UMB5278	BA9
UMB5282_BA38	Astro_FGFR3	0	CTL	UMB5282	BA38
UMB5282_BA9	Astro_FGFR3	0	CTL	UMB5282	BA9
UMB5297_BA17	Astro_FGFR3	0.00339266	ASD	UMB5297	BA17
UMB5297_BA20-37	Astro_FGFR3	0	ASD	UMB5297	BA20-37
UMB5297_BA24	Astro_FGFR3	0	ASD	UMB5297	BA24
UMB5297_BA3-1-2-5	Astro_FGFR3	0.000372392	ASD	UMB5297	BA3-1-2-5
UMB5297_BA38	Astro_FGFR3	0	ASD	UMB5297	BA38
UMB5297_BA39-40	Astro_FGFR3	0	ASD	UMB5297	BA39-40
UMB5297_BA41-42-22	Astro_FGFR3	0	ASD	UMB5297	BA41-42-22
UMB5297_BA44-45	Astro_FGFR3	0	ASD	UMB5297	BA44-45
UMB5297_BA4-6	Astro_FGFR3	0.00134255	ASD	UMB5297	BA4-6
UMB5297_BA7	Astro_FGFR3	0	ASD	UMB5297	BA7
UMB5297_BA9	Astro_FGFR3	0	ASD	UMB5297	BA9
UMB5302_BA17	Astro_FGFR3	0.0326221	ASD	UMB5302	BA17
UMB5302_BA20-37	Astro_FGFR3	0.0208273	ASD	UMB5302	BA20-37
UMB5302_BA24	Astro_FGFR3	0.0719653	ASD	UMB5302	BA24
UMB5302_BA3-1-2-5	Astro_FGFR3	0.00615741	ASD	UMB5302	BA3-1-2-5
UMB5302_BA38	Astro_FGFR3	0.0185995	ASD	UMB5302	BA38
UMB5302_BA39-40	Astro_FGFR3	0.000120941	ASD	UMB5302	BA39-40
UMB5302_BA41-42-22	Astro_FGFR3	0	ASD	UMB5302	BA41-42-22
UMB5302_BA44-45	Astro_FGFR3	0.0243286	ASD	UMB5302	BA44-45
UMB5302_BA4-6	Astro_FGFR3	0.0292007	ASD	UMB5302	BA4-6
UMB5302_BA7	Astro_FGFR3	0	ASD	UMB5302	BA7
UMB5302_BA9	Astro_FGFR3	0	ASD	UMB5302	BA9
UMB5303_BA17	Astro_FGFR3	0	ASD	UMB5303	BA17
UMB5303_BA20-37	Astro_FGFR3	0	ASD	UMB5303	BA20-37
UMB5303_BA24	Astro_FGFR3	0	ASD	UMB5303	BA24
UMB5303_BA3-1-2-5	Astro_FGFR3	0	ASD	UMB5303	BA3-1-2-5
UMB5303_BA38	Astro_FGFR3	0	ASD	UMB5303	BA38
UMB5303_BA41-42-22	Astro_FGFR3	0	ASD	UMB5303	BA41-42-22
UMB5303_BA44-45	Astro_FGFR3	0	ASD	UMB5303	BA44-45
UMB5303_BA4-6	Astro_FGFR3	0	ASD	UMB5303	BA4-6
UMB5303_BA7	Astro_FGFR3	0	ASD	UMB5303	BA7
UMB5303_BA9	Astro_FGFR3	0	ASD	UMB5303	BA9
UMB5308_BA41-42-22	Astro_FGFR3	0	ASD	UMB5308	BA41-42-22
UMB5308_BA9	Astro_FGFR3	0	ASD	UMB5308	BA9
UMB5309_BA17	Astro_FGFR3	0	CTL	UMB5309	BA17
UMB5309_BA20-37	Astro_FGFR3	0	CTL	UMB5309	BA20-37
UMB5309_BA24	Astro_FGFR3	0	CTL	UMB5309	BA24
UMB5309_BA3-1-2-5	Astro_FGFR3	0	CTL	UMB5309	BA3-1-2-5
UMB5309_BA38	Astro_FGFR3	0	CTL	UMB5309	BA38
UMB5309_BA39-40	Astro_FGFR3	0	CTL	UMB5309	BA39-40
UMB5309_BA41-42-22	Astro_FGFR3	0	CTL	UMB5309	BA41-42-22
UMB5309_BA44-45	Astro_FGFR3	0	CTL	UMB5309	BA44-45
UMB5309_BA4-6	Astro_FGFR3	0.00143649	CTL	UMB5309	BA4-6
UMB5309_BA7	Astro_FGFR3	0.00296185	CTL	UMB5309	BA7
UMB5309_BA9	Astro_FGFR3	0.00112237	CTL	UMB5309	BA9
UMB5340_BA17	Astro_FGFR3	0	ASD	UMB5340	BA17
UMB5340_BA24	Astro_FGFR3	0	ASD	UMB5340	BA24
UMB5340_BA3-1-2-5	Astro_FGFR3	0	ASD	UMB5340	BA3-1-2-5
UMB5340_BA38	Astro_FGFR3	0	ASD	UMB5340	BA38
UMB5340_BA39-40	Astro_FGFR3	0	ASD	UMB5340	BA39-40
UMB5340_BA41-42-22	Astro_FGFR3	0	ASD	UMB5340	BA41-42-22
UMB5340_BA44-45	Astro_FGFR3	0	ASD	UMB5340	BA44-45
UMB5340_BA4-6	Astro_FGFR3	0	ASD	UMB5340	BA4-6
UMB5340_BA7	Astro_FGFR3	0	ASD	UMB5340	BA7
UMB5340_BA9	Astro_FGFR3	0	ASD	UMB5340	BA9
UMB5342_BA41-42-22	Astro_FGFR3	0	CTL	UMB5342	BA41-42-22
UMB5342_BA9	Astro_FGFR3	0.00636434	CTL	UMB5342	BA9
UMB5391_BA38	Astro_FGFR3	0	CTL	UMB5391	BA38
UMB5391_BA9	Astro_FGFR3	0	CTL	UMB5391	BA9
UMB5558_BA38	Astro_FGFR3	0	CTL	UMB5558	BA38
UMB5558_BA9	Astro_FGFR3	0	CTL	UMB5558	BA9
A012-12_BA41-42-22	Endo_NOSTRIN	0.0999342	CTL	A012-12	BA41-42-22
A012-12_BA9	Endo_NOSTRIN	0.050803	CTL	A012-12	BA9
A358-08_BA41-42-22	Endo_NOSTRIN	0.124155	CTL	A358-08	BA41-42-22
A358-08_BA9	Endo_NOSTRIN	0.0755134	CTL	A358-08	BA9
AN00142_BA9	Endo_NOSTRIN	0.045338	CTL	AN00142	BA9
AN00493_BA17	Endo_NOSTRIN	0.0829862	ASD	AN00493	BA17
AN00493_BA20-37	Endo_NOSTRIN	0.116269	ASD	AN00493	BA20-37
AN00493_BA24	Endo_NOSTRIN	0.0894244	ASD	AN00493	BA24
AN00493_BA41-42-22	Endo_NOSTRIN	0.0979188	ASD	AN00493	BA41-42-22
AN00493_BA4-6	Endo_NOSTRIN	0.102168	ASD	AN00493	BA4-6
AN00493_BA7	Endo_NOSTRIN	0.0836734	ASD	AN00493	BA7
AN00493_BA9	Endo_NOSTRIN	0.098613	ASD	AN00493	BA9
AN00544_BA17	Endo_NOSTRIN	0.17019	CTL	AN00544	BA17
AN00544_BA24	Endo_NOSTRIN	0.103122	CTL	AN00544	BA24
AN00544_BA3-1-2-5	Endo_NOSTRIN	0.101241	CTL	AN00544	BA3-1-2-5
AN00544_BA38	Endo_NOSTRIN	0.0392537	CTL	AN00544	BA38
AN00544_BA39-40	Endo_NOSTRIN	0.121748	CTL	AN00544	BA39-40
AN00544_BA7	Endo_NOSTRIN	0.160801	CTL	AN00544	BA7
AN00544_BA9	Endo_NOSTRIN	0.123082	CTL	AN00544	BA9
AN00764_BA17	Endo_NOSTRIN	0.0786444	ASD	AN00764	BA17
AN00764_BA20-37	Endo_NOSTRIN	0.0640728	ASD	AN00764	BA20-37
AN00764_BA3-1-2-5	Endo_NOSTRIN	0.10311	ASD	AN00764	BA3-1-2-5
AN00764_BA41-42-22	Endo_NOSTRIN	0.105962	ASD	AN00764	BA41-42-22
AN00764_BA4-6	Endo_NOSTRIN	0.104543	ASD	AN00764	BA4-6
AN00764_BA9	Endo_NOSTRIN	0.0948073	ASD	AN00764	BA9
AN01093_BA41-42-22	Endo_NOSTRIN	0.166595	ASD	AN01093	BA41-42-22
AN01093_BA44-45	Endo_NOSTRIN	0.14336	ASD	AN01093	BA44-45
AN01093_BA7	Endo_NOSTRIN	0.124913	ASD	AN01093	BA7
AN01093_BA9	Endo_NOSTRIN	0.174264	ASD	AN01093	BA9
AN01125_BA9	Endo_NOSTRIN	0.0801196	CTL	AN01125	BA9
AN01410_BA17	Endo_NOSTRIN	0.123691	CTL	AN01410	BA17
AN01410_BA20-37	Endo_NOSTRIN	0.0876433	CTL	AN01410	BA20-37
AN01410_BA24	Endo_NOSTRIN	0.0546998	CTL	AN01410	BA24
AN01410_BA3-1-2-5	Endo_NOSTRIN	0.0735317	CTL	AN01410	BA3-1-2-5
AN01410_BA39-40	Endo_NOSTRIN	0.0953618	CTL	AN01410	BA39-40
AN01410_BA41-42-22	Endo_NOSTRIN	0.16707	CTL	AN01410	BA41-42-22
AN01410_BA7	Endo_NOSTRIN	0.0604606	CTL	AN01410	BA7
AN01410_BA9	Endo_NOSTRIN	0.129013	CTL	AN01410	BA9
AN01570_BA20-37	Endo_NOSTRIN	0.0899079	ASD	AN01570	BA20-37
AN01570_BA24	Endo_NOSTRIN	0.146142	ASD	AN01570	BA24
AN01570_BA3-1-2-5	Endo_NOSTRIN	0.058965	ASD	AN01570	BA3-1-2-5
AN01570_BA38	Endo_NOSTRIN	0.0846699	ASD	AN01570	BA38
AN01570_BA39-40	Endo_NOSTRIN	0.0909899	ASD	AN01570	BA39-40
AN01570_BA41-42-22	Endo_NOSTRIN	0.0231357	ASD	AN01570	BA41-42-22
AN01570_BA44-45	Endo_NOSTRIN	0.0856219	ASD	AN01570	BA44-45
AN01570_BA4-6	Endo_NOSTRIN	0.0646171	ASD	AN01570	BA4-6
AN01570_BA7	Endo_NOSTRIN	0.0783481	ASD	AN01570	BA7
AN01570_BA9	Endo_NOSTRIN	0.0411375	ASD	AN01570	BA9
AN01971_BA17	Endo_NOSTRIN	0	ASD	AN01971	BA17
AN01971_BA24	Endo_NOSTRIN	0	ASD	AN01971	BA24
AN01971_BA38	Endo_NOSTRIN	0.194402	ASD	AN01971	BA38
AN01971_BA39-40	Endo_NOSTRIN	0.0118605	ASD	AN01971	BA39-40
AN01971_BA41-42-22	Endo_NOSTRIN	0	ASD	AN01971	BA41-42-22
AN01971_BA9	Endo_NOSTRIN	0	ASD	AN01971	BA9
AN02987_BA17	Endo_NOSTRIN	0.196596	ASD	AN02987	BA17
AN02987_BA24	Endo_NOSTRIN	0.143422	ASD	AN02987	BA24
AN02987_BA3-1-2-5	Endo_NOSTRIN	0.201234	ASD	AN02987	BA3-1-2-5
AN02987_BA38	Endo_NOSTRIN	0.112364	ASD	AN02987	BA38
AN02987_BA39-40	Endo_NOSTRIN	0.175408	ASD	AN02987	BA39-40
AN02987_BA41-42-22	Endo_NOSTRIN	0.168556	ASD	AN02987	BA41-42-22
AN02987_BA44-45	Endo_NOSTRIN	0.143233	ASD	AN02987	BA44-45
AN02987_BA4-6	Endo_NOSTRIN	0.174912	ASD	AN02987	BA4-6
AN02987_BA7	Endo_NOSTRIN	0.0981866	ASD	AN02987	BA7
AN02987_BA9	Endo_NOSTRIN	0.177221	ASD	AN02987	BA9
AN03217_BA17	Endo_NOSTRIN	0.151185	CTL	AN03217	BA17
AN03217_BA20-37	Endo_NOSTRIN	0.0239016	CTL	AN03217	BA20-37
AN03217_BA3-1-2-5	Endo_NOSTRIN	0.056566	CTL	AN03217	BA3-1-2-5
AN03217_BA38	Endo_NOSTRIN	0.0538817	CTL	AN03217	BA38
AN03217_BA39-40	Endo_NOSTRIN	0.0936851	CTL	AN03217	BA39-40
AN03217_BA41-42-22	Endo_NOSTRIN	0.143509	CTL	AN03217	BA41-42-22
AN03217_BA44-45	Endo_NOSTRIN	0.210029	CTL	AN03217	BA44-45
AN03217_BA4-6	Endo_NOSTRIN	0.0555327	CTL	AN03217	BA4-6
AN03217_BA7	Endo_NOSTRIN	0.0859069	CTL	AN03217	BA7
AN03217_BA9	Endo_NOSTRIN	0.0662133	CTL	AN03217	BA9
AN03345_BA20-37	Endo_NOSTRIN	0.217201	ASD	AN03345	BA20-37
AN03345_BA24	Endo_NOSTRIN	0.093172	ASD	AN03345	BA24
AN03345_BA3-1-2-5	Endo_NOSTRIN	0.0175139	ASD	AN03345	BA3-1-2-5
AN03345_BA39-40	Endo_NOSTRIN	0.0650342	ASD	AN03345	BA39-40
AN03345_BA41-42-22	Endo_NOSTRIN	0.0661905	ASD	AN03345	BA41-42-22
AN03345_BA4-6	Endo_NOSTRIN	0.0396644	ASD	AN03345	BA4-6
AN03345_BA7	Endo_NOSTRIN	0.074004	ASD	AN03345	BA7
AN03345_BA9	Endo_NOSTRIN	0.06942	ASD	AN03345	BA9
AN03632_BA20-37	Endo_NOSTRIN	0.0549462	ASD	AN03632	BA20-37
AN03632_BA24	Endo_NOSTRIN	0.0597591	ASD	AN03632	BA24
AN03632_BA3-1-2-5	Endo_NOSTRIN	0.0709395	ASD	AN03632	BA3-1-2-5
AN03632_BA38	Endo_NOSTRIN	0.0622318	ASD	AN03632	BA38
AN03632_BA39-40	Endo_NOSTRIN	0.0754756	ASD	AN03632	BA39-40
AN03632_BA41-42-22	Endo_NOSTRIN	0.0910074	ASD	AN03632	BA41-42-22
AN03632_BA44-45	Endo_NOSTRIN	0.0644518	ASD	AN03632	BA44-45
AN03632_BA7	Endo_NOSTRIN	0.0813058	ASD	AN03632	BA7
AN03632_BA9	Endo_NOSTRIN	0.0663367	ASD	AN03632	BA9
AN04166_BA17	Endo_NOSTRIN	0.0721647	ASD	AN04166	BA17
AN04166_BA24	Endo_NOSTRIN	0.0551074	ASD	AN04166	BA24
AN04166_BA3-1-2-5	Endo_NOSTRIN	0.118393	ASD	AN04166	BA3-1-2-5
AN04166_BA38	Endo_NOSTRIN	0.0727744	ASD	AN04166	BA38
AN04166_BA39-40	Endo_NOSTRIN	0.0591389	ASD	AN04166	BA39-40
AN04166_BA41-42-22	Endo_NOSTRIN	0.0569928	ASD	AN04166	BA41-42-22
AN04166_BA44-45	Endo_NOSTRIN	0.0921589	ASD	AN04166	BA44-45
AN04166_BA4-6	Endo_NOSTRIN	0.075789	ASD	AN04166	BA4-6
AN04166_BA7	Endo_NOSTRIN	0.120178	ASD	AN04166	BA7
AN04166_BA9	Endo_NOSTRIN	0.0755799	ASD	AN04166	BA9
AN04479_BA17	Endo_NOSTRIN	0.119653	CTL	AN04479	BA17
AN04479_BA20-37	Endo_NOSTRIN	0.036276	CTL	AN04479	BA20-37
AN04479_BA3-1-2-5	Endo_NOSTRIN	0.083565	CTL	AN04479	BA3-1-2-5
AN04479_BA39-40	Endo_NOSTRIN	0.0880898	CTL	AN04479	BA39-40
AN04479_BA41-42-22	Endo_NOSTRIN	0.0517505	CTL	AN04479	BA41-42-22
AN04479_BA4-6	Endo_NOSTRIN	0.0535419	CTL	AN04479	BA4-6
AN04479_BA7	Endo_NOSTRIN	0.0475049	CTL	AN04479	BA7
AN04479_BA9	Endo_NOSTRIN	0.0983315	CTL	AN04479	BA9
AN04682_BA41-42-22	Endo_NOSTRIN	0.0461198	ASD	AN04682	BA41-42-22
AN04682_BA9	Endo_NOSTRIN	0.0669964	ASD	AN04682	BA9
AN06420_BA17	Endo_NOSTRIN	0.1293	ASD	AN06420	BA17
AN06420_BA24	Endo_NOSTRIN	0.0387902	ASD	AN06420	BA24
AN06420_BA3-1-2-5	Endo_NOSTRIN	0.108318	ASD	AN06420	BA3-1-2-5
AN06420_BA38	Endo_NOSTRIN	0.0668131	ASD	AN06420	BA38
AN06420_BA39-40	Endo_NOSTRIN	0.101228	ASD	AN06420	BA39-40
AN06420_BA41-42-22	Endo_NOSTRIN	0.0498591	ASD	AN06420	BA41-42-22
AN06420_BA44-45	Endo_NOSTRIN	0.0560872	ASD	AN06420	BA44-45
AN06420_BA7	Endo_NOSTRIN	0.102243	ASD	AN06420	BA7
AN06420_BA9	Endo_NOSTRIN	0.0777983	ASD	AN06420	BA9
AN07176_BA17	Endo_NOSTRIN	0.0876199	CTL	AN07176	BA17
AN07176_BA20-37	Endo_NOSTRIN	0.0465734	CTL	AN07176	BA20-37
AN07176_BA24	Endo_NOSTRIN	0.0702865	CTL	AN07176	BA24
AN07176_BA3-1-2-5	Endo_NOSTRIN	0.0814459	CTL	AN07176	BA3-1-2-5
AN07176_BA38	Endo_NOSTRIN	0.0909365	CTL	AN07176	BA38
AN07176_BA39-40	Endo_NOSTRIN	0.126422	CTL	AN07176	BA39-40
AN07176_BA41-42-22	Endo_NOSTRIN	0.082373	CTL	AN07176	BA41-42-22
AN07176_BA4-6	Endo_NOSTRIN	0.0743063	CTL	AN07176	BA4-6
AN07176_BA7	Endo_NOSTRIN	0.0949488	CTL	AN07176	BA7
AN07176_BA9	Endo_NOSTRIN	0.071659	CTL	AN07176	BA9
AN07444_BA17	Endo_NOSTRIN	0.0439156	CTL	AN07444	BA17
AN07444_BA20-37	Endo_NOSTRIN	0.0427206	CTL	AN07444	BA20-37
AN07444_BA24	Endo_NOSTRIN	0.0521917	CTL	AN07444	BA24
AN07444_BA3-1-2-5	Endo_NOSTRIN	0.0852607	CTL	AN07444	BA3-1-2-5
AN07444_BA38	Endo_NOSTRIN	0.0413675	CTL	AN07444	BA38
AN07444_BA39-40	Endo_NOSTRIN	0.0694805	CTL	AN07444	BA39-40
AN07444_BA41-42-22	Endo_NOSTRIN	0.0957973	CTL	AN07444	BA41-42-22
AN07444_BA44-45	Endo_NOSTRIN	0.07986	CTL	AN07444	BA44-45
AN07444_BA4-6	Endo_NOSTRIN	0.0778961	CTL	AN07444	BA4-6
AN07444_BA7	Endo_NOSTRIN	0.0600795	CTL	AN07444	BA7
AN07444_BA9	Endo_NOSTRIN	0.0774321	CTL	AN07444	BA9
AN08043_BA17	Endo_NOSTRIN	0.0484144	ASD	AN08043	BA17
AN08043_BA20-37	Endo_NOSTRIN	0.0311137	ASD	AN08043	BA20-37
AN08043_BA24	Endo_NOSTRIN	0.0838768	ASD	AN08043	BA24
AN08043_BA3-1-2-5	Endo_NOSTRIN	0.0748156	ASD	AN08043	BA3-1-2-5
AN08043_BA39-40	Endo_NOSTRIN	0.090955	ASD	AN08043	BA39-40
AN08043_BA41-42-22	Endo_NOSTRIN	0.0830476	ASD	AN08043	BA41-42-22
AN08043_BA44-45	Endo_NOSTRIN	0.0799609	ASD	AN08043	BA44-45
AN08043_BA4-6	Endo_NOSTRIN	0.0848144	ASD	AN08043	BA4-6
AN08043_BA7	Endo_NOSTRIN	0.110179	ASD	AN08043	BA7
AN08043_BA9	Endo_NOSTRIN	0.0628398	ASD	AN08043	BA9
AN08161_BA20-37	Endo_NOSTRIN	0.16513	CTL	AN08161	BA20-37
AN08161_BA3-1-2-5	Endo_NOSTRIN	0.0943066	CTL	AN08161	BA3-1-2-5
AN08161_BA38	Endo_NOSTRIN	0.167587	CTL	AN08161	BA38
AN08161_BA39-40	Endo_NOSTRIN	0.11267	CTL	AN08161	BA39-40
AN08161_BA41-42-22	Endo_NOSTRIN	0.112712	CTL	AN08161	BA41-42-22
AN08161_BA44-45	Endo_NOSTRIN	0.0967852	CTL	AN08161	BA44-45
AN08161_BA7	Endo_NOSTRIN	0.129949	CTL	AN08161	BA7
AN08161_BA9	Endo_NOSTRIN	0.0995682	CTL	AN08161	BA9
AN08166_BA17	Endo_NOSTRIN	0.139722	ASD	AN08166	BA17
AN08166_BA20-37	Endo_NOSTRIN	0.0380531	ASD	AN08166	BA20-37
AN08166_BA24	Endo_NOSTRIN	0.0734201	ASD	AN08166	BA24
AN08166_BA3-1-2-5	Endo_NOSTRIN	0.0683266	ASD	AN08166	BA3-1-2-5
AN08166_BA38	Endo_NOSTRIN	0.0537673	ASD	AN08166	BA38
AN08166_BA39-40	Endo_NOSTRIN	0.0918103	ASD	AN08166	BA39-40
AN08166_BA41-42-22	Endo_NOSTRIN	0.0855907	ASD	AN08166	BA41-42-22
AN08166_BA4-6	Endo_NOSTRIN	0.0551067	ASD	AN08166	BA4-6
AN08166_BA7	Endo_NOSTRIN	0.131897	ASD	AN08166	BA7
AN08166_BA9	Endo_NOSTRIN	0.04198	ASD	AN08166	BA9
AN08677_BA17	Endo_NOSTRIN	0.132965	CTL	AN08677	BA17
AN08677_BA20-37	Endo_NOSTRIN	0.0873627	CTL	AN08677	BA20-37
AN08677_BA24	Endo_NOSTRIN	0.0348559	CTL	AN08677	BA24
AN08677_BA39-40	Endo_NOSTRIN	0.094558	CTL	AN08677	BA39-40
AN08677_BA41-42-22	Endo_NOSTRIN	0.100563	CTL	AN08677	BA41-42-22
AN08677_BA4-6	Endo_NOSTRIN	0.0804715	CTL	AN08677	BA4-6
AN08677_BA7	Endo_NOSTRIN	0.0763078	CTL	AN08677	BA7
AN08792_BA17	Endo_NOSTRIN	0.0487883	ASD	AN08792	BA17
AN08792_BA24	Endo_NOSTRIN	0.00770212	ASD	AN08792	BA24
AN08792_BA3-1-2-5	Endo_NOSTRIN	0.0459284	ASD	AN08792	BA3-1-2-5
AN08792_BA38	Endo_NOSTRIN	0.0332234	ASD	AN08792	BA38
AN08792_BA39-40	Endo_NOSTRIN	0.00239671	ASD	AN08792	BA39-40
AN08792_BA41-42-22	Endo_NOSTRIN	0.00717325	ASD	AN08792	BA41-42-22
AN08792_BA4-6	Endo_NOSTRIN	0.0570213	ASD	AN08792	BA4-6
AN08792_BA7	Endo_NOSTRIN	0.0486801	ASD	AN08792	BA7
AN08792_BA9	Endo_NOSTRIN	0.0599458	ASD	AN08792	BA9
AN08873_BA17	Endo_NOSTRIN	0.120602	ASD	AN08873	BA17
AN08873_BA20-37	Endo_NOSTRIN	0.0434043	ASD	AN08873	BA20-37
AN08873_BA24	Endo_NOSTRIN	0.0598289	ASD	AN08873	BA24
AN08873_BA3-1-2-5	Endo_NOSTRIN	0.0629576	ASD	AN08873	BA3-1-2-5
AN08873_BA38	Endo_NOSTRIN	0.0519323	ASD	AN08873	BA38
AN08873_BA39-40	Endo_NOSTRIN	0.0708002	ASD	AN08873	BA39-40
AN08873_BA41-42-22	Endo_NOSTRIN	0.0536349	ASD	AN08873	BA41-42-22
AN08873_BA44-45	Endo_NOSTRIN	0.0415847	ASD	AN08873	BA44-45
AN08873_BA4-6	Endo_NOSTRIN	0.0610752	ASD	AN08873	BA4-6
AN08873_BA7	Endo_NOSTRIN	0.0651364	ASD	AN08873	BA7
AN08873_BA9	Endo_NOSTRIN	0.0523877	ASD	AN08873	BA9
AN09714_BA20-37	Endo_NOSTRIN	0.000813071	ASD	AN09714	BA20-37
AN09714_BA24	Endo_NOSTRIN	0.0105645	ASD	AN09714	BA24
AN09714_BA3-1-2-5	Endo_NOSTRIN	0.000963429	ASD	AN09714	BA3-1-2-5
AN09714_BA38	Endo_NOSTRIN	0.169491	ASD	AN09714	BA38
AN09714_BA39-40	Endo_NOSTRIN	0.000639611	ASD	AN09714	BA39-40
AN09714_BA41-42-22	Endo_NOSTRIN	0.117239	ASD	AN09714	BA41-42-22
AN09714_BA44-45	Endo_NOSTRIN	0.0243438	ASD	AN09714	BA44-45
AN09714_BA4-6	Endo_NOSTRIN	0.0159972	ASD	AN09714	BA4-6
AN09714_BA7	Endo_NOSTRIN	0.0108471	ASD	AN09714	BA7
AN09714_BA9	Endo_NOSTRIN	0.0204079	ASD	AN09714	BA9
AN09730_BA17	Endo_NOSTRIN	0.147677	ASD	AN09730	BA17
AN09730_BA24	Endo_NOSTRIN	0.114542	ASD	AN09730	BA24
AN09730_BA3-1-2-5	Endo_NOSTRIN	0.0503192	ASD	AN09730	BA3-1-2-5
AN09730_BA38	Endo_NOSTRIN	0.0170285	ASD	AN09730	BA38
AN09730_BA39-40	Endo_NOSTRIN	0.109064	ASD	AN09730	BA39-40
AN09730_BA4-6	Endo_NOSTRIN	0.0494049	ASD	AN09730	BA4-6
AN09730_BA7	Endo_NOSTRIN	0.0768172	ASD	AN09730	BA7
AN09730_BA9	Endo_NOSTRIN	0.0596723	ASD	AN09730	BA9
AN10028_BA9	Endo_NOSTRIN	0.113381	CTL	AN10028	BA9
AN10679_BA17	Endo_NOSTRIN	0.159419	CTL	AN10679	BA17
AN10679_BA20-37	Endo_NOSTRIN	0.0503401	CTL	AN10679	BA20-37
AN10679_BA24	Endo_NOSTRIN	0.0920726	CTL	AN10679	BA24
AN10679_BA3-1-2-5	Endo_NOSTRIN	0.110089	CTL	AN10679	BA3-1-2-5
AN10679_BA39-40	Endo_NOSTRIN	0.099063	CTL	AN10679	BA39-40
AN10679_BA41-42-22	Endo_NOSTRIN	0.127954	CTL	AN10679	BA41-42-22
AN10679_BA4-6	Endo_NOSTRIN	0.108417	CTL	AN10679	BA4-6
AN10679_BA7	Endo_NOSTRIN	0.0919718	CTL	AN10679	BA7
AN10679_BA9	Endo_NOSTRIN	0.0917476	CTL	AN10679	BA9
AN10723_BA20-37	Endo_NOSTRIN	0.0340739	CTL	AN10723	BA20-37
AN10723_BA3-1-2-5	Endo_NOSTRIN	0.0511859	CTL	AN10723	BA3-1-2-5
AN10723_BA38	Endo_NOSTRIN	0.0435137	CTL	AN10723	BA38
AN10723_BA39-40	Endo_NOSTRIN	0.13572	CTL	AN10723	BA39-40
AN10723_BA41-42-22	Endo_NOSTRIN	0.0990503	CTL	AN10723	BA41-42-22
AN10723_BA4-6	Endo_NOSTRIN	0.038111	CTL	AN10723	BA4-6
AN10723_BA7	Endo_NOSTRIN	0.0798226	CTL	AN10723	BA7
AN10723_BA9	Endo_NOSTRIN	0.0649084	CTL	AN10723	BA9
AN10833_BA17	Endo_NOSTRIN	0.140886	CTL	AN10833	BA17
AN10833_BA20-37	Endo_NOSTRIN	0.0589319	CTL	AN10833	BA20-37
AN10833_BA24	Endo_NOSTRIN	0.0776022	CTL	AN10833	BA24
AN10833_BA3-1-2-5	Endo_NOSTRIN	0.0374861	CTL	AN10833	BA3-1-2-5
AN10833_BA39-40	Endo_NOSTRIN	0.0745163	CTL	AN10833	BA39-40
AN10833_BA41-42-22	Endo_NOSTRIN	0.0722914	CTL	AN10833	BA41-42-22
AN10833_BA4-6	Endo_NOSTRIN	0.0269925	CTL	AN10833	BA4-6
AN10833_BA9	Endo_NOSTRIN	0.0367945	CTL	AN10833	BA9
AN11796_BA20-37	Endo_NOSTRIN	0.0448229	ASD	AN11796	BA20-37
AN11796_BA24	Endo_NOSTRIN	0.166405	ASD	AN11796	BA24
AN11796_BA38	Endo_NOSTRIN	0.0224624	ASD	AN11796	BA38
AN11796_BA39-40	Endo_NOSTRIN	0.22726	ASD	AN11796	BA39-40
AN11796_BA41-42-22	Endo_NOSTRIN	0.0104412	ASD	AN11796	BA41-42-22
AN11796_BA44-45	Endo_NOSTRIN	0.138355	ASD	AN11796	BA44-45
AN11796_BA4-6	Endo_NOSTRIN	0.104819	ASD	AN11796	BA4-6
AN11796_BA7	Endo_NOSTRIN	0.162673	ASD	AN11796	BA7
AN11796_BA9	Endo_NOSTRIN	0.0959386	ASD	AN11796	BA9
AN11864_BA41-42-22	Endo_NOSTRIN	0.121231	CTL	AN11864	BA41-42-22
AN11864_BA9	Endo_NOSTRIN	0.096548	CTL	AN11864	BA9
AN11989_BA17	Endo_NOSTRIN	0.0520958	ASD	AN11989	BA17
AN11989_BA20-37	Endo_NOSTRIN	0.0591721	ASD	AN11989	BA20-37
AN11989_BA24	Endo_NOSTRIN	0.0877417	ASD	AN11989	BA24
AN11989_BA3-1-2-5	Endo_NOSTRIN	0.0833089	ASD	AN11989	BA3-1-2-5
AN11989_BA38	Endo_NOSTRIN	0.0905757	ASD	AN11989	BA38
AN11989_BA41-42-22	Endo_NOSTRIN	0.0863046	ASD	AN11989	BA41-42-22
AN11989_BA44-45	Endo_NOSTRIN	0.0208435	ASD	AN11989	BA44-45
AN11989_BA7	Endo_NOSTRIN	0.0716474	ASD	AN11989	BA7
AN11989_BA9	Endo_NOSTRIN	0.190094	ASD	AN11989	BA9
AN12137_BA17	Endo_NOSTRIN	0.131417	CTL	AN12137	BA17
AN12137_BA20-37	Endo_NOSTRIN	0.0630012	CTL	AN12137	BA20-37
AN12137_BA24	Endo_NOSTRIN	0.0506017	CTL	AN12137	BA24
AN12137_BA3-1-2-5	Endo_NOSTRIN	0.108712	CTL	AN12137	BA3-1-2-5
AN12137_BA39-40	Endo_NOSTRIN	0.103001	CTL	AN12137	BA39-40
AN12137_BA41-42-22	Endo_NOSTRIN	0.128902	CTL	AN12137	BA41-42-22
AN12137_BA44-45	Endo_NOSTRIN	0.0790257	CTL	AN12137	BA44-45
AN12137_BA4-6	Endo_NOSTRIN	0.0677805	CTL	AN12137	BA4-6
AN12137_BA7	Endo_NOSTRIN	0.0895572	CTL	AN12137	BA7
AN12137_BA9	Endo_NOSTRIN	0.0864724	CTL	AN12137	BA9
AN12240_BA9	Endo_NOSTRIN	0.0828099	CTL	AN12240	BA9
AN12457_BA17	Endo_NOSTRIN	0.146232	ASD	AN12457	BA17
AN12457_BA20-37	Endo_NOSTRIN	0.105304	ASD	AN12457	BA20-37
AN12457_BA24	Endo_NOSTRIN	0.0932218	ASD	AN12457	BA24
AN12457_BA3-1-2-5	Endo_NOSTRIN	0.106419	ASD	AN12457	BA3-1-2-5
AN12457_BA38	Endo_NOSTRIN	0.0614174	ASD	AN12457	BA38
AN12457_BA39-40	Endo_NOSTRIN	0.119451	ASD	AN12457	BA39-40
AN12457_BA41-42-22	Endo_NOSTRIN	0.100027	ASD	AN12457	BA41-42-22
AN12457_BA44-45	Endo_NOSTRIN	0.0867659	ASD	AN12457	BA44-45
AN12457_BA4-6	Endo_NOSTRIN	0.0902581	ASD	AN12457	BA4-6
AN12457_BA9	Endo_NOSTRIN	0.0996021	ASD	AN12457	BA9
AN13295_BA17	Endo_NOSTRIN	0.140109	CTL	AN13295	BA17
AN13295_BA20-37	Endo_NOSTRIN	0.0385145	CTL	AN13295	BA20-37
AN13295_BA24	Endo_NOSTRIN	0.134232	CTL	AN13295	BA24
AN13295_BA3-1-2-5	Endo_NOSTRIN	0.0925969	CTL	AN13295	BA3-1-2-5
AN13295_BA39-40	Endo_NOSTRIN	0.0828582	CTL	AN13295	BA39-40
AN13295_BA41-42-22	Endo_NOSTRIN	0.0829852	CTL	AN13295	BA41-42-22
AN13295_BA44-45	Endo_NOSTRIN	0.0750356	CTL	AN13295	BA44-45
AN13295_BA4-6	Endo_NOSTRIN	0.0803495	CTL	AN13295	BA4-6
AN13295_BA7	Endo_NOSTRIN	0.0972259	CTL	AN13295	BA7
AN13295_BA9	Endo_NOSTRIN	0.0852258	CTL	AN13295	BA9
AN13872_BA17	Endo_NOSTRIN	0.132436	ASD	AN13872	BA17
AN13872_BA20-37	Endo_NOSTRIN	0.0820067	ASD	AN13872	BA20-37
AN13872_BA24	Endo_NOSTRIN	0.0904932	ASD	AN13872	BA24
AN13872_BA3-1-2-5	Endo_NOSTRIN	0.0677181	ASD	AN13872	BA3-1-2-5
AN13872_BA38	Endo_NOSTRIN	0.0663087	ASD	AN13872	BA38
AN13872_BA39-40	Endo_NOSTRIN	0.0813514	ASD	AN13872	BA39-40
AN13872_BA41-42-22	Endo_NOSTRIN	0.0871564	ASD	AN13872	BA41-42-22
AN13872_BA44-45	Endo_NOSTRIN	0.0765084	ASD	AN13872	BA44-45
AN13872_BA4-6	Endo_NOSTRIN	0.091271	ASD	AN13872	BA4-6
AN13872_BA7	Endo_NOSTRIN	0.134005	ASD	AN13872	BA7
AN13872_BA9	Endo_NOSTRIN	0.0511265	ASD	AN13872	BA9
AN14757_BA17	Endo_NOSTRIN	0.153244	CTL	AN14757	BA17
AN14757_BA20-37	Endo_NOSTRIN	0.151761	CTL	AN14757	BA20-37
AN14757_BA38	Endo_NOSTRIN	0.0561844	CTL	AN14757	BA38
AN14757_BA41-42-22	Endo_NOSTRIN	0.11516	CTL	AN14757	BA41-42-22
AN14757_BA44-45	Endo_NOSTRIN	0.0938206	CTL	AN14757	BA44-45
AN14757_BA4-6	Endo_NOSTRIN	0.103959	CTL	AN14757	BA4-6
AN14757_BA7	Endo_NOSTRIN	0.116267	CTL	AN14757	BA7
AN14757_BA9	Endo_NOSTRIN	0.119091	CTL	AN14757	BA9
AN15088_BA17	Endo_NOSTRIN	0.143742	CTL	AN15088	BA17
AN15088_BA3-1-2-5	Endo_NOSTRIN	0.0840347	CTL	AN15088	BA3-1-2-5
AN15088_BA39-40	Endo_NOSTRIN	0.130686	CTL	AN15088	BA39-40
AN15088_BA41-42-22	Endo_NOSTRIN	0.0990697	CTL	AN15088	BA41-42-22
AN15088_BA4-6	Endo_NOSTRIN	0.0638604	CTL	AN15088	BA4-6
AN15088_BA7	Endo_NOSTRIN	0.0931536	CTL	AN15088	BA7
AN15088_BA9	Endo_NOSTRIN	0.0722828	CTL	AN15088	BA9
AN15566_BA17	Endo_NOSTRIN	0.138757	CTL	AN15566	BA17
AN15566_BA24	Endo_NOSTRIN	0.056559	CTL	AN15566	BA24
AN15566_BA3-1-2-5	Endo_NOSTRIN	0.0925453	CTL	AN15566	BA3-1-2-5
AN15566_BA38	Endo_NOSTRIN	0.0721147	CTL	AN15566	BA38
AN15566_BA39-40	Endo_NOSTRIN	0.142663	CTL	AN15566	BA39-40
AN15566_BA44-45	Endo_NOSTRIN	0.0903092	CTL	AN15566	BA44-45
AN15566_BA4-6	Endo_NOSTRIN	0.0765678	CTL	AN15566	BA4-6
AN15566_BA7	Endo_NOSTRIN	0.0852232	CTL	AN15566	BA7
AN15566_BA9	Endo_NOSTRIN	0.101471	CTL	AN15566	BA9
AN16115_BA17	Endo_NOSTRIN	0.126293	ASD	AN16115	BA17
AN16115_BA24	Endo_NOSTRIN	0.0819072	ASD	AN16115	BA24
AN16115_BA3-1-2-5	Endo_NOSTRIN	0.0955289	ASD	AN16115	BA3-1-2-5
AN16115_BA38	Endo_NOSTRIN	0.0694409	ASD	AN16115	BA38
AN16115_BA39-40	Endo_NOSTRIN	0.0665039	ASD	AN16115	BA39-40
AN16115_BA41-42-22	Endo_NOSTRIN	0.0200925	ASD	AN16115	BA41-42-22
AN16115_BA44-45	Endo_NOSTRIN	0.0541153	ASD	AN16115	BA44-45
AN16115_BA4-6	Endo_NOSTRIN	0.0371266	ASD	AN16115	BA4-6
AN16115_BA7	Endo_NOSTRIN	0.108101	ASD	AN16115	BA7
AN16115_BA9	Endo_NOSTRIN	0.106835	ASD	AN16115	BA9
AN16641_BA17	Endo_NOSTRIN	0.109656	ASD	AN16641	BA17
AN16641_BA39-40	Endo_NOSTRIN	0.120369	ASD	AN16641	BA39-40
AN16641_BA41-42-22	Endo_NOSTRIN	0.0981266	ASD	AN16641	BA41-42-22
AN16641_BA7	Endo_NOSTRIN	0.108862	ASD	AN16641	BA7
AN16641_BA9	Endo_NOSTRIN	0.0754719	ASD	AN16641	BA9
AN17254_BA17	Endo_NOSTRIN	0.157573	ASD	AN17254	BA17
AN17254_BA20-37	Endo_NOSTRIN	0.105047	ASD	AN17254	BA20-37
AN17254_BA24	Endo_NOSTRIN	0.155195	ASD	AN17254	BA24
AN17254_BA38	Endo_NOSTRIN	0.087636	ASD	AN17254	BA38
AN17254_BA41-42-22	Endo_NOSTRIN	0.162284	ASD	AN17254	BA41-42-22
AN17254_BA44-45	Endo_NOSTRIN	0.0919112	ASD	AN17254	BA44-45
AN17254_BA4-6	Endo_NOSTRIN	0.0909561	ASD	AN17254	BA4-6
AN17254_BA7	Endo_NOSTRIN	0.110749	ASD	AN17254	BA7
AN17254_BA9	Endo_NOSTRIN	0.104305	ASD	AN17254	BA9
AN17425_BA17	Endo_NOSTRIN	0.108272	CTL	AN17425	BA17
AN17425_BA24	Endo_NOSTRIN	0.162721	CTL	AN17425	BA24
AN17425_BA3-1-2-5	Endo_NOSTRIN	0.0915319	CTL	AN17425	BA3-1-2-5
AN17425_BA38	Endo_NOSTRIN	0.11397	CTL	AN17425	BA38
AN17425_BA39-40	Endo_NOSTRIN	0.104529	CTL	AN17425	BA39-40
AN17425_BA41-42-22	Endo_NOSTRIN	0.111932	CTL	AN17425	BA41-42-22
AN17425_BA4-6	Endo_NOSTRIN	0.108498	CTL	AN17425	BA4-6
AN17425_BA7	Endo_NOSTRIN	0.10536	CTL	AN17425	BA7
AN17425_BA9	Endo_NOSTRIN	0.118445	CTL	AN17425	BA9
AN17515_BA17	Endo_NOSTRIN	0.0505558	ASD	AN17515	BA17
AN17515_BA20-37	Endo_NOSTRIN	0.045362	ASD	AN17515	BA20-37
AN17515_BA24	Endo_NOSTRIN	0.0433888	ASD	AN17515	BA24
AN17515_BA3-1-2-5	Endo_NOSTRIN	0.0665693	ASD	AN17515	BA3-1-2-5
AN17515_BA38	Endo_NOSTRIN	0.0873577	ASD	AN17515	BA38
AN17515_BA41-42-22	Endo_NOSTRIN	0.0736749	ASD	AN17515	BA41-42-22
AN17515_BA44-45	Endo_NOSTRIN	0.0949093	ASD	AN17515	BA44-45
AN17515_BA4-6	Endo_NOSTRIN	0.0611384	ASD	AN17515	BA4-6
AN17515_BA7	Endo_NOSTRIN	0.0809269	ASD	AN17515	BA7
AN17515_BA9	Endo_NOSTRIN	0.0673065	ASD	AN17515	BA9
AN17678_BA3-1-2-5	Endo_NOSTRIN	0.0692346	ASD	AN17678	BA3-1-2-5
AN17678_BA39-40	Endo_NOSTRIN	0.0883332	ASD	AN17678	BA39-40
AN17678_BA41-42-22	Endo_NOSTRIN	0.0486733	ASD	AN17678	BA41-42-22
AN17678_BA7	Endo_NOSTRIN	0.155506	ASD	AN17678	BA7
AN19442_BA17	Endo_NOSTRIN	0.119016	CTL	AN19442	BA17
AN19442_BA20-37	Endo_NOSTRIN	0.0733144	CTL	AN19442	BA20-37
AN19442_BA24	Endo_NOSTRIN	0.0642533	CTL	AN19442	BA24
AN19442_BA3-1-2-5	Endo_NOSTRIN	0.10403	CTL	AN19442	BA3-1-2-5
AN19442_BA39-40	Endo_NOSTRIN	0.0996087	CTL	AN19442	BA39-40
AN19442_BA41-42-22	Endo_NOSTRIN	0.0957322	CTL	AN19442	BA41-42-22
AN19442_BA44-45	Endo_NOSTRIN	0.113339	CTL	AN19442	BA44-45
AN19442_BA7	Endo_NOSTRIN	0.108657	CTL	AN19442	BA7
AN19442_BA9	Endo_NOSTRIN	0.0970512	CTL	AN19442	BA9
AN19511_BA17	Endo_NOSTRIN	0.0703309	ASD	AN19511	BA17
AN19511_BA24	Endo_NOSTRIN	0.0539335	ASD	AN19511	BA24
AN19511_BA3-1-2-5	Endo_NOSTRIN	0.0991526	ASD	AN19511	BA3-1-2-5
AN19511_BA38	Endo_NOSTRIN	0.0335885	ASD	AN19511	BA38
AN19511_BA39-40	Endo_NOSTRIN	0.0773027	ASD	AN19511	BA39-40
AN19511_BA41-42-22	Endo_NOSTRIN	0.0633569	ASD	AN19511	BA41-42-22
AN19511_BA44-45	Endo_NOSTRIN	0.0506849	ASD	AN19511	BA44-45
AN19511_BA4-6	Endo_NOSTRIN	0.0451033	ASD	AN19511	BA4-6
AN19511_BA9	Endo_NOSTRIN	0.0402216	ASD	AN19511	BA9
AN19760_BA17	Endo_NOSTRIN	0.17686	CTL	AN19760	BA17
AN19760_BA20-37	Endo_NOSTRIN	0.0653302	CTL	AN19760	BA20-37
AN19760_BA24	Endo_NOSTRIN	0.0820396	CTL	AN19760	BA24
AN19760_BA3-1-2-5	Endo_NOSTRIN	0.0637559	CTL	AN19760	BA3-1-2-5
AN19760_BA38	Endo_NOSTRIN	0.0920933	CTL	AN19760	BA38
AN19760_BA39-40	Endo_NOSTRIN	0.13684	CTL	AN19760	BA39-40
AN19760_BA41-42-22	Endo_NOSTRIN	0.114715	CTL	AN19760	BA41-42-22
AN19760_BA44-45	Endo_NOSTRIN	0.0778027	CTL	AN19760	BA44-45
AN19760_BA4-6	Endo_NOSTRIN	0.0698651	CTL	AN19760	BA4-6
AN19760_BA7	Endo_NOSTRIN	0.0787804	CTL	AN19760	BA7
AN19760_BA9	Endo_NOSTRIN	0.102269	CTL	AN19760	BA9
NP121-11_BA41-42-22	Endo_NOSTRIN	0.0845881	ASD	NP121-11	BA41-42-22
NP121-11_BA9	Endo_NOSTRIN	0.0979388	ASD	NP121-11	BA9
NP167-08_BA41-42-22	Endo_NOSTRIN	0.0790943	ASD	NP167-08	BA41-42-22
NP167-08_BA9	Endo_NOSTRIN	0.0847273	ASD	NP167-08	BA9
NP26-11_BA41-42-22	Endo_NOSTRIN	0.0913932	ASD	NP26-11	BA41-42-22
NP26-11_BA9	Endo_NOSTRIN	0.113601	ASD	NP26-11	BA9
NP72-11_BA41-42-22	Endo_NOSTRIN	0.0849588	ASD	NP72-11	BA41-42-22
NP72-11_BA9	Endo_NOSTRIN	0.0889169	ASD	NP72-11	BA9
UMB1185_BA20-37	Endo_NOSTRIN	0.0857484	CTL	UMB1185	BA20-37
UMB1185_BA39-40	Endo_NOSTRIN	0.0754943	CTL	UMB1185	BA39-40
UMB1185_BA4-6	Endo_NOSTRIN	0.0816525	CTL	UMB1185	BA4-6
UMB1185_BA7	Endo_NOSTRIN	0.0485543	CTL	UMB1185	BA7
UMB1185_BA9	Endo_NOSTRIN	0.0756378	CTL	UMB1185	BA9
UMB1349_BA39-40	Endo_NOSTRIN	0.0435525	ASD	UMB1349	BA39-40
UMB1349_BA7	Endo_NOSTRIN	0.022875	ASD	UMB1349	BA7
UMB1376_BA41-42-22	Endo_NOSTRIN	0.0944202	CTL	UMB1376	BA41-42-22
UMB1376_BA9	Endo_NOSTRIN	0.0963835	CTL	UMB1376	BA9
UMB1407_BA9	Endo_NOSTRIN	0.10556	CTL	UMB1407	BA9
UMB1499_BA41-42-22	Endo_NOSTRIN	0.0928989	CTL	UMB1499	BA41-42-22
UMB1499_BA44-45	Endo_NOSTRIN	0.0619494	CTL	UMB1499	BA44-45
UMB1499_BA9	Endo_NOSTRIN	0.0967945	CTL	UMB1499	BA9
UMB1500_BA4-6	Endo_NOSTRIN	0.184552	CTL	UMB1500	BA4-6
UMB1578_BA41-42-22	Endo_NOSTRIN	0.114356	CTL	UMB1578	BA41-42-22
UMB1578_BA9	Endo_NOSTRIN	0.134335	CTL	UMB1578	BA9
UMB1670_BA17	Endo_NOSTRIN	0.115891	CTL	UMB1670	BA17
UMB1670_BA39-40	Endo_NOSTRIN	0.0924752	CTL	UMB1670	BA39-40
UMB1670_BA44-45	Endo_NOSTRIN	0.091703	CTL	UMB1670	BA44-45
UMB1670_BA4-6	Endo_NOSTRIN	0.0587451	CTL	UMB1670	BA4-6
UMB1714_BA17	Endo_NOSTRIN	0.107777	CTL	UMB1714	BA17
UMB1714_BA20-37	Endo_NOSTRIN	0.0562407	CTL	UMB1714	BA20-37
UMB1714_BA24	Endo_NOSTRIN	0.0549741	CTL	UMB1714	BA24
UMB1714_BA38	Endo_NOSTRIN	0.0499818	CTL	UMB1714	BA38
UMB1714_BA39-40	Endo_NOSTRIN	0.0848259	CTL	UMB1714	BA39-40
UMB1714_BA44-45	Endo_NOSTRIN	0.0502425	CTL	UMB1714	BA44-45
UMB1714_BA4-6	Endo_NOSTRIN	0.047894	CTL	UMB1714	BA4-6
UMB1714_BA7	Endo_NOSTRIN	0.151861	CTL	UMB1714	BA7
UMB1714_BA9	Endo_NOSTRIN	0.0723405	CTL	UMB1714	BA9
UMB1793_BA17	Endo_NOSTRIN	0.121228	CTL	UMB1793	BA17
UMB1793_BA20-37	Endo_NOSTRIN	0.0600383	CTL	UMB1793	BA20-37
UMB1793_BA38	Endo_NOSTRIN	0.0623789	CTL	UMB1793	BA38
UMB1793_BA39-40	Endo_NOSTRIN	0.0884041	CTL	UMB1793	BA39-40
UMB1793_BA44-45	Endo_NOSTRIN	0.0521153	CTL	UMB1793	BA44-45
UMB1793_BA4-6	Endo_NOSTRIN	0.108524	CTL	UMB1793	BA4-6
UMB1793_BA7	Endo_NOSTRIN	0.102698	CTL	UMB1793	BA7
UMB1860_BA20-37	Endo_NOSTRIN	0.0496235	CTL	UMB1860	BA20-37
UMB1860_BA39-40	Endo_NOSTRIN	0.0689165	CTL	UMB1860	BA39-40
UMB1860_BA7	Endo_NOSTRIN	0.0750954	CTL	UMB1860	BA7
UMB1908_BA17	Endo_NOSTRIN	0.114975	CTL	UMB1908	BA17
UMB1908_BA24	Endo_NOSTRIN	0.0642193	CTL	UMB1908	BA24
UMB1908_BA3-1-2-5	Endo_NOSTRIN	0.108883	CTL	UMB1908	BA3-1-2-5
UMB1908_BA39-40	Endo_NOSTRIN	0.0806788	CTL	UMB1908	BA39-40
UMB1908_BA41-42-22	Endo_NOSTRIN	0.0840846	CTL	UMB1908	BA41-42-22
UMB1908_BA44-45	Endo_NOSTRIN	0.078341	CTL	UMB1908	BA44-45
UMB1908_BA4-6	Endo_NOSTRIN	0.0965409	CTL	UMB1908	BA4-6
UMB3415_BA17	Endo_NOSTRIN	0.141443	CTL	UMB3415	BA17
UMB3415_BA20-37	Endo_NOSTRIN	0.0747861	CTL	UMB3415	BA20-37
UMB3415_BA39-40	Endo_NOSTRIN	0.0576401	CTL	UMB3415	BA39-40
UMB3638_BA17	Endo_NOSTRIN	0.096451	CTL	UMB3638	BA17
UMB3638_BA20-37	Endo_NOSTRIN	0.125542	CTL	UMB3638	BA20-37
UMB3638_BA39-40	Endo_NOSTRIN	0.0941196	CTL	UMB3638	BA39-40
UMB3638_BA7	Endo_NOSTRIN	0.0867096	CTL	UMB3638	BA7
UMB4231_BA17	Endo_NOSTRIN	0.134181	ASD	UMB4231	BA17
UMB4334_BA17	Endo_NOSTRIN	0.141672	ASD	UMB4334	BA17
UMB4334_BA20-37	Endo_NOSTRIN	0.0578003	ASD	UMB4334	BA20-37
UMB4334_BA24	Endo_NOSTRIN	0.0562353	ASD	UMB4334	BA24
UMB4334_BA3-1-2-5	Endo_NOSTRIN	0.112006	ASD	UMB4334	BA3-1-2-5
UMB4334_BA38	Endo_NOSTRIN	0.0540131	ASD	UMB4334	BA38
UMB4334_BA39-40	Endo_NOSTRIN	0.084714	ASD	UMB4334	BA39-40
UMB4334_BA41-42-22	Endo_NOSTRIN	0.12768	ASD	UMB4334	BA41-42-22
UMB4334_BA44-45	Endo_NOSTRIN	0.0681955	ASD	UMB4334	BA44-45
UMB4334_BA4-6	Endo_NOSTRIN	0.086318	ASD	UMB4334	BA4-6
UMB4334_BA7	Endo_NOSTRIN	0.0507211	ASD	UMB4334	BA7
UMB4334_BA9	Endo_NOSTRIN	0.0664705	ASD	UMB4334	BA9
UMB4337_BA17	Endo_NOSTRIN	0.177874	CTL	UMB4337	BA17
UMB4337_BA20-37	Endo_NOSTRIN	0.0962835	CTL	UMB4337	BA20-37
UMB4337_BA39-40	Endo_NOSTRIN	0.104856	CTL	UMB4337	BA39-40
UMB4337_BA41-42-22	Endo_NOSTRIN	0.0816472	CTL	UMB4337	BA41-42-22
UMB4337_BA44-45	Endo_NOSTRIN	0.0903572	CTL	UMB4337	BA44-45
UMB4337_BA4-6	Endo_NOSTRIN	0.0755265	CTL	UMB4337	BA4-6
UMB4337_BA7	Endo_NOSTRIN	0.0874128	CTL	UMB4337	BA7
UMB4337_BA9	Endo_NOSTRIN	0.0718815	CTL	UMB4337	BA9
UMB4590_BA41-42-22	Endo_NOSTRIN	0.0749058	CTL	UMB4590	BA41-42-22
UMB4590_BA9	Endo_NOSTRIN	0.089567	CTL	UMB4590	BA9
UMB4670_BA20-37	Endo_NOSTRIN	0.0667019	CTL	UMB4670	BA20-37
UMB4670_BA9	Endo_NOSTRIN	0.0841879	CTL	UMB4670	BA9
UMB4721_BA17	Endo_NOSTRIN	0.139393	ASD	UMB4721	BA17
UMB4721_BA3-1-2-5	Endo_NOSTRIN	0.096142	ASD	UMB4721	BA3-1-2-5
UMB4721_BA39-40	Endo_NOSTRIN	0.066207	ASD	UMB4721	BA39-40
UMB4721_BA4-6	Endo_NOSTRIN	0.102736	ASD	UMB4721	BA4-6
UMB4721_BA7	Endo_NOSTRIN	0.0407846	ASD	UMB4721	BA7
UMB4722_BA17	Endo_NOSTRIN	0.169637	CTL	UMB4722	BA17
UMB4722_BA20-37	Endo_NOSTRIN	0.0864456	CTL	UMB4722	BA20-37
UMB4722_BA3-1-2-5	Endo_NOSTRIN	0.0893758	CTL	UMB4722	BA3-1-2-5
UMB4722_BA39-40	Endo_NOSTRIN	0.091444	CTL	UMB4722	BA39-40
UMB4722_BA4-6	Endo_NOSTRIN	0.0914383	CTL	UMB4722	BA4-6
UMB4722_BA7	Endo_NOSTRIN	0.0999196	CTL	UMB4722	BA7
UMB4787_BA17	Endo_NOSTRIN	0.118907	CTL	UMB4787	BA17
UMB4787_BA20-37	Endo_NOSTRIN	0.0649187	CTL	UMB4787	BA20-37
UMB4787_BA24	Endo_NOSTRIN	0.039792	CTL	UMB4787	BA24
UMB4787_BA3-1-2-5	Endo_NOSTRIN	0.0834224	CTL	UMB4787	BA3-1-2-5
UMB4787_BA39-40	Endo_NOSTRIN	0.0715665	CTL	UMB4787	BA39-40
UMB4787_BA41-42-22	Endo_NOSTRIN	0.0810374	CTL	UMB4787	BA41-42-22
UMB4787_BA44-45	Endo_NOSTRIN	0.0910406	CTL	UMB4787	BA44-45
UMB4787_BA4-6	Endo_NOSTRIN	0.100292	CTL	UMB4787	BA4-6
UMB4787_BA7	Endo_NOSTRIN	0.0881798	CTL	UMB4787	BA7
UMB4787_BA9	Endo_NOSTRIN	0.0825215	CTL	UMB4787	BA9
UMB4842_BA41-42-22	Endo_NOSTRIN	0.0772806	CTL	UMB4842	BA41-42-22
UMB4842_BA9	Endo_NOSTRIN	0.081962	CTL	UMB4842	BA9
UMB4849_BA39-40	Endo_NOSTRIN	0.0603088	ASD	UMB4849	BA39-40
UMB4849_BA7	Endo_NOSTRIN	0.0731408	ASD	UMB4849	BA7
UMB4849_BA9	Endo_NOSTRIN	0.0639577	ASD	UMB4849	BA9
UMB4899_BA7	Endo_NOSTRIN	0.13809	ASD	UMB4899	BA7
UMB4999_BA20-37	Endo_NOSTRIN	0.147841	ASD	UMB4999	BA20-37
UMB4999_BA24	Endo_NOSTRIN	0.0696772	ASD	UMB4999	BA24
UMB4999_BA3-1-2-5	Endo_NOSTRIN	0.0970141	ASD	UMB4999	BA3-1-2-5
UMB4999_BA38	Endo_NOSTRIN	0.0537092	ASD	UMB4999	BA38
UMB4999_BA39-40	Endo_NOSTRIN	0.0837174	ASD	UMB4999	BA39-40
UMB4999_BA41-42-22	Endo_NOSTRIN	0.0830236	ASD	UMB4999	BA41-42-22
UMB4999_BA44-45	Endo_NOSTRIN	0.0608349	ASD	UMB4999	BA44-45
UMB4999_BA4-6	Endo_NOSTRIN	0.122861	ASD	UMB4999	BA4-6
UMB4999_BA9	Endo_NOSTRIN	0.0796659	ASD	UMB4999	BA9
UMB5023_BA17	Endo_NOSTRIN	0.129839	ASD	UMB5023	BA17
UMB5023_BA20-37	Endo_NOSTRIN	0.123761	ASD	UMB5023	BA20-37
UMB5023_BA24	Endo_NOSTRIN	0.0866506	ASD	UMB5023	BA24
UMB5023_BA3-1-2-5	Endo_NOSTRIN	0.0861867	ASD	UMB5023	BA3-1-2-5
UMB5023_BA38	Endo_NOSTRIN	0.0395673	ASD	UMB5023	BA38
UMB5023_BA39-40	Endo_NOSTRIN	0.112894	ASD	UMB5023	BA39-40
UMB5023_BA41-42-22	Endo_NOSTRIN	0.107964	ASD	UMB5023	BA41-42-22
UMB5023_BA44-45	Endo_NOSTRIN	0.0826695	ASD	UMB5023	BA44-45
UMB5023_BA4-6	Endo_NOSTRIN	0.109465	ASD	UMB5023	BA4-6
UMB5023_BA7	Endo_NOSTRIN	0.0844576	ASD	UMB5023	BA7
UMB5023_BA9	Endo_NOSTRIN	0.120553	ASD	UMB5023	BA9
UMB5027_BA17	Endo_NOSTRIN	0.114121	ASD	UMB5027	BA17
UMB5027_BA24	Endo_NOSTRIN	0.0692899	ASD	UMB5027	BA24
UMB5027_BA39-40	Endo_NOSTRIN	0.0922314	ASD	UMB5027	BA39-40
UMB5027_BA41-42-22	Endo_NOSTRIN	0.078971	ASD	UMB5027	BA41-42-22
UMB5027_BA44-45	Endo_NOSTRIN	0.105769	ASD	UMB5027	BA44-45
UMB5027_BA7	Endo_NOSTRIN	0.0996922	ASD	UMB5027	BA7
UMB5027_BA9	Endo_NOSTRIN	0.0683647	ASD	UMB5027	BA9
UMB5079_BA41-42-22	Endo_NOSTRIN	0.0892874	CTL	UMB5079	BA41-42-22
UMB5079_BA9	Endo_NOSTRIN	0.0939326	CTL	UMB5079	BA9
UMB5115_BA17	Endo_NOSTRIN	0.120092	ASD	UMB5115	BA17
UMB5115_BA20-37	Endo_NOSTRIN	0.125066	ASD	UMB5115	BA20-37
UMB5115_BA24	Endo_NOSTRIN	0.0901041	ASD	UMB5115	BA24
UMB5115_BA3-1-2-5	Endo_NOSTRIN	0.0739543	ASD	UMB5115	BA3-1-2-5
UMB5115_BA38	Endo_NOSTRIN	0.102982	ASD	UMB5115	BA38
UMB5115_BA39-40	Endo_NOSTRIN	0.0751863	ASD	UMB5115	BA39-40
UMB5115_BA41-42-22	Endo_NOSTRIN	0.0714443	ASD	UMB5115	BA41-42-22
UMB5115_BA44-45	Endo_NOSTRIN	0.107464	ASD	UMB5115	BA44-45
UMB5115_BA4-6	Endo_NOSTRIN	0.0990573	ASD	UMB5115	BA4-6
UMB5115_BA7	Endo_NOSTRIN	0.0809405	ASD	UMB5115	BA7
UMB5115_BA9	Endo_NOSTRIN	0.0855176	ASD	UMB5115	BA9
UMB5144_BA17	Endo_NOSTRIN	0.125502	ASD	UMB5144	BA17
UMB5144_BA20-37	Endo_NOSTRIN	0.0452126	ASD	UMB5144	BA20-37
UMB5144_BA24	Endo_NOSTRIN	0.0644635	ASD	UMB5144	BA24
UMB5144_BA3-1-2-5	Endo_NOSTRIN	0.0551656	ASD	UMB5144	BA3-1-2-5
UMB5144_BA38	Endo_NOSTRIN	0.055837	ASD	UMB5144	BA38
UMB5144_BA39-40	Endo_NOSTRIN	0.075915	ASD	UMB5144	BA39-40
UMB5144_BA44-45	Endo_NOSTRIN	0.0687383	ASD	UMB5144	BA44-45
UMB5144_BA4-6	Endo_NOSTRIN	0.140524	ASD	UMB5144	BA4-6
UMB5144_BA7	Endo_NOSTRIN	0.0507641	ASD	UMB5144	BA7
UMB5144_BA9	Endo_NOSTRIN	0.0717507	ASD	UMB5144	BA9
UMB5163_BA17	Endo_NOSTRIN	0.141294	CTL	UMB5163	BA17
UMB5163_BA20-37	Endo_NOSTRIN	0.0984824	CTL	UMB5163	BA20-37
UMB5163_BA24	Endo_NOSTRIN	0.0835943	CTL	UMB5163	BA24
UMB5163_BA3-1-2-5	Endo_NOSTRIN	0.101809	CTL	UMB5163	BA3-1-2-5
UMB5163_BA38	Endo_NOSTRIN	0.0469784	CTL	UMB5163	BA38
UMB5163_BA39-40	Endo_NOSTRIN	0.0957188	CTL	UMB5163	BA39-40
UMB5163_BA41-42-22	Endo_NOSTRIN	0.0997336	CTL	UMB5163	BA41-42-22
UMB5163_BA44-45	Endo_NOSTRIN	0.0820055	CTL	UMB5163	BA44-45
UMB5163_BA4-6	Endo_NOSTRIN	0.0905821	CTL	UMB5163	BA4-6
UMB5163_BA7	Endo_NOSTRIN	0.108669	CTL	UMB5163	BA7
UMB5163_BA9	Endo_NOSTRIN	0.0891127	CTL	UMB5163	BA9
UMB5168_BA41-42-22	Endo_NOSTRIN	0.0918658	CTL	UMB5168	BA41-42-22
UMB5168_BA9	Endo_NOSTRIN	0.0688302	CTL	UMB5168	BA9
UMB5176_BA17	Endo_NOSTRIN	0.117879	ASD	UMB5176	BA17
UMB5176_BA20-37	Endo_NOSTRIN	0.0863689	ASD	UMB5176	BA20-37
UMB5176_BA24	Endo_NOSTRIN	0.0837413	ASD	UMB5176	BA24
UMB5176_BA3-1-2-5	Endo_NOSTRIN	0.0981004	ASD	UMB5176	BA3-1-2-5
UMB5176_BA38	Endo_NOSTRIN	0.0547876	ASD	UMB5176	BA38
UMB5176_BA41-42-22	Endo_NOSTRIN	0.0466395	ASD	UMB5176	BA41-42-22
UMB5176_BA44-45	Endo_NOSTRIN	0.0712827	ASD	UMB5176	BA44-45
UMB5176_BA4-6	Endo_NOSTRIN	0.072515	ASD	UMB5176	BA4-6
UMB5176_BA7	Endo_NOSTRIN	0.0513296	ASD	UMB5176	BA7
UMB5176_BA9	Endo_NOSTRIN	0.0860115	ASD	UMB5176	BA9
UMB5242_BA20-37	Endo_NOSTRIN	0.0851647	CTL	UMB5242	BA20-37
UMB5242_BA24	Endo_NOSTRIN	0.097891	CTL	UMB5242	BA24
UMB5242_BA3-1-2-5	Endo_NOSTRIN	0.0750197	CTL	UMB5242	BA3-1-2-5
UMB5242_BA38	Endo_NOSTRIN	0.0445565	CTL	UMB5242	BA38
UMB5242_BA39-40	Endo_NOSTRIN	0.104584	CTL	UMB5242	BA39-40
UMB5242_BA41-42-22	Endo_NOSTRIN	0.0652267	CTL	UMB5242	BA41-42-22
UMB5242_BA44-45	Endo_NOSTRIN	0.048454	CTL	UMB5242	BA44-45
UMB5242_BA4-6	Endo_NOSTRIN	0.0754538	CTL	UMB5242	BA4-6
UMB5242_BA7	Endo_NOSTRIN	0.0570184	CTL	UMB5242	BA7
UMB5242_BA9	Endo_NOSTRIN	0.0711374	CTL	UMB5242	BA9
UMB5278_BA41-42-22	Endo_NOSTRIN	0.0417107	ASD	UMB5278	BA41-42-22
UMB5278_BA9	Endo_NOSTRIN	0.0585833	ASD	UMB5278	BA9
UMB5282_BA38	Endo_NOSTRIN	0.0444577	CTL	UMB5282	BA38
UMB5282_BA9	Endo_NOSTRIN	0.0150675	CTL	UMB5282	BA9
UMB5297_BA17	Endo_NOSTRIN	0.173548	ASD	UMB5297	BA17
UMB5297_BA20-37	Endo_NOSTRIN	0.124609	ASD	UMB5297	BA20-37
UMB5297_BA24	Endo_NOSTRIN	0.0975456	ASD	UMB5297	BA24
UMB5297_BA3-1-2-5	Endo_NOSTRIN	0.116199	ASD	UMB5297	BA3-1-2-5
UMB5297_BA38	Endo_NOSTRIN	0.0891331	ASD	UMB5297	BA38
UMB5297_BA39-40	Endo_NOSTRIN	0.112986	ASD	UMB5297	BA39-40
UMB5297_BA41-42-22	Endo_NOSTRIN	0.127664	ASD	UMB5297	BA41-42-22
UMB5297_BA44-45	Endo_NOSTRIN	0.103963	ASD	UMB5297	BA44-45
UMB5297_BA4-6	Endo_NOSTRIN	0.117692	ASD	UMB5297	BA4-6
UMB5297_BA7	Endo_NOSTRIN	0.121894	ASD	UMB5297	BA7
UMB5297_BA9	Endo_NOSTRIN	0.107588	ASD	UMB5297	BA9
UMB5302_BA17	Endo_NOSTRIN	0.180072	ASD	UMB5302	BA17
UMB5302_BA20-37	Endo_NOSTRIN	0.145165	ASD	UMB5302	BA20-37
UMB5302_BA24	Endo_NOSTRIN	0.129723	ASD	UMB5302	BA24
UMB5302_BA3-1-2-5	Endo_NOSTRIN	0.119407	ASD	UMB5302	BA3-1-2-5
UMB5302_BA38	Endo_NOSTRIN	0.0543632	ASD	UMB5302	BA38
UMB5302_BA39-40	Endo_NOSTRIN	0.0872432	ASD	UMB5302	BA39-40
UMB5302_BA41-42-22	Endo_NOSTRIN	0.122489	ASD	UMB5302	BA41-42-22
UMB5302_BA44-45	Endo_NOSTRIN	0.117481	ASD	UMB5302	BA44-45
UMB5302_BA4-6	Endo_NOSTRIN	0.161935	ASD	UMB5302	BA4-6
UMB5302_BA7	Endo_NOSTRIN	0.151651	ASD	UMB5302	BA7
UMB5302_BA9	Endo_NOSTRIN	0.124867	ASD	UMB5302	BA9
UMB5303_BA17	Endo_NOSTRIN	0.0964389	ASD	UMB5303	BA17
UMB5303_BA20-37	Endo_NOSTRIN	0.0872155	ASD	UMB5303	BA20-37
UMB5303_BA24	Endo_NOSTRIN	0.10392	ASD	UMB5303	BA24
UMB5303_BA3-1-2-5	Endo_NOSTRIN	0.0704552	ASD	UMB5303	BA3-1-2-5
UMB5303_BA38	Endo_NOSTRIN	0.0468387	ASD	UMB5303	BA38
UMB5303_BA41-42-22	Endo_NOSTRIN	0.0677653	ASD	UMB5303	BA41-42-22
UMB5303_BA44-45	Endo_NOSTRIN	0.0636984	ASD	UMB5303	BA44-45
UMB5303_BA4-6	Endo_NOSTRIN	0.127829	ASD	UMB5303	BA4-6
UMB5303_BA7	Endo_NOSTRIN	0.0651563	ASD	UMB5303	BA7
UMB5303_BA9	Endo_NOSTRIN	0.075814	ASD	UMB5303	BA9
UMB5308_BA41-42-22	Endo_NOSTRIN	0.0343344	ASD	UMB5308	BA41-42-22
UMB5308_BA9	Endo_NOSTRIN	0.0406823	ASD	UMB5308	BA9
UMB5309_BA17	Endo_NOSTRIN	0.126124	CTL	UMB5309	BA17
UMB5309_BA20-37	Endo_NOSTRIN	0.0809108	CTL	UMB5309	BA20-37
UMB5309_BA24	Endo_NOSTRIN	0.0520743	CTL	UMB5309	BA24
UMB5309_BA3-1-2-5	Endo_NOSTRIN	0.0910739	CTL	UMB5309	BA3-1-2-5
UMB5309_BA38	Endo_NOSTRIN	0.0337803	CTL	UMB5309	BA38
UMB5309_BA39-40	Endo_NOSTRIN	0.0932402	CTL	UMB5309	BA39-40
UMB5309_BA41-42-22	Endo_NOSTRIN	0.113986	CTL	UMB5309	BA41-42-22
UMB5309_BA44-45	Endo_NOSTRIN	0.084844	CTL	UMB5309	BA44-45
UMB5309_BA4-6	Endo_NOSTRIN	0.0784009	CTL	UMB5309	BA4-6
UMB5309_BA7	Endo_NOSTRIN	0.0679229	CTL	UMB5309	BA7
UMB5309_BA9	Endo_NOSTRIN	0.0781935	CTL	UMB5309	BA9
UMB5340_BA17	Endo_NOSTRIN	0.108409	ASD	UMB5340	BA17
UMB5340_BA24	Endo_NOSTRIN	0.0933769	ASD	UMB5340	BA24
UMB5340_BA3-1-2-5	Endo_NOSTRIN	0.127992	ASD	UMB5340	BA3-1-2-5
UMB5340_BA38	Endo_NOSTRIN	0.0661881	ASD	UMB5340	BA38
UMB5340_BA39-40	Endo_NOSTRIN	0.156681	ASD	UMB5340	BA39-40
UMB5340_BA41-42-22	Endo_NOSTRIN	0.0979535	ASD	UMB5340	BA41-42-22
UMB5340_BA44-45	Endo_NOSTRIN	0.0640881	ASD	UMB5340	BA44-45
UMB5340_BA4-6	Endo_NOSTRIN	0.0902994	ASD	UMB5340	BA4-6
UMB5340_BA7	Endo_NOSTRIN	0.127991	ASD	UMB5340	BA7
UMB5340_BA9	Endo_NOSTRIN	0.0752108	ASD	UMB5340	BA9
UMB5342_BA41-42-22	Endo_NOSTRIN	0.10502	CTL	UMB5342	BA41-42-22
UMB5342_BA9	Endo_NOSTRIN	0.0994705	CTL	UMB5342	BA9
UMB5391_BA38	Endo_NOSTRIN	0.0489774	CTL	UMB5391	BA38
UMB5391_BA9	Endo_NOSTRIN	0.0794977	CTL	UMB5391	BA9
UMB5558_BA38	Endo_NOSTRIN	0.0988565	CTL	UMB5558	BA38
UMB5558_BA9	Endo_NOSTRIN	0.0759152	CTL	UMB5558	BA9
A012-12_BA41-42-22	Exc_FEZF2	0.183758	CTL	A012-12	BA41-42-22
A012-12_BA9	Exc_FEZF2	0.193628	CTL	A012-12	BA9
A358-08_BA41-42-22	Exc_FEZF2	0.171852	CTL	A358-08	BA41-42-22
A358-08_BA9	Exc_FEZF2	0.199194	CTL	A358-08	BA9
AN00142_BA9	Exc_FEZF2	0.20446	CTL	AN00142	BA9
AN00493_BA17	Exc_FEZF2	0.211735	ASD	AN00493	BA17
AN00493_BA20-37	Exc_FEZF2	0.163984	ASD	AN00493	BA20-37
AN00493_BA24	Exc_FEZF2	0.180159	ASD	AN00493	BA24
AN00493_BA41-42-22	Exc_FEZF2	0.148039	ASD	AN00493	BA41-42-22
AN00493_BA4-6	Exc_FEZF2	0.173274	ASD	AN00493	BA4-6
AN00493_BA7	Exc_FEZF2	0.203704	ASD	AN00493	BA7
AN00493_BA9	Exc_FEZF2	0.20672	ASD	AN00493	BA9
AN00544_BA17	Exc_FEZF2	0.184843	CTL	AN00544	BA17
AN00544_BA24	Exc_FEZF2	0.209469	CTL	AN00544	BA24
AN00544_BA3-1-2-5	Exc_FEZF2	0.175396	CTL	AN00544	BA3-1-2-5
AN00544_BA38	Exc_FEZF2	0.176184	CTL	AN00544	BA38
AN00544_BA39-40	Exc_FEZF2	0.147376	CTL	AN00544	BA39-40
AN00544_BA7	Exc_FEZF2	0.147146	CTL	AN00544	BA7
AN00544_BA9	Exc_FEZF2	0.188177	CTL	AN00544	BA9
AN00764_BA17	Exc_FEZF2	0.197007	ASD	AN00764	BA17
AN00764_BA20-37	Exc_FEZF2	0.194062	ASD	AN00764	BA20-37
AN00764_BA3-1-2-5	Exc_FEZF2	0.175634	ASD	AN00764	BA3-1-2-5
AN00764_BA41-42-22	Exc_FEZF2	0.174237	ASD	AN00764	BA41-42-22
AN00764_BA4-6	Exc_FEZF2	0.165113	ASD	AN00764	BA4-6
AN00764_BA9	Exc_FEZF2	0.166673	ASD	AN00764	BA9
AN01093_BA41-42-22	Exc_FEZF2	0.139575	ASD	AN01093	BA41-42-22
AN01093_BA44-45	Exc_FEZF2	0.136089	ASD	AN01093	BA44-45
AN01093_BA7	Exc_FEZF2	0.140757	ASD	AN01093	BA7
AN01093_BA9	Exc_FEZF2	0.152507	ASD	AN01093	BA9
AN01125_BA9	Exc_FEZF2	0.20621	CTL	AN01125	BA9
AN01410_BA17	Exc_FEZF2	0.161467	CTL	AN01410	BA17
AN01410_BA20-37	Exc_FEZF2	0.169146	CTL	AN01410	BA20-37
AN01410_BA24	Exc_FEZF2	0.174669	CTL	AN01410	BA24
AN01410_BA3-1-2-5	Exc_FEZF2	0.183489	CTL	AN01410	BA3-1-2-5
AN01410_BA39-40	Exc_FEZF2	0.16163	CTL	AN01410	BA39-40
AN01410_BA41-42-22	Exc_FEZF2	0.0602538	CTL	AN01410	BA41-42-22
AN01410_BA7	Exc_FEZF2	0.191885	CTL	AN01410	BA7
AN01410_BA9	Exc_FEZF2	0.184371	CTL	AN01410	BA9
AN01570_BA20-37	Exc_FEZF2	0.247396	ASD	AN01570	BA20-37
AN01570_BA24	Exc_FEZF2	0.168244	ASD	AN01570	BA24
AN01570_BA3-1-2-5	Exc_FEZF2	0.194219	ASD	AN01570	BA3-1-2-5
AN01570_BA38	Exc_FEZF2	0.169152	ASD	AN01570	BA38
AN01570_BA39-40	Exc_FEZF2	0.191848	ASD	AN01570	BA39-40
AN01570_BA41-42-22	Exc_FEZF2	0.194711	ASD	AN01570	BA41-42-22
AN01570_BA44-45	Exc_FEZF2	0.201131	ASD	AN01570	BA44-45
AN01570_BA4-6	Exc_FEZF2	0.205713	ASD	AN01570	BA4-6
AN01570_BA7	Exc_FEZF2	0.186356	ASD	AN01570	BA7
AN01570_BA9	Exc_FEZF2	0.196815	ASD	AN01570	BA9
AN01971_BA17	Exc_FEZF2	0.232537	ASD	AN01971	BA17
AN01971_BA24	Exc_FEZF2	0.239437	ASD	AN01971	BA24
AN01971_BA38	Exc_FEZF2	0.0732042	ASD	AN01971	BA38
AN01971_BA39-40	Exc_FEZF2	0.239543	ASD	AN01971	BA39-40
AN01971_BA41-42-22	Exc_FEZF2	0.214418	ASD	AN01971	BA41-42-22
AN01971_BA9	Exc_FEZF2	0.233476	ASD	AN01971	BA9
AN02987_BA17	Exc_FEZF2	0.0600076	ASD	AN02987	BA17
AN02987_BA24	Exc_FEZF2	0.15298	ASD	AN02987	BA24
AN02987_BA3-1-2-5	Exc_FEZF2	0.10881	ASD	AN02987	BA3-1-2-5
AN02987_BA38	Exc_FEZF2	0.143862	ASD	AN02987	BA38
AN02987_BA39-40	Exc_FEZF2	0.135975	ASD	AN02987	BA39-40
AN02987_BA41-42-22	Exc_FEZF2	0.122072	ASD	AN02987	BA41-42-22
AN02987_BA44-45	Exc_FEZF2	0.160352	ASD	AN02987	BA44-45
AN02987_BA4-6	Exc_FEZF2	0.124134	ASD	AN02987	BA4-6
AN02987_BA7	Exc_FEZF2	0.153377	ASD	AN02987	BA7
AN02987_BA9	Exc_FEZF2	0.106099	ASD	AN02987	BA9
AN03217_BA17	Exc_FEZF2	0.140174	CTL	AN03217	BA17
AN03217_BA20-37	Exc_FEZF2	0.19006	CTL	AN03217	BA20-37
AN03217_BA3-1-2-5	Exc_FEZF2	0.200912	CTL	AN03217	BA3-1-2-5
AN03217_BA38	Exc_FEZF2	0.199121	CTL	AN03217	BA38
AN03217_BA39-40	Exc_FEZF2	0.175423	CTL	AN03217	BA39-40
AN03217_BA41-42-22	Exc_FEZF2	0.176592	CTL	AN03217	BA41-42-22
AN03217_BA44-45	Exc_FEZF2	0.174838	CTL	AN03217	BA44-45
AN03217_BA4-6	Exc_FEZF2	0.195958	CTL	AN03217	BA4-6
AN03217_BA7	Exc_FEZF2	0.161077	CTL	AN03217	BA7
AN03217_BA9	Exc_FEZF2	0.189542	CTL	AN03217	BA9
AN03345_BA20-37	Exc_FEZF2	0.0355589	ASD	AN03345	BA20-37
AN03345_BA24	Exc_FEZF2	0.160308	ASD	AN03345	BA24
AN03345_BA3-1-2-5	Exc_FEZF2	0.190699	ASD	AN03345	BA3-1-2-5
AN03345_BA39-40	Exc_FEZF2	0.169135	ASD	AN03345	BA39-40
AN03345_BA41-42-22	Exc_FEZF2	0.184061	ASD	AN03345	BA41-42-22
AN03345_BA4-6	Exc_FEZF2	0.193146	ASD	AN03345	BA4-6
AN03345_BA7	Exc_FEZF2	0.137999	ASD	AN03345	BA7
AN03345_BA9	Exc_FEZF2	0.191412	ASD	AN03345	BA9
AN03632_BA20-37	Exc_FEZF2	0.169603	ASD	AN03632	BA20-37
AN03632_BA24	Exc_FEZF2	0.220309	ASD	AN03632	BA24
AN03632_BA3-1-2-5	Exc_FEZF2	0.201943	ASD	AN03632	BA3-1-2-5
AN03632_BA38	Exc_FEZF2	0.200709	ASD	AN03632	BA38
AN03632_BA39-40	Exc_FEZF2	0.175253	ASD	AN03632	BA39-40
AN03632_BA41-42-22	Exc_FEZF2	0.18981	ASD	AN03632	BA41-42-22
AN03632_BA44-45	Exc_FEZF2	0.205966	ASD	AN03632	BA44-45
AN03632_BA7	Exc_FEZF2	0.184066	ASD	AN03632	BA7
AN03632_BA9	Exc_FEZF2	0.196914	ASD	AN03632	BA9
AN04166_BA17	Exc_FEZF2	0.184345	ASD	AN04166	BA17
AN04166_BA24	Exc_FEZF2	0.219534	ASD	AN04166	BA24
AN04166_BA3-1-2-5	Exc_FEZF2	0.18668	ASD	AN04166	BA3-1-2-5
AN04166_BA38	Exc_FEZF2	0.173911	ASD	AN04166	BA38
AN04166_BA39-40	Exc_FEZF2	0.210661	ASD	AN04166	BA39-40
AN04166_BA41-42-22	Exc_FEZF2	0.220679	ASD	AN04166	BA41-42-22
AN04166_BA44-45	Exc_FEZF2	0.187985	ASD	AN04166	BA44-45
AN04166_BA4-6	Exc_FEZF2	0.196461	ASD	AN04166	BA4-6
AN04166_BA7	Exc_FEZF2	0.186155	ASD	AN04166	BA7
AN04166_BA9	Exc_FEZF2	0.200814	ASD	AN04166	BA9
AN04479_BA17	Exc_FEZF2	0.181494	CTL	AN04479	BA17
AN04479_BA20-37	Exc_FEZF2	0.201468	CTL	AN04479	BA20-37
AN04479_BA3-1-2-5	Exc_FEZF2	0.186364	CTL	AN04479	BA3-1-2-5
AN04479_BA39-40	Exc_FEZF2	0.194277	CTL	AN04479	BA39-40
AN04479_BA41-42-22	Exc_FEZF2	0.183367	CTL	AN04479	BA41-42-22
AN04479_BA4-6	Exc_FEZF2	0.204889	CTL	AN04479	BA4-6
AN04479_BA7	Exc_FEZF2	0.191555	CTL	AN04479	BA7
AN04479_BA9	Exc_FEZF2	0.175572	CTL	AN04479	BA9
AN04682_BA41-42-22	Exc_FEZF2	0.212712	ASD	AN04682	BA41-42-22
AN04682_BA9	Exc_FEZF2	0.211071	ASD	AN04682	BA9
AN06420_BA17	Exc_FEZF2	0.172839	ASD	AN06420	BA17
AN06420_BA24	Exc_FEZF2	0.202496	ASD	AN06420	BA24
AN06420_BA3-1-2-5	Exc_FEZF2	0.171611	ASD	AN06420	BA3-1-2-5
AN06420_BA38	Exc_FEZF2	0.198563	ASD	AN06420	BA38
AN06420_BA39-40	Exc_FEZF2	0.175499	ASD	AN06420	BA39-40
AN06420_BA41-42-22	Exc_FEZF2	0.198961	ASD	AN06420	BA41-42-22
AN06420_BA44-45	Exc_FEZF2	0.18006	ASD	AN06420	BA44-45
AN06420_BA7	Exc_FEZF2	0.209798	ASD	AN06420	BA7
AN06420_BA9	Exc_FEZF2	0.215054	ASD	AN06420	BA9
AN07176_BA17	Exc_FEZF2	0.183236	CTL	AN07176	BA17
AN07176_BA20-37	Exc_FEZF2	0.206693	CTL	AN07176	BA20-37
AN07176_BA24	Exc_FEZF2	0.208521	CTL	AN07176	BA24
AN07176_BA3-1-2-5	Exc_FEZF2	0.209053	CTL	AN07176	BA3-1-2-5
AN07176_BA38	Exc_FEZF2	0.21045	CTL	AN07176	BA38
AN07176_BA39-40	Exc_FEZF2	0.176854	CTL	AN07176	BA39-40
AN07176_BA41-42-22	Exc_FEZF2	0.185244	CTL	AN07176	BA41-42-22
AN07176_BA4-6	Exc_FEZF2	0.213054	CTL	AN07176	BA4-6
AN07176_BA7	Exc_FEZF2	0.183814	CTL	AN07176	BA7
AN07176_BA9	Exc_FEZF2	0.20615	CTL	AN07176	BA9
AN07444_BA17	Exc_FEZF2	0.21128	CTL	AN07444	BA17
AN07444_BA20-37	Exc_FEZF2	0.213739	CTL	AN07444	BA20-37
AN07444_BA24	Exc_FEZF2	0.205274	CTL	AN07444	BA24
AN07444_BA3-1-2-5	Exc_FEZF2	0.197487	CTL	AN07444	BA3-1-2-5
AN07444_BA38	Exc_FEZF2	0.209031	CTL	AN07444	BA38
AN07444_BA39-40	Exc_FEZF2	0.187081	CTL	AN07444	BA39-40
AN07444_BA41-42-22	Exc_FEZF2	0.176422	CTL	AN07444	BA41-42-22
AN07444_BA44-45	Exc_FEZF2	0.204644	CTL	AN07444	BA44-45
AN07444_BA4-6	Exc_FEZF2	0.178138	CTL	AN07444	BA4-6
AN07444_BA7	Exc_FEZF2	0.195926	CTL	AN07444	BA7
AN07444_BA9	Exc_FEZF2	0.202144	CTL	AN07444	BA9
AN08043_BA17	Exc_FEZF2	0.194354	ASD	AN08043	BA17
AN08043_BA20-37	Exc_FEZF2	0.201512	ASD	AN08043	BA20-37
AN08043_BA24	Exc_FEZF2	0.179834	ASD	AN08043	BA24
AN08043_BA3-1-2-5	Exc_FEZF2	0.192379	ASD	AN08043	BA3-1-2-5
AN08043_BA39-40	Exc_FEZF2	0.153048	ASD	AN08043	BA39-40
AN08043_BA41-42-22	Exc_FEZF2	0.177702	ASD	AN08043	BA41-42-22
AN08043_BA44-45	Exc_FEZF2	0.180658	ASD	AN08043	BA44-45
AN08043_BA4-6	Exc_FEZF2	0.18719	ASD	AN08043	BA4-6
AN08043_BA7	Exc_FEZF2	0.16874	ASD	AN08043	BA7
AN08043_BA9	Exc_FEZF2	0.187048	ASD	AN08043	BA9
AN08161_BA20-37	Exc_FEZF2	0.161569	CTL	AN08161	BA20-37
AN08161_BA3-1-2-5	Exc_FEZF2	0.175507	CTL	AN08161	BA3-1-2-5
AN08161_BA38	Exc_FEZF2	0.145355	CTL	AN08161	BA38
AN08161_BA39-40	Exc_FEZF2	0.169913	CTL	AN08161	BA39-40
AN08161_BA41-42-22	Exc_FEZF2	0.176439	CTL	AN08161	BA41-42-22
AN08161_BA44-45	Exc_FEZF2	0.205148	CTL	AN08161	BA44-45
AN08161_BA7	Exc_FEZF2	0.17748	CTL	AN08161	BA7
AN08161_BA9	Exc_FEZF2	0.197701	CTL	AN08161	BA9
AN08166_BA17	Exc_FEZF2	0.155775	ASD	AN08166	BA17
AN08166_BA20-37	Exc_FEZF2	0.202174	ASD	AN08166	BA20-37
AN08166_BA24	Exc_FEZF2	0.197875	ASD	AN08166	BA24
AN08166_BA3-1-2-5	Exc_FEZF2	0.17109	ASD	AN08166	BA3-1-2-5
AN08166_BA38	Exc_FEZF2	0.195218	ASD	AN08166	BA38
AN08166_BA39-40	Exc_FEZF2	0.16801	ASD	AN08166	BA39-40
AN08166_BA41-42-22	Exc_FEZF2	0.176338	ASD	AN08166	BA41-42-22
AN08166_BA4-6	Exc_FEZF2	0.181586	ASD	AN08166	BA4-6
AN08166_BA7	Exc_FEZF2	0.181385	ASD	AN08166	BA7
AN08166_BA9	Exc_FEZF2	0.193691	ASD	AN08166	BA9
AN08677_BA17	Exc_FEZF2	0.146439	CTL	AN08677	BA17
AN08677_BA20-37	Exc_FEZF2	0.250418	CTL	AN08677	BA20-37
AN08677_BA24	Exc_FEZF2	0.214963	CTL	AN08677	BA24
AN08677_BA39-40	Exc_FEZF2	0.174691	CTL	AN08677	BA39-40
AN08677_BA41-42-22	Exc_FEZF2	0.186837	CTL	AN08677	BA41-42-22
AN08677_BA4-6	Exc_FEZF2	0.174326	CTL	AN08677	BA4-6
AN08677_BA7	Exc_FEZF2	0.195569	CTL	AN08677	BA7
AN08792_BA17	Exc_FEZF2	0.203903	ASD	AN08792	BA17
AN08792_BA24	Exc_FEZF2	0.255942	ASD	AN08792	BA24
AN08792_BA3-1-2-5	Exc_FEZF2	0.198204	ASD	AN08792	BA3-1-2-5
AN08792_BA38	Exc_FEZF2	0.237042	ASD	AN08792	BA38
AN08792_BA39-40	Exc_FEZF2	0.272921	ASD	AN08792	BA39-40
AN08792_BA41-42-22	Exc_FEZF2	0.212659	ASD	AN08792	BA41-42-22
AN08792_BA4-6	Exc_FEZF2	0.209127	ASD	AN08792	BA4-6
AN08792_BA7	Exc_FEZF2	0.218642	ASD	AN08792	BA7
AN08792_BA9	Exc_FEZF2	0.232595	ASD	AN08792	BA9
AN08873_BA17	Exc_FEZF2	0.195658	ASD	AN08873	BA17
AN08873_BA20-37	Exc_FEZF2	0.214785	ASD	AN08873	BA20-37
AN08873_BA24	Exc_FEZF2	0.193459	ASD	AN08873	BA24
AN08873_BA3-1-2-5	Exc_FEZF2	0.182729	ASD	AN08873	BA3-1-2-5
AN08873_BA38	Exc_FEZF2	0.185837	ASD	AN08873	BA38
AN08873_BA39-40	Exc_FEZF2	0.191133	ASD	AN08873	BA39-40
AN08873_BA41-42-22	Exc_FEZF2	0.188405	ASD	AN08873	BA41-42-22
AN08873_BA44-45	Exc_FEZF2	0.187723	ASD	AN08873	BA44-45
AN08873_BA4-6	Exc_FEZF2	0.191373	ASD	AN08873	BA4-6
AN08873_BA7	Exc_FEZF2	0.181977	ASD	AN08873	BA7
AN08873_BA9	Exc_FEZF2	0.182677	ASD	AN08873	BA9
AN09714_BA20-37	Exc_FEZF2	0.225944	ASD	AN09714	BA20-37
AN09714_BA24	Exc_FEZF2	0.232799	ASD	AN09714	BA24
AN09714_BA3-1-2-5	Exc_FEZF2	0.228327	ASD	AN09714	BA3-1-2-5
AN09714_BA38	Exc_FEZF2	0.0567563	ASD	AN09714	BA38
AN09714_BA39-40	Exc_FEZF2	0.258861	ASD	AN09714	BA39-40
AN09714_BA41-42-22	Exc_FEZF2	0.220191	ASD	AN09714	BA41-42-22
AN09714_BA44-45	Exc_FEZF2	0.226417	ASD	AN09714	BA44-45
AN09714_BA4-6	Exc_FEZF2	0.203808	ASD	AN09714	BA4-6
AN09714_BA7	Exc_FEZF2	0.235573	ASD	AN09714	BA7
AN09714_BA9	Exc_FEZF2	0.229734	ASD	AN09714	BA9
AN09730_BA17	Exc_FEZF2	0.151047	ASD	AN09730	BA17
AN09730_BA24	Exc_FEZF2	0.206511	ASD	AN09730	BA24
AN09730_BA3-1-2-5	Exc_FEZF2	0.172333	ASD	AN09730	BA3-1-2-5
AN09730_BA38	Exc_FEZF2	0.192577	ASD	AN09730	BA38
AN09730_BA39-40	Exc_FEZF2	0.195483	ASD	AN09730	BA39-40
AN09730_BA4-6	Exc_FEZF2	0.212741	ASD	AN09730	BA4-6
AN09730_BA7	Exc_FEZF2	0.185258	ASD	AN09730	BA7
AN09730_BA9	Exc_FEZF2	0.210212	ASD	AN09730	BA9
AN10028_BA9	Exc_FEZF2	0.18596	CTL	AN10028	BA9
AN10679_BA17	Exc_FEZF2	0.162803	CTL	AN10679	BA17
AN10679_BA20-37	Exc_FEZF2	0.181321	CTL	AN10679	BA20-37
AN10679_BA24	Exc_FEZF2	0.185402	CTL	AN10679	BA24
AN10679_BA3-1-2-5	Exc_FEZF2	0.163431	CTL	AN10679	BA3-1-2-5
AN10679_BA39-40	Exc_FEZF2	0.172159	CTL	AN10679	BA39-40
AN10679_BA41-42-22	Exc_FEZF2	0.188647	CTL	AN10679	BA41-42-22
AN10679_BA4-6	Exc_FEZF2	0.16466	CTL	AN10679	BA4-6
AN10679_BA7	Exc_FEZF2	0.159625	CTL	AN10679	BA7
AN10679_BA9	Exc_FEZF2	0.195744	CTL	AN10679	BA9
AN10723_BA20-37	Exc_FEZF2	0.198514	CTL	AN10723	BA20-37
AN10723_BA3-1-2-5	Exc_FEZF2	0.203148	CTL	AN10723	BA3-1-2-5
AN10723_BA38	Exc_FEZF2	0.212776	CTL	AN10723	BA38
AN10723_BA39-40	Exc_FEZF2	0.189386	CTL	AN10723	BA39-40
AN10723_BA41-42-22	Exc_FEZF2	0.193477	CTL	AN10723	BA41-42-22
AN10723_BA4-6	Exc_FEZF2	0.195196	CTL	AN10723	BA4-6
AN10723_BA7	Exc_FEZF2	0.186013	CTL	AN10723	BA7
AN10723_BA9	Exc_FEZF2	0.213628	CTL	AN10723	BA9
AN10833_BA17	Exc_FEZF2	0.192117	CTL	AN10833	BA17
AN10833_BA20-37	Exc_FEZF2	0.192432	CTL	AN10833	BA20-37
AN10833_BA24	Exc_FEZF2	0.203197	CTL	AN10833	BA24
AN10833_BA3-1-2-5	Exc_FEZF2	0.205347	CTL	AN10833	BA3-1-2-5
AN10833_BA39-40	Exc_FEZF2	0.163988	CTL	AN10833	BA39-40
AN10833_BA41-42-22	Exc_FEZF2	0.186519	CTL	AN10833	BA41-42-22
AN10833_BA4-6	Exc_FEZF2	0.202661	CTL	AN10833	BA4-6
AN10833_BA9	Exc_FEZF2	0.211343	CTL	AN10833	BA9
AN11796_BA20-37	Exc_FEZF2	0.219695	ASD	AN11796	BA20-37
AN11796_BA24	Exc_FEZF2	0.0937144	ASD	AN11796	BA24
AN11796_BA38	Exc_FEZF2	0.211483	ASD	AN11796	BA38
AN11796_BA39-40	Exc_FEZF2	0.118401	ASD	AN11796	BA39-40
AN11796_BA41-42-22	Exc_FEZF2	0.217717	ASD	AN11796	BA41-42-22
AN11796_BA44-45	Exc_FEZF2	0.228552	ASD	AN11796	BA44-45
AN11796_BA4-6	Exc_FEZF2	0.17336	ASD	AN11796	BA4-6
AN11796_BA7	Exc_FEZF2	0.14855	ASD	AN11796	BA7
AN11796_BA9	Exc_FEZF2	0.231789	ASD	AN11796	BA9
AN11864_BA41-42-22	Exc_FEZF2	0.169543	CTL	AN11864	BA41-42-22
AN11864_BA9	Exc_FEZF2	0.173309	CTL	AN11864	BA9
AN11989_BA17	Exc_FEZF2	0.217007	ASD	AN11989	BA17
AN11989_BA20-37	Exc_FEZF2	0.251193	ASD	AN11989	BA20-37
AN11989_BA24	Exc_FEZF2	0.243173	ASD	AN11989	BA24
AN11989_BA3-1-2-5	Exc_FEZF2	0.182732	ASD	AN11989	BA3-1-2-5
AN11989_BA38	Exc_FEZF2	0.18504	ASD	AN11989	BA38
AN11989_BA41-42-22	Exc_FEZF2	0.193662	ASD	AN11989	BA41-42-22
AN11989_BA44-45	Exc_FEZF2	0.238847	ASD	AN11989	BA44-45
AN11989_BA7	Exc_FEZF2	0.221199	ASD	AN11989	BA7
AN11989_BA9	Exc_FEZF2	0.0215224	ASD	AN11989	BA9
AN12137_BA17	Exc_FEZF2	0.144347	CTL	AN12137	BA17
AN12137_BA20-37	Exc_FEZF2	0.19493	CTL	AN12137	BA20-37
AN12137_BA24	Exc_FEZF2	0.208286	CTL	AN12137	BA24
AN12137_BA3-1-2-5	Exc_FEZF2	0.165815	CTL	AN12137	BA3-1-2-5
AN12137_BA39-40	Exc_FEZF2	0.176234	CTL	AN12137	BA39-40
AN12137_BA41-42-22	Exc_FEZF2	0.146876	CTL	AN12137	BA41-42-22
AN12137_BA44-45	Exc_FEZF2	0.203818	CTL	AN12137	BA44-45
AN12137_BA4-6	Exc_FEZF2	0.216104	CTL	AN12137	BA4-6
AN12137_BA7	Exc_FEZF2	0.189788	CTL	AN12137	BA7
AN12137_BA9	Exc_FEZF2	0.204002	CTL	AN12137	BA9
AN12240_BA9	Exc_FEZF2	0.222258	CTL	AN12240	BA9
AN12457_BA17	Exc_FEZF2	0.159753	ASD	AN12457	BA17
AN12457_BA20-37	Exc_FEZF2	0.187637	ASD	AN12457	BA20-37
AN12457_BA24	Exc_FEZF2	0.204686	ASD	AN12457	BA24
AN12457_BA3-1-2-5	Exc_FEZF2	0.168792	ASD	AN12457	BA3-1-2-5
AN12457_BA38	Exc_FEZF2	0.198307	ASD	AN12457	BA38
AN12457_BA39-40	Exc_FEZF2	0.148386	ASD	AN12457	BA39-40
AN12457_BA41-42-22	Exc_FEZF2	0.213359	ASD	AN12457	BA41-42-22
AN12457_BA44-45	Exc_FEZF2	0.202598	ASD	AN12457	BA44-45
AN12457_BA4-6	Exc_FEZF2	0.197552	ASD	AN12457	BA4-6
AN12457_BA9	Exc_FEZF2	0.184172	ASD	AN12457	BA9
AN13295_BA17	Exc_FEZF2	0.154744	CTL	AN13295	BA17
AN13295_BA20-37	Exc_FEZF2	0.169233	CTL	AN13295	BA20-37
AN13295_BA24	Exc_FEZF2	0.0904857	CTL	AN13295	BA24
AN13295_BA3-1-2-5	Exc_FEZF2	0.160166	CTL	AN13295	BA3-1-2-5
AN13295_BA39-40	Exc_FEZF2	0.182159	CTL	AN13295	BA39-40
AN13295_BA41-42-22	Exc_FEZF2	0.163301	CTL	AN13295	BA41-42-22
AN13295_BA44-45	Exc_FEZF2	0.184624	CTL	AN13295	BA44-45
AN13295_BA4-6	Exc_FEZF2	0.175402	CTL	AN13295	BA4-6
AN13295_BA7	Exc_FEZF2	0.158548	CTL	AN13295	BA7
AN13295_BA9	Exc_FEZF2	0.19388	CTL	AN13295	BA9
AN13872_BA17	Exc_FEZF2	0.169591	ASD	AN13872	BA17
AN13872_BA20-37	Exc_FEZF2	0.178321	ASD	AN13872	BA20-37
AN13872_BA24	Exc_FEZF2	0.194719	ASD	AN13872	BA24
AN13872_BA3-1-2-5	Exc_FEZF2	0.185594	ASD	AN13872	BA3-1-2-5
AN13872_BA38	Exc_FEZF2	0.199989	ASD	AN13872	BA38
AN13872_BA39-40	Exc_FEZF2	0.179275	ASD	AN13872	BA39-40
AN13872_BA41-42-22	Exc_FEZF2	0.179149	ASD	AN13872	BA41-42-22
AN13872_BA44-45	Exc_FEZF2	0.187458	ASD	AN13872	BA44-45
AN13872_BA4-6	Exc_FEZF2	0.183369	ASD	AN13872	BA4-6
AN13872_BA7	Exc_FEZF2	0.181273	ASD	AN13872	BA7
AN13872_BA9	Exc_FEZF2	0.204955	ASD	AN13872	BA9
AN14757_BA17	Exc_FEZF2	0.195761	CTL	AN14757	BA17
AN14757_BA20-37	Exc_FEZF2	0.148043	CTL	AN14757	BA20-37
AN14757_BA38	Exc_FEZF2	0.191367	CTL	AN14757	BA38
AN14757_BA41-42-22	Exc_FEZF2	0.191846	CTL	AN14757	BA41-42-22
AN14757_BA44-45	Exc_FEZF2	0.192629	CTL	AN14757	BA44-45
AN14757_BA4-6	Exc_FEZF2	0.215956	CTL	AN14757	BA4-6
AN14757_BA7	Exc_FEZF2	0.189758	CTL	AN14757	BA7
AN14757_BA9	Exc_FEZF2	0.199611	CTL	AN14757	BA9
AN15088_BA17	Exc_FEZF2	0.185285	CTL	AN15088	BA17
AN15088_BA3-1-2-5	Exc_FEZF2	0.185285	CTL	AN15088	BA3-1-2-5
AN15088_BA39-40	Exc_FEZF2	0.190096	CTL	AN15088	BA39-40
AN15088_BA41-42-22	Exc_FEZF2	0.154966	CTL	AN15088	BA41-42-22
AN15088_BA4-6	Exc_FEZF2	0.201272	CTL	AN15088	BA4-6
AN15088_BA7	Exc_FEZF2	0.183041	CTL	AN15088	BA7
AN15088_BA9	Exc_FEZF2	0.182374	CTL	AN15088	BA9
AN15566_BA17	Exc_FEZF2	0.165445	CTL	AN15566	BA17
AN15566_BA24	Exc_FEZF2	0.19716	CTL	AN15566	BA24
AN15566_BA3-1-2-5	Exc_FEZF2	0.178412	CTL	AN15566	BA3-1-2-5
AN15566_BA38	Exc_FEZF2	0.174221	CTL	AN15566	BA38
AN15566_BA39-40	Exc_FEZF2	0.157634	CTL	AN15566	BA39-40
AN15566_BA44-45	Exc_FEZF2	0.180211	CTL	AN15566	BA44-45
AN15566_BA4-6	Exc_FEZF2	0.180483	CTL	AN15566	BA4-6
AN15566_BA7	Exc_FEZF2	0.177009	CTL	AN15566	BA7
AN15566_BA9	Exc_FEZF2	0.186557	CTL	AN15566	BA9
AN16115_BA17	Exc_FEZF2	0.176997	ASD	AN16115	BA17
AN16115_BA24	Exc_FEZF2	0.212825	ASD	AN16115	BA24
AN16115_BA3-1-2-5	Exc_FEZF2	0.195431	ASD	AN16115	BA3-1-2-5
AN16115_BA38	Exc_FEZF2	0.194194	ASD	AN16115	BA38
AN16115_BA39-40	Exc_FEZF2	0.201965	ASD	AN16115	BA39-40
AN16115_BA41-42-22	Exc_FEZF2	0.216368	ASD	AN16115	BA41-42-22
AN16115_BA44-45	Exc_FEZF2	0.213534	ASD	AN16115	BA44-45
AN16115_BA4-6	Exc_FEZF2	0.218741	ASD	AN16115	BA4-6
AN16115_BA7	Exc_FEZF2	0.202502	ASD	AN16115	BA7
AN16115_BA9	Exc_FEZF2	0.191667	ASD	AN16115	BA9
AN16641_BA17	Exc_FEZF2	0.17365	ASD	AN16641	BA17
AN16641_BA39-40	Exc_FEZF2	0.18036	ASD	AN16641	BA39-40
AN16641_BA41-42-22	Exc_FEZF2	0.192087	ASD	AN16641	BA41-42-22
AN16641_BA7	Exc_FEZF2	0.114858	ASD	AN16641	BA7
AN16641_BA9	Exc_FEZF2	0.194228	ASD	AN16641	BA9
AN17254_BA17	Exc_FEZF2	0.0983557	ASD	AN17254	BA17
AN17254_BA20-37	Exc_FEZF2	0.157576	ASD	AN17254	BA20-37
AN17254_BA24	Exc_FEZF2	0.138508	ASD	AN17254	BA24
AN17254_BA38	Exc_FEZF2	0.163753	ASD	AN17254	BA38
AN17254_BA41-42-22	Exc_FEZF2	0.0971011	ASD	AN17254	BA41-42-22
AN17254_BA44-45	Exc_FEZF2	0.197255	ASD	AN17254	BA44-45
AN17254_BA4-6	Exc_FEZF2	0.166486	ASD	AN17254	BA4-6
AN17254_BA7	Exc_FEZF2	0.142018	ASD	AN17254	BA7
AN17254_BA9	Exc_FEZF2	0.178832	ASD	AN17254	BA9
AN17425_BA17	Exc_FEZF2	0.185527	CTL	AN17425	BA17
AN17425_BA24	Exc_FEZF2	0.197981	CTL	AN17425	BA24
AN17425_BA3-1-2-5	Exc_FEZF2	0.203926	CTL	AN17425	BA3-1-2-5
AN17425_BA38	Exc_FEZF2	0.217622	CTL	AN17425	BA38
AN17425_BA39-40	Exc_FEZF2	0.185913	CTL	AN17425	BA39-40
AN17425_BA41-42-22	Exc_FEZF2	0.195661	CTL	AN17425	BA41-42-22
AN17425_BA4-6	Exc_FEZF2	0.209606	CTL	AN17425	BA4-6
AN17425_BA7	Exc_FEZF2	0.193399	CTL	AN17425	BA7
AN17425_BA9	Exc_FEZF2	0.201407	CTL	AN17425	BA9
AN17515_BA17	Exc_FEZF2	0.221935	ASD	AN17515	BA17
AN17515_BA20-37	Exc_FEZF2	0.213145	ASD	AN17515	BA20-37
AN17515_BA24	Exc_FEZF2	0.20185	ASD	AN17515	BA24
AN17515_BA3-1-2-5	Exc_FEZF2	0.209857	ASD	AN17515	BA3-1-2-5
AN17515_BA38	Exc_FEZF2	0.203162	ASD	AN17515	BA38
AN17515_BA41-42-22	Exc_FEZF2	0.211771	ASD	AN17515	BA41-42-22
AN17515_BA44-45	Exc_FEZF2	0.19778	ASD	AN17515	BA44-45
AN17515_BA4-6	Exc_FEZF2	0.185214	ASD	AN17515	BA4-6
AN17515_BA7	Exc_FEZF2	0.195771	ASD	AN17515	BA7
AN17515_BA9	Exc_FEZF2	0.19825	ASD	AN17515	BA9
AN17678_BA3-1-2-5	Exc_FEZF2	0.16778	ASD	AN17678	BA3-1-2-5
AN17678_BA39-40	Exc_FEZF2	0.169814	ASD	AN17678	BA39-40
AN17678_BA41-42-22	Exc_FEZF2	0.176185	ASD	AN17678	BA41-42-22
AN17678_BA7	Exc_FEZF2	0.0958823	ASD	AN17678	BA7
AN19442_BA17	Exc_FEZF2	0.169096	CTL	AN19442	BA17
AN19442_BA20-37	Exc_FEZF2	0.19763	CTL	AN19442	BA20-37
AN19442_BA24	Exc_FEZF2	0.208522	CTL	AN19442	BA24
AN19442_BA3-1-2-5	Exc_FEZF2	0.18463	CTL	AN19442	BA3-1-2-5
AN19442_BA39-40	Exc_FEZF2	0.18469	CTL	AN19442	BA39-40
AN19442_BA41-42-22	Exc_FEZF2	0.179424	CTL	AN19442	BA41-42-22
AN19442_BA44-45	Exc_FEZF2	0.212446	CTL	AN19442	BA44-45
AN19442_BA7	Exc_FEZF2	0.184735	CTL	AN19442	BA7
AN19442_BA9	Exc_FEZF2	0.194004	CTL	AN19442	BA9
AN19511_BA17	Exc_FEZF2	0.174369	ASD	AN19511	BA17
AN19511_BA24	Exc_FEZF2	0.233407	ASD	AN19511	BA24
AN19511_BA3-1-2-5	Exc_FEZF2	0.185211	ASD	AN19511	BA3-1-2-5
AN19511_BA38	Exc_FEZF2	0.201964	ASD	AN19511	BA38
AN19511_BA39-40	Exc_FEZF2	0.198391	ASD	AN19511	BA39-40
AN19511_BA41-42-22	Exc_FEZF2	0.200079	ASD	AN19511	BA41-42-22
AN19511_BA44-45	Exc_FEZF2	0.194062	ASD	AN19511	BA44-45
AN19511_BA4-6	Exc_FEZF2	0.196552	ASD	AN19511	BA4-6
AN19511_BA9	Exc_FEZF2	0.2234	ASD	AN19511	BA9
AN19760_BA17	Exc_FEZF2	0.179248	CTL	AN19760	BA17
AN19760_BA20-37	Exc_FEZF2	0.200534	CTL	AN19760	BA20-37
AN19760_BA24	Exc_FEZF2	0.212082	CTL	AN19760	BA24
AN19760_BA3-1-2-5	Exc_FEZF2	0.218102	CTL	AN19760	BA3-1-2-5
AN19760_BA38	Exc_FEZF2	0.204919	CTL	AN19760	BA38
AN19760_BA39-40	Exc_FEZF2	0.172537	CTL	AN19760	BA39-40
AN19760_BA41-42-22	Exc_FEZF2	0.182817	CTL	AN19760	BA41-42-22
AN19760_BA44-45	Exc_FEZF2	0.220568	CTL	AN19760	BA44-45
AN19760_BA4-6	Exc_FEZF2	0.201688	CTL	AN19760	BA4-6
AN19760_BA7	Exc_FEZF2	0.17589	CTL	AN19760	BA7
AN19760_BA9	Exc_FEZF2	0.197089	CTL	AN19760	BA9
NP121-11_BA41-42-22	Exc_FEZF2	0.16296	ASD	NP121-11	BA41-42-22
NP121-11_BA9	Exc_FEZF2	0.157719	ASD	NP121-11	BA9
NP167-08_BA41-42-22	Exc_FEZF2	0.174272	ASD	NP167-08	BA41-42-22
NP167-08_BA9	Exc_FEZF2	0.174823	ASD	NP167-08	BA9
NP26-11_BA41-42-22	Exc_FEZF2	0.209374	ASD	NP26-11	BA41-42-22
NP26-11_BA9	Exc_FEZF2	0.211453	ASD	NP26-11	BA9
NP72-11_BA41-42-22	Exc_FEZF2	0.167739	ASD	NP72-11	BA41-42-22
NP72-11_BA9	Exc_FEZF2	0.168809	ASD	NP72-11	BA9
UMB1185_BA20-37	Exc_FEZF2	0.1934	CTL	UMB1185	BA20-37
UMB1185_BA39-40	Exc_FEZF2	0.181785	CTL	UMB1185	BA39-40
UMB1185_BA4-6	Exc_FEZF2	0.1686	CTL	UMB1185	BA4-6
UMB1185_BA7	Exc_FEZF2	0.197914	CTL	UMB1185	BA7
UMB1185_BA9	Exc_FEZF2	0.21357	CTL	UMB1185	BA9
UMB1349_BA39-40	Exc_FEZF2	0.17276	ASD	UMB1349	BA39-40
UMB1349_BA7	Exc_FEZF2	0.17814	ASD	UMB1349	BA7
UMB1376_BA41-42-22	Exc_FEZF2	0.199013	CTL	UMB1376	BA41-42-22
UMB1376_BA9	Exc_FEZF2	0.202962	CTL	UMB1376	BA9
UMB1407_BA9	Exc_FEZF2	0.175848	CTL	UMB1407	BA9
UMB1499_BA41-42-22	Exc_FEZF2	0.176662	CTL	UMB1499	BA41-42-22
UMB1499_BA44-45	Exc_FEZF2	0.21534	CTL	UMB1499	BA44-45
UMB1499_BA9	Exc_FEZF2	0.185976	CTL	UMB1499	BA9
UMB1500_BA4-6	Exc_FEZF2	0.163052	CTL	UMB1500	BA4-6
UMB1578_BA41-42-22	Exc_FEZF2	0.173914	CTL	UMB1578	BA41-42-22
UMB1578_BA9	Exc_FEZF2	0.161534	CTL	UMB1578	BA9
UMB1670_BA17	Exc_FEZF2	0.167515	CTL	UMB1670	BA17
UMB1670_BA39-40	Exc_FEZF2	0.176915	CTL	UMB1670	BA39-40
UMB1670_BA44-45	Exc_FEZF2	0.178566	CTL	UMB1670	BA44-45
UMB1670_BA4-6	Exc_FEZF2	0.182467	CTL	UMB1670	BA4-6
UMB1714_BA17	Exc_FEZF2	0.174072	CTL	UMB1714	BA17
UMB1714_BA20-37	Exc_FEZF2	0.190323	CTL	UMB1714	BA20-37
UMB1714_BA24	Exc_FEZF2	0.195849	CTL	UMB1714	BA24
UMB1714_BA38	Exc_FEZF2	0.196479	CTL	UMB1714	BA38
UMB1714_BA39-40	Exc_FEZF2	0.179102	CTL	UMB1714	BA39-40
UMB1714_BA44-45	Exc_FEZF2	0.195414	CTL	UMB1714	BA44-45
UMB1714_BA4-6	Exc_FEZF2	0.185939	CTL	UMB1714	BA4-6
UMB1714_BA7	Exc_FEZF2	0.181883	CTL	UMB1714	BA7
UMB1714_BA9	Exc_FEZF2	0.170694	CTL	UMB1714	BA9
UMB1793_BA17	Exc_FEZF2	0.185105	CTL	UMB1793	BA17
UMB1793_BA20-37	Exc_FEZF2	0.193256	CTL	UMB1793	BA20-37
UMB1793_BA38	Exc_FEZF2	0.192957	CTL	UMB1793	BA38
UMB1793_BA39-40	Exc_FEZF2	0.191885	CTL	UMB1793	BA39-40
UMB1793_BA44-45	Exc_FEZF2	0.211372	CTL	UMB1793	BA44-45
UMB1793_BA4-6	Exc_FEZF2	0.176428	CTL	UMB1793	BA4-6
UMB1793_BA7	Exc_FEZF2	0.18272	CTL	UMB1793	BA7
UMB1860_BA20-37	Exc_FEZF2	0.189529	CTL	UMB1860	BA20-37
UMB1860_BA39-40	Exc_FEZF2	0.186802	CTL	UMB1860	BA39-40
UMB1860_BA7	Exc_FEZF2	0.179801	CTL	UMB1860	BA7
UMB1908_BA17	Exc_FEZF2	0.187098	CTL	UMB1908	BA17
UMB1908_BA24	Exc_FEZF2	0.208454	CTL	UMB1908	BA24
UMB1908_BA3-1-2-5	Exc_FEZF2	0.175278	CTL	UMB1908	BA3-1-2-5
UMB1908_BA39-40	Exc_FEZF2	0.173386	CTL	UMB1908	BA39-40
UMB1908_BA41-42-22	Exc_FEZF2	0.189986	CTL	UMB1908	BA41-42-22
UMB1908_BA44-45	Exc_FEZF2	0.198024	CTL	UMB1908	BA44-45
UMB1908_BA4-6	Exc_FEZF2	0.149345	CTL	UMB1908	BA4-6
UMB3415_BA17	Exc_FEZF2	0.17312	CTL	UMB3415	BA17
UMB3415_BA20-37	Exc_FEZF2	0.17316	CTL	UMB3415	BA20-37
UMB3415_BA39-40	Exc_FEZF2	0.191002	CTL	UMB3415	BA39-40
UMB3638_BA17	Exc_FEZF2	0.189888	CTL	UMB3638	BA17
UMB3638_BA20-37	Exc_FEZF2	0.18777	CTL	UMB3638	BA20-37
UMB3638_BA39-40	Exc_FEZF2	0.18078	CTL	UMB3638	BA39-40
UMB3638_BA7	Exc_FEZF2	0.192065	CTL	UMB3638	BA7
UMB4231_BA17	Exc_FEZF2	0.204567	ASD	UMB4231	BA17
UMB4334_BA17	Exc_FEZF2	0.190145	ASD	UMB4334	BA17
UMB4334_BA20-37	Exc_FEZF2	0.19758	ASD	UMB4334	BA20-37
UMB4334_BA24	Exc_FEZF2	0.218941	ASD	UMB4334	BA24
UMB4334_BA3-1-2-5	Exc_FEZF2	0.167646	ASD	UMB4334	BA3-1-2-5
UMB4334_BA38	Exc_FEZF2	0.201261	ASD	UMB4334	BA38
UMB4334_BA39-40	Exc_FEZF2	0.187865	ASD	UMB4334	BA39-40
UMB4334_BA41-42-22	Exc_FEZF2	0.145015	ASD	UMB4334	BA41-42-22
UMB4334_BA44-45	Exc_FEZF2	0.187754	ASD	UMB4334	BA44-45
UMB4334_BA4-6	Exc_FEZF2	0.160411	ASD	UMB4334	BA4-6
UMB4334_BA7	Exc_FEZF2	0.175443	ASD	UMB4334	BA7
UMB4334_BA9	Exc_FEZF2	0.183675	ASD	UMB4334	BA9
UMB4337_BA17	Exc_FEZF2	0.175045	CTL	UMB4337	BA17
UMB4337_BA20-37	Exc_FEZF2	0.187609	CTL	UMB4337	BA20-37
UMB4337_BA39-40	Exc_FEZF2	0.179079	CTL	UMB4337	BA39-40
UMB4337_BA41-42-22	Exc_FEZF2	0.171893	CTL	UMB4337	BA41-42-22
UMB4337_BA44-45	Exc_FEZF2	0.192705	CTL	UMB4337	BA44-45
UMB4337_BA4-6	Exc_FEZF2	0.203426	CTL	UMB4337	BA4-6
UMB4337_BA7	Exc_FEZF2	0.173247	CTL	UMB4337	BA7
UMB4337_BA9	Exc_FEZF2	0.201815	CTL	UMB4337	BA9
UMB4590_BA41-42-22	Exc_FEZF2	0.20171	CTL	UMB4590	BA41-42-22
UMB4590_BA9	Exc_FEZF2	0.185253	CTL	UMB4590	BA9
UMB4670_BA20-37	Exc_FEZF2	0.208518	CTL	UMB4670	BA20-37
UMB4670_BA9	Exc_FEZF2	0.18975	CTL	UMB4670	BA9
UMB4721_BA17	Exc_FEZF2	0.187891	ASD	UMB4721	BA17
UMB4721_BA3-1-2-5	Exc_FEZF2	0.188748	ASD	UMB4721	BA3-1-2-5
UMB4721_BA39-40	Exc_FEZF2	0.178706	ASD	UMB4721	BA39-40
UMB4721_BA4-6	Exc_FEZF2	0.177766	ASD	UMB4721	BA4-6
UMB4721_BA7	Exc_FEZF2	0.192862	ASD	UMB4721	BA7
UMB4722_BA17	Exc_FEZF2	0.209116	CTL	UMB4722	BA17
UMB4722_BA20-37	Exc_FEZF2	0.187111	CTL	UMB4722	BA20-37
UMB4722_BA3-1-2-5	Exc_FEZF2	0.179843	CTL	UMB4722	BA3-1-2-5
UMB4722_BA39-40	Exc_FEZF2	0.157648	CTL	UMB4722	BA39-40
UMB4722_BA4-6	Exc_FEZF2	0.178498	CTL	UMB4722	BA4-6
UMB4722_BA7	Exc_FEZF2	0.178929	CTL	UMB4722	BA7
UMB4787_BA17	Exc_FEZF2	0.175027	CTL	UMB4787	BA17
UMB4787_BA20-37	Exc_FEZF2	0.19002	CTL	UMB4787	BA20-37
UMB4787_BA24	Exc_FEZF2	0.206696	CTL	UMB4787	BA24
UMB4787_BA3-1-2-5	Exc_FEZF2	0.191484	CTL	UMB4787	BA3-1-2-5
UMB4787_BA39-40	Exc_FEZF2	0.196921	CTL	UMB4787	BA39-40
UMB4787_BA41-42-22	Exc_FEZF2	0.200182	CTL	UMB4787	BA41-42-22
UMB4787_BA44-45	Exc_FEZF2	0.212839	CTL	UMB4787	BA44-45
UMB4787_BA4-6	Exc_FEZF2	0.194915	CTL	UMB4787	BA4-6
UMB4787_BA7	Exc_FEZF2	0.188751	CTL	UMB4787	BA7
UMB4787_BA9	Exc_FEZF2	0.19611	CTL	UMB4787	BA9
UMB4842_BA41-42-22	Exc_FEZF2	0.196366	CTL	UMB4842	BA41-42-22
UMB4842_BA9	Exc_FEZF2	0.183926	CTL	UMB4842	BA9
UMB4849_BA39-40	Exc_FEZF2	0.180693	ASD	UMB4849	BA39-40
UMB4849_BA7	Exc_FEZF2	0.163697	ASD	UMB4849	BA7
UMB4849_BA9	Exc_FEZF2	0.190793	ASD	UMB4849	BA9
UMB4899_BA7	Exc_FEZF2	0.195969	ASD	UMB4899	BA7
UMB4999_BA20-37	Exc_FEZF2	0.167854	ASD	UMB4999	BA20-37
UMB4999_BA24	Exc_FEZF2	0.198599	ASD	UMB4999	BA24
UMB4999_BA3-1-2-5	Exc_FEZF2	0.183272	ASD	UMB4999	BA3-1-2-5
UMB4999_BA38	Exc_FEZF2	0.200707	ASD	UMB4999	BA38
UMB4999_BA39-40	Exc_FEZF2	0.199112	ASD	UMB4999	BA39-40
UMB4999_BA41-42-22	Exc_FEZF2	0.192468	ASD	UMB4999	BA41-42-22
UMB4999_BA44-45	Exc_FEZF2	0.201825	ASD	UMB4999	BA44-45
UMB4999_BA4-6	Exc_FEZF2	0.166983	ASD	UMB4999	BA4-6
UMB4999_BA9	Exc_FEZF2	0.195165	ASD	UMB4999	BA9
UMB5023_BA17	Exc_FEZF2	0.150546	ASD	UMB5023	BA17
UMB5023_BA20-37	Exc_FEZF2	0.188743	ASD	UMB5023	BA20-37
UMB5023_BA24	Exc_FEZF2	0.186789	ASD	UMB5023	BA24
UMB5023_BA3-1-2-5	Exc_FEZF2	0.191326	ASD	UMB5023	BA3-1-2-5
UMB5023_BA38	Exc_FEZF2	0.20434	ASD	UMB5023	BA38
UMB5023_BA39-40	Exc_FEZF2	0.180609	ASD	UMB5023	BA39-40
UMB5023_BA41-42-22	Exc_FEZF2	0.173002	ASD	UMB5023	BA41-42-22
UMB5023_BA44-45	Exc_FEZF2	0.200469	ASD	UMB5023	BA44-45
UMB5023_BA4-6	Exc_FEZF2	0.183902	ASD	UMB5023	BA4-6
UMB5023_BA7	Exc_FEZF2	0.167512	ASD	UMB5023	BA7
UMB5023_BA9	Exc_FEZF2	0.195758	ASD	UMB5023	BA9
UMB5027_BA17	Exc_FEZF2	0.130893	ASD	UMB5027	BA17
UMB5027_BA24	Exc_FEZF2	0.214355	ASD	UMB5027	BA24
UMB5027_BA39-40	Exc_FEZF2	0.195191	ASD	UMB5027	BA39-40
UMB5027_BA41-42-22	Exc_FEZF2	0.16787	ASD	UMB5027	BA41-42-22
UMB5027_BA44-45	Exc_FEZF2	0.179381	ASD	UMB5027	BA44-45
UMB5027_BA7	Exc_FEZF2	0.182656	ASD	UMB5027	BA7
UMB5027_BA9	Exc_FEZF2	0.183539	ASD	UMB5027	BA9
UMB5079_BA41-42-22	Exc_FEZF2	0.189831	CTL	UMB5079	BA41-42-22
UMB5079_BA9	Exc_FEZF2	0.174743	CTL	UMB5079	BA9
UMB5115_BA17	Exc_FEZF2	0.131636	ASD	UMB5115	BA17
UMB5115_BA20-37	Exc_FEZF2	0.151558	ASD	UMB5115	BA20-37
UMB5115_BA24	Exc_FEZF2	0.1999	ASD	UMB5115	BA24
UMB5115_BA3-1-2-5	Exc_FEZF2	0.180099	ASD	UMB5115	BA3-1-2-5
UMB5115_BA38	Exc_FEZF2	0.179782	ASD	UMB5115	BA38
UMB5115_BA39-40	Exc_FEZF2	0.190028	ASD	UMB5115	BA39-40
UMB5115_BA41-42-22	Exc_FEZF2	0.173296	ASD	UMB5115	BA41-42-22
UMB5115_BA44-45	Exc_FEZF2	0.175632	ASD	UMB5115	BA44-45
UMB5115_BA4-6	Exc_FEZF2	0.185476	ASD	UMB5115	BA4-6
UMB5115_BA7	Exc_FEZF2	0.179025	ASD	UMB5115	BA7
UMB5115_BA9	Exc_FEZF2	0.19469	ASD	UMB5115	BA9
UMB5144_BA17	Exc_FEZF2	0.184215	ASD	UMB5144	BA17
UMB5144_BA20-37	Exc_FEZF2	0.199697	ASD	UMB5144	BA20-37
UMB5144_BA24	Exc_FEZF2	0.189354	ASD	UMB5144	BA24
UMB5144_BA3-1-2-5	Exc_FEZF2	0.202975	ASD	UMB5144	BA3-1-2-5
UMB5144_BA38	Exc_FEZF2	0.227465	ASD	UMB5144	BA38
UMB5144_BA39-40	Exc_FEZF2	0.190672	ASD	UMB5144	BA39-40
UMB5144_BA44-45	Exc_FEZF2	0.206607	ASD	UMB5144	BA44-45
UMB5144_BA4-6	Exc_FEZF2	0.172734	ASD	UMB5144	BA4-6
UMB5144_BA7	Exc_FEZF2	0.204984	ASD	UMB5144	BA7
UMB5144_BA9	Exc_FEZF2	0.200074	ASD	UMB5144	BA9
UMB5163_BA17	Exc_FEZF2	0.18778	CTL	UMB5163	BA17
UMB5163_BA20-37	Exc_FEZF2	0.195471	CTL	UMB5163	BA20-37
UMB5163_BA24	Exc_FEZF2	0.212568	CTL	UMB5163	BA24
UMB5163_BA3-1-2-5	Exc_FEZF2	0.186094	CTL	UMB5163	BA3-1-2-5
UMB5163_BA38	Exc_FEZF2	0.194793	CTL	UMB5163	BA38
UMB5163_BA39-40	Exc_FEZF2	0.187609	CTL	UMB5163	BA39-40
UMB5163_BA41-42-22	Exc_FEZF2	0.189126	CTL	UMB5163	BA41-42-22
UMB5163_BA44-45	Exc_FEZF2	0.177675	CTL	UMB5163	BA44-45
UMB5163_BA4-6	Exc_FEZF2	0.187507	CTL	UMB5163	BA4-6
UMB5163_BA7	Exc_FEZF2	0.197561	CTL	UMB5163	BA7
UMB5163_BA9	Exc_FEZF2	0.209099	CTL	UMB5163	BA9
UMB5168_BA41-42-22	Exc_FEZF2	0.194144	CTL	UMB5168	BA41-42-22
UMB5168_BA9	Exc_FEZF2	0.199072	CTL	UMB5168	BA9
UMB5176_BA17	Exc_FEZF2	0.187791	ASD	UMB5176	BA17
UMB5176_BA20-37	Exc_FEZF2	0.213176	ASD	UMB5176	BA20-37
UMB5176_BA24	Exc_FEZF2	0.217876	ASD	UMB5176	BA24
UMB5176_BA3-1-2-5	Exc_FEZF2	0.211833	ASD	UMB5176	BA3-1-2-5
UMB5176_BA38	Exc_FEZF2	0.206219	ASD	UMB5176	BA38
UMB5176_BA41-42-22	Exc_FEZF2	0.225476	ASD	UMB5176	BA41-42-22
UMB5176_BA44-45	Exc_FEZF2	0.210362	ASD	UMB5176	BA44-45
UMB5176_BA4-6	Exc_FEZF2	0.199772	ASD	UMB5176	BA4-6
UMB5176_BA7	Exc_FEZF2	0.210602	ASD	UMB5176	BA7
UMB5176_BA9	Exc_FEZF2	0.195175	ASD	UMB5176	BA9
UMB5242_BA20-37	Exc_FEZF2	0.197093	CTL	UMB5242	BA20-37
UMB5242_BA24	Exc_FEZF2	0.223189	CTL	UMB5242	BA24
UMB5242_BA3-1-2-5	Exc_FEZF2	0.178424	CTL	UMB5242	BA3-1-2-5
UMB5242_BA38	Exc_FEZF2	0.197411	CTL	UMB5242	BA38
UMB5242_BA39-40	Exc_FEZF2	0.189535	CTL	UMB5242	BA39-40
UMB5242_BA41-42-22	Exc_FEZF2	0.194357	CTL	UMB5242	BA41-42-22
UMB5242_BA44-45	Exc_FEZF2	0.183185	CTL	UMB5242	BA44-45
UMB5242_BA4-6	Exc_FEZF2	0.192148	CTL	UMB5242	BA4-6
UMB5242_BA7	Exc_FEZF2	0.184191	CTL	UMB5242	BA7
UMB5242_BA9	Exc_FEZF2	0.201868	CTL	UMB5242	BA9
UMB5278_BA41-42-22	Exc_FEZF2	0.199721	ASD	UMB5278	BA41-42-22
UMB5278_BA9	Exc_FEZF2	0.19064	ASD	UMB5278	BA9
UMB5282_BA38	Exc_FEZF2	0.185309	CTL	UMB5282	BA38
UMB5282_BA9	Exc_FEZF2	0.213243	CTL	UMB5282	BA9
UMB5297_BA17	Exc_FEZF2	0.135871	ASD	UMB5297	BA17
UMB5297_BA20-37	Exc_FEZF2	0.179317	ASD	UMB5297	BA20-37
UMB5297_BA24	Exc_FEZF2	0.211416	ASD	UMB5297	BA24
UMB5297_BA3-1-2-5	Exc_FEZF2	0.188108	ASD	UMB5297	BA3-1-2-5
UMB5297_BA38	Exc_FEZF2	0.200753	ASD	UMB5297	BA38
UMB5297_BA39-40	Exc_FEZF2	0.195735	ASD	UMB5297	BA39-40
UMB5297_BA41-42-22	Exc_FEZF2	0.187757	ASD	UMB5297	BA41-42-22
UMB5297_BA44-45	Exc_FEZF2	0.215572	ASD	UMB5297	BA44-45
UMB5297_BA4-6	Exc_FEZF2	0.165128	ASD	UMB5297	BA4-6
UMB5297_BA7	Exc_FEZF2	0.18805	ASD	UMB5297	BA7
UMB5297_BA9	Exc_FEZF2	0.203943	ASD	UMB5297	BA9
UMB5302_BA17	Exc_FEZF2	0.118332	ASD	UMB5302	BA17
UMB5302_BA20-37	Exc_FEZF2	0.137023	ASD	UMB5302	BA20-37
UMB5302_BA24	Exc_FEZF2	0.158824	ASD	UMB5302	BA24
UMB5302_BA3-1-2-5	Exc_FEZF2	0.143794	ASD	UMB5302	BA3-1-2-5
UMB5302_BA38	Exc_FEZF2	0.195193	ASD	UMB5302	BA38
UMB5302_BA39-40	Exc_FEZF2	0.176862	ASD	UMB5302	BA39-40
UMB5302_BA41-42-22	Exc_FEZF2	0.162771	ASD	UMB5302	BA41-42-22
UMB5302_BA44-45	Exc_FEZF2	0.136942	ASD	UMB5302	BA44-45
UMB5302_BA4-6	Exc_FEZF2	0.13288	ASD	UMB5302	BA4-6
UMB5302_BA7	Exc_FEZF2	0.177103	ASD	UMB5302	BA7
UMB5302_BA9	Exc_FEZF2	0.145268	ASD	UMB5302	BA9
UMB5303_BA17	Exc_FEZF2	0.158125	ASD	UMB5303	BA17
UMB5303_BA20-37	Exc_FEZF2	0.18	ASD	UMB5303	BA20-37
UMB5303_BA24	Exc_FEZF2	0.200643	ASD	UMB5303	BA24
UMB5303_BA3-1-2-5	Exc_FEZF2	0.187135	ASD	UMB5303	BA3-1-2-5
UMB5303_BA38	Exc_FEZF2	0.181762	ASD	UMB5303	BA38
UMB5303_BA41-42-22	Exc_FEZF2	0.190133	ASD	UMB5303	BA41-42-22
UMB5303_BA44-45	Exc_FEZF2	0.217463	ASD	UMB5303	BA44-45
UMB5303_BA4-6	Exc_FEZF2	0.149391	ASD	UMB5303	BA4-6
UMB5303_BA7	Exc_FEZF2	0.181615	ASD	UMB5303	BA7
UMB5303_BA9	Exc_FEZF2	0.197334	ASD	UMB5303	BA9
UMB5308_BA41-42-22	Exc_FEZF2	0.187194	ASD	UMB5308	BA41-42-22
UMB5308_BA9	Exc_FEZF2	0.195686	ASD	UMB5308	BA9
UMB5309_BA17	Exc_FEZF2	0.141988	CTL	UMB5309	BA17
UMB5309_BA20-37	Exc_FEZF2	0.206007	CTL	UMB5309	BA20-37
UMB5309_BA24	Exc_FEZF2	0.214733	CTL	UMB5309	BA24
UMB5309_BA3-1-2-5	Exc_FEZF2	0.181927	CTL	UMB5309	BA3-1-2-5
UMB5309_BA38	Exc_FEZF2	0.192332	CTL	UMB5309	BA38
UMB5309_BA39-40	Exc_FEZF2	0.180923	CTL	UMB5309	BA39-40
UMB5309_BA41-42-22	Exc_FEZF2	0.174617	CTL	UMB5309	BA41-42-22
UMB5309_BA44-45	Exc_FEZF2	0.195229	CTL	UMB5309	BA44-45
UMB5309_BA4-6	Exc_FEZF2	0.186053	CTL	UMB5309	BA4-6
UMB5309_BA7	Exc_FEZF2	0.170551	CTL	UMB5309	BA7
UMB5309_BA9	Exc_FEZF2	0.194802	CTL	UMB5309	BA9
UMB5340_BA17	Exc_FEZF2	0.180105	ASD	UMB5340	BA17
UMB5340_BA24	Exc_FEZF2	0.210733	ASD	UMB5340	BA24
UMB5340_BA3-1-2-5	Exc_FEZF2	0.205026	ASD	UMB5340	BA3-1-2-5
UMB5340_BA38	Exc_FEZF2	0.17482	ASD	UMB5340	BA38
UMB5340_BA39-40	Exc_FEZF2	0.182883	ASD	UMB5340	BA39-40
UMB5340_BA41-42-22	Exc_FEZF2	0.176743	ASD	UMB5340	BA41-42-22
UMB5340_BA44-45	Exc_FEZF2	0.209869	ASD	UMB5340	BA44-45
UMB5340_BA4-6	Exc_FEZF2	0.161666	ASD	UMB5340	BA4-6
UMB5340_BA7	Exc_FEZF2	0.184044	ASD	UMB5340	BA7
UMB5340_BA9	Exc_FEZF2	0.197774	ASD	UMB5340	BA9
UMB5342_BA41-42-22	Exc_FEZF2	0.192835	CTL	UMB5342	BA41-42-22
UMB5342_BA9	Exc_FEZF2	0.198191	CTL	UMB5342	BA9
UMB5391_BA38	Exc_FEZF2	0.187913	CTL	UMB5391	BA38
UMB5391_BA9	Exc_FEZF2	0.180958	CTL	UMB5391	BA9
UMB5558_BA38	Exc_FEZF2	0.138912	CTL	UMB5558	BA38
UMB5558_BA9	Exc_FEZF2	0.207365	CTL	UMB5558	BA9
A012-12_BA41-42-22	Exc_LAMP5	0	CTL	A012-12	BA41-42-22
A012-12_BA9	Exc_LAMP5	0	CTL	A012-12	BA9
A358-08_BA41-42-22	Exc_LAMP5	0	CTL	A358-08	BA41-42-22
A358-08_BA9	Exc_LAMP5	0	CTL	A358-08	BA9
AN00142_BA9	Exc_LAMP5	0	CTL	AN00142	BA9
AN00493_BA17	Exc_LAMP5	0	ASD	AN00493	BA17
AN00493_BA20-37	Exc_LAMP5	0	ASD	AN00493	BA20-37
AN00493_BA24	Exc_LAMP5	0	ASD	AN00493	BA24
AN00493_BA41-42-22	Exc_LAMP5	0	ASD	AN00493	BA41-42-22
AN00493_BA4-6	Exc_LAMP5	0	ASD	AN00493	BA4-6
AN00493_BA7	Exc_LAMP5	0	ASD	AN00493	BA7
AN00493_BA9	Exc_LAMP5	0	ASD	AN00493	BA9
AN00544_BA17	Exc_LAMP5	0	CTL	AN00544	BA17
[truncated: 9,255 more rows]

## Sheet: Stable
ID	Cell Type	Proportion	Diagnosis	Subject	Region
A012-12_BA41-42-22	Astro_FGFR3	0.196788	CTL	A012-12	BA41-42-22
A012-12_BA9	Astro_FGFR3	0.219392	CTL	A012-12	BA9
A358-08_BA41-42-22	Astro_FGFR3	0.20763	CTL	A358-08	BA41-42-22
A358-08_BA9	Astro_FGFR3	0.200292	CTL	A358-08	BA9
AN00142_BA9	Astro_FGFR3	0.228915	CTL	AN00142	BA9
AN00493_BA17	Astro_FGFR3	0.164945	ASD	AN00493	BA17
AN00493_BA20-37	Astro_FGFR3	0.156904	ASD	AN00493	BA20-37
AN00493_BA24	Astro_FGFR3	0.182011	ASD	AN00493	BA24
AN00493_BA41-42-22	Astro_FGFR3	0.165226	ASD	AN00493	BA41-42-22
AN00493_BA4-6	Astro_FGFR3	0.181803	ASD	AN00493	BA4-6
AN00493_BA7	Astro_FGFR3	0.172589	ASD	AN00493	BA7
AN00493_BA9	Astro_FGFR3	0.163484	ASD	AN00493	BA9
AN00544_BA17	Astro_FGFR3	0.19895	CTL	AN00544	BA17
AN00544_BA24	Astro_FGFR3	0.216875	CTL	AN00544	BA24
AN00544_BA3-1-2-5	Astro_FGFR3	0.209285	CTL	AN00544	BA3-1-2-5
AN00544_BA38	Astro_FGFR3	0.215316	CTL	AN00544	BA38
AN00544_BA39-40	Astro_FGFR3	0.203953	CTL	AN00544	BA39-40
AN00544_BA7	Astro_FGFR3	0.206981	CTL	AN00544	BA7
AN00544_BA9	Astro_FGFR3	0.203336	CTL	AN00544	BA9
AN00764_BA17	Astro_FGFR3	0.219975	ASD	AN00764	BA17
AN00764_BA20-37	Astro_FGFR3	0.21357	ASD	AN00764	BA20-37
AN00764_BA3-1-2-5	Astro_FGFR3	0.218665	ASD	AN00764	BA3-1-2-5
AN00764_BA41-42-22	Astro_FGFR3	0.216262	ASD	AN00764	BA41-42-22
AN00764_BA4-6	Astro_FGFR3	0.202389	ASD	AN00764	BA4-6
AN00764_BA9	Astro_FGFR3	0.223699	ASD	AN00764	BA9
AN01093_BA41-42-22	Astro_FGFR3	0.176863	ASD	AN01093	BA41-42-22
AN01093_BA44-45	Astro_FGFR3	0.16551	ASD	AN01093	BA44-45
AN01093_BA7	Astro_FGFR3	0.175935	ASD	AN01093	BA7
AN01093_BA9	Astro_FGFR3	0.159184	ASD	AN01093	BA9
AN01125_BA9	Astro_FGFR3	0.196047	CTL	AN01125	BA9
AN01410_BA17	Astro_FGFR3	0.226804	CTL	AN01410	BA17
AN01410_BA20-37	Astro_FGFR3	0.223197	CTL	AN01410	BA20-37
AN01410_BA24	Astro_FGFR3	0.21242	CTL	AN01410	BA24
AN01410_BA3-1-2-5	Astro_FGFR3	0.214373	CTL	AN01410	BA3-1-2-5
AN01410_BA39-40	Astro_FGFR3	0.207948	CTL	AN01410	BA39-40
AN01410_BA41-42-22	Astro_FGFR3	0.313868	CTL	AN01410	BA41-42-22
AN01410_BA7	Astro_FGFR3	0.221775	CTL	AN01410	BA7
AN01410_BA9	Astro_FGFR3	0.209548	CTL	AN01410	BA9
AN01570_BA20-37	Astro_FGFR3	0.223569	ASD	AN01570	BA20-37
AN01570_BA24	Astro_FGFR3	0.222687	ASD	AN01570	BA24
AN01570_BA3-1-2-5	Astro_FGFR3	0.213351	ASD	AN01570	BA3-1-2-5
AN01570_BA38	Astro_FGFR3	0.28834	ASD	AN01570	BA38
AN01570_BA39-40	Astro_FGFR3	0.208042	ASD	AN01570	BA39-40
AN01570_BA41-42-22	Astro_FGFR3	0.233806	ASD	AN01570	BA41-42-22
AN01570_BA44-45	Astro_FGFR3	0.203881	ASD	AN01570	BA44-45
AN01570_BA4-6	Astro_FGFR3	0.202279	ASD	AN01570	BA4-6
AN01570_BA7	Astro_FGFR3	0.209827	ASD	AN01570	BA7
AN01570_BA9	Astro_FGFR3	0.21036	ASD	AN01570	BA9
AN01971_BA17	Astro_FGFR3	0.208082	ASD	AN01971	BA17
AN01971_BA24	Astro_FGFR3	0.234183	ASD	AN01971	BA24
AN01971_BA38	Astro_FGFR3	0.277991	ASD	AN01971	BA38
AN01971_BA39-40	Astro_FGFR3	0.205917	ASD	AN01971	BA39-40
AN01971_BA41-42-22	Astro_FGFR3	0.233435	ASD	AN01971	BA41-42-22
AN01971_BA9	Astro_FGFR3	0.239446	ASD	AN01971	BA9
AN02987_BA17	Astro_FGFR3	0.274663	ASD	AN02987	BA17
AN02987_BA24	Astro_FGFR3	0.124961	ASD	AN02987	BA24
AN02987_BA3-1-2-5	Astro_FGFR3	0.120642	ASD	AN02987	BA3-1-2-5
AN02987_BA38	Astro_FGFR3	0.125824	ASD	AN02987	BA38
AN02987_BA39-40	Astro_FGFR3	0.160283	ASD	AN02987	BA39-40
AN02987_BA41-42-22	Astro_FGFR3	0.151723	ASD	AN02987	BA41-42-22
AN02987_BA44-45	Astro_FGFR3	0.147551	ASD	AN02987	BA44-45
AN02987_BA4-6	Astro_FGFR3	0.14591	ASD	AN02987	BA4-6
AN02987_BA7	Astro_FGFR3	0.123453	ASD	AN02987	BA7
AN02987_BA9	Astro_FGFR3	0.104609	ASD	AN02987	BA9
AN03217_BA17	Astro_FGFR3	0.173544	CTL	AN03217	BA17
AN03217_BA20-37	Astro_FGFR3	0.206356	CTL	AN03217	BA20-37
AN03217_BA3-1-2-5	Astro_FGFR3	0.185294	CTL	AN03217	BA3-1-2-5
AN03217_BA38	Astro_FGFR3	0.189714	CTL	AN03217	BA38
AN03217_BA39-40	Astro_FGFR3	0.203502	CTL	AN03217	BA39-40
AN03217_BA41-42-22	Astro_FGFR3	0.185887	CTL	AN03217	BA41-42-22
AN03217_BA44-45	Astro_FGFR3	0.208856	CTL	AN03217	BA44-45
AN03217_BA4-6	Astro_FGFR3	0.1859	CTL	AN03217	BA4-6
AN03217_BA7	Astro_FGFR3	0.198654	CTL	AN03217	BA7
AN03217_BA9	Astro_FGFR3	0.202718	CTL	AN03217	BA9
AN03345_BA20-37	Astro_FGFR3	0.231785	ASD	AN03345	BA20-37
AN03345_BA24	Astro_FGFR3	0.139447	ASD	AN03345	BA24
AN03345_BA3-1-2-5	Astro_FGFR3	0.172291	ASD	AN03345	BA3-1-2-5
AN03345_BA39-40	Astro_FGFR3	0.173683	ASD	AN03345	BA39-40
AN03345_BA41-42-22	Astro_FGFR3	0.202491	ASD	AN03345	BA41-42-22
AN03345_BA4-6	Astro_FGFR3	0.174501	ASD	AN03345	BA4-6
AN03345_BA7	Astro_FGFR3	0.160504	ASD	AN03345	BA7
AN03345_BA9	Astro_FGFR3	0.182833	ASD	AN03345	BA9
AN03632_BA20-37	Astro_FGFR3	0.210746	ASD	AN03632	BA20-37
AN03632_BA24	Astro_FGFR3	0.197788	ASD	AN03632	BA24
AN03632_BA3-1-2-5	Astro_FGFR3	0.175673	ASD	AN03632	BA3-1-2-5
AN03632_BA38	Astro_FGFR3	0.188154	ASD	AN03632	BA38
AN03632_BA39-40	Astro_FGFR3	0.182091	ASD	AN03632	BA39-40
AN03632_BA41-42-22	Astro_FGFR3	0.19363	ASD	AN03632	BA41-42-22
AN03632_BA44-45	Astro_FGFR3	0.185143	ASD	AN03632	BA44-45
AN03632_BA7	Astro_FGFR3	0.180492	ASD	AN03632	BA7
AN03632_BA9	Astro_FGFR3	0.183763	ASD	AN03632	BA9
AN04166_BA17	Astro_FGFR3	0.189125	ASD	AN04166	BA17
AN04166_BA24	Astro_FGFR3	0.204364	ASD	AN04166	BA24
AN04166_BA3-1-2-5	Astro_FGFR3	0.175862	ASD	AN04166	BA3-1-2-5
AN04166_BA38	Astro_FGFR3	0.176243	ASD	AN04166	BA38
AN04166_BA39-40	Astro_FGFR3	0.194356	ASD	AN04166	BA39-40
AN04166_BA41-42-22	Astro_FGFR3	0.208734	ASD	AN04166	BA41-42-22
AN04166_BA44-45	Astro_FGFR3	0.154716	ASD	AN04166	BA44-45
AN04166_BA4-6	Astro_FGFR3	0.18231	ASD	AN04166	BA4-6
AN04166_BA7	Astro_FGFR3	0.162736	ASD	AN04166	BA7
AN04166_BA9	Astro_FGFR3	0.192022	ASD	AN04166	BA9
AN04479_BA17	Astro_FGFR3	0.188315	CTL	AN04479	BA17
AN04479_BA20-37	Astro_FGFR3	0.218116	CTL	AN04479	BA20-37
AN04479_BA3-1-2-5	Astro_FGFR3	0.207075	CTL	AN04479	BA3-1-2-5
AN04479_BA39-40	Astro_FGFR3	0.216334	CTL	AN04479	BA39-40
AN04479_BA41-42-22	Astro_FGFR3	0.222586	CTL	AN04479	BA41-42-22
AN04479_BA4-6	Astro_FGFR3	0.24422	CTL	AN04479	BA4-6
AN04479_BA7	Astro_FGFR3	0.205946	CTL	AN04479	BA7
AN04479_BA9	Astro_FGFR3	0.203582	CTL	AN04479	BA9
AN04682_BA41-42-22	Astro_FGFR3	0.19633	ASD	AN04682	BA41-42-22
AN04682_BA9	Astro_FGFR3	0.201543	ASD	AN04682	BA9
AN06420_BA17	Astro_FGFR3	0.20877	ASD	AN06420	BA17
AN06420_BA24	Astro_FGFR3	0.216568	ASD	AN06420	BA24
AN06420_BA3-1-2-5	Astro_FGFR3	0.199204	ASD	AN06420	BA3-1-2-5
AN06420_BA38	Astro_FGFR3	0.238723	ASD	AN06420	BA38
AN06420_BA39-40	Astro_FGFR3	0.230575	ASD	AN06420	BA39-40
AN06420_BA41-42-22	Astro_FGFR3	0.231251	ASD	AN06420	BA41-42-22
AN06420_BA44-45	Astro_FGFR3	0.214958	ASD	AN06420	BA44-45
AN06420_BA7	Astro_FGFR3	0.22111	ASD	AN06420	BA7
AN06420_BA9	Astro_FGFR3	0.207295	ASD	AN06420	BA9
AN07176_BA17	Astro_FGFR3	0.20757	CTL	AN07176	BA17
AN07176_BA20-37	Astro_FGFR3	0.211485	CTL	AN07176	BA20-37
AN07176_BA24	Astro_FGFR3	0.200334	CTL	AN07176	BA24
AN07176_BA3-1-2-5	Astro_FGFR3	0.205599	CTL	AN07176	BA3-1-2-5
AN07176_BA38	Astro_FGFR3	0.212208	CTL	AN07176	BA38
AN07176_BA39-40	Astro_FGFR3	0.21121	CTL	AN07176	BA39-40
AN07176_BA41-42-22	Astro_FGFR3	0.20026	CTL	AN07176	BA41-42-22
AN07176_BA4-6	Astro_FGFR3	0.212374	CTL	AN07176	BA4-6
AN07176_BA7	Astro_FGFR3	0.208645	CTL	AN07176	BA7
AN07176_BA9	Astro_FGFR3	0.191687	CTL	AN07176	BA9
AN07444_BA17	Astro_FGFR3	0.220498	CTL	AN07444	BA17
AN07444_BA20-37	Astro_FGFR3	0.225604	CTL	AN07444	BA20-37
AN07444_BA24	Astro_FGFR3	0.209216	CTL	AN07444	BA24
AN07444_BA3-1-2-5	Astro_FGFR3	0.190007	CTL	AN07444	BA3-1-2-5
AN07444_BA38	Astro_FGFR3	0.226634	CTL	AN07444	BA38
AN07444_BA39-40	Astro_FGFR3	0.210503	CTL	AN07444	BA39-40
AN07444_BA41-42-22	Astro_FGFR3	0.210477	CTL	AN07444	BA41-42-22
AN07444_BA44-45	Astro_FGFR3	0.189829	CTL	AN07444	BA44-45
AN07444_BA4-6	Astro_FGFR3	0.213096	CTL	AN07444	BA4-6
AN07444_BA7	Astro_FGFR3	0.208123	CTL	AN07444	BA7
AN07444_BA9	Astro_FGFR3	0.199953	CTL	AN07444	BA9
AN08043_BA17	Astro_FGFR3	0.213007	ASD	AN08043	BA17
AN08043_BA20-37	Astro_FGFR3	0.230288	ASD	AN08043	BA20-37
AN08043_BA24	Astro_FGFR3	0.202807	ASD	AN08043	BA24
AN08043_BA3-1-2-5	Astro_FGFR3	0.194631	ASD	AN08043	BA3-1-2-5
AN08043_BA39-40	Astro_FGFR3	0.177809	ASD	AN08043	BA39-40
AN08043_BA41-42-22	Astro_FGFR3	0.196905	ASD	AN08043	BA41-42-22
AN08043_BA44-45	Astro_FGFR3	0.192377	ASD	AN08043	BA44-45
AN08043_BA4-6	Astro_FGFR3	0.201105	ASD	AN08043	BA4-6
AN08043_BA7	Astro_FGFR3	0.184204	ASD	AN08043	BA7
AN08043_BA9	Astro_FGFR3	0.195161	ASD	AN08043	BA9
AN08161_BA20-37	Astro_FGFR3	0.165829	CTL	AN08161	BA20-37
AN08161_BA3-1-2-5	Astro_FGFR3	0.198148	CTL	AN08161	BA3-1-2-5
AN08161_BA38	Astro_FGFR3	0.15669	CTL	AN08161	BA38
AN08161_BA39-40	Astro_FGFR3	0.195277	CTL	AN08161	BA39-40
AN08161_BA41-42-22	Astro_FGFR3	0.197251	CTL	AN08161	BA41-42-22
AN08161_BA44-45	Astro_FGFR3	0.19876	CTL	AN08161	BA44-45
AN08161_BA7	Astro_FGFR3	0.215368	CTL	AN08161	BA7
AN08161_BA9	Astro_FGFR3	0.198223	CTL	AN08161	BA9
AN08166_BA17	Astro_FGFR3	0.176519	ASD	AN08166	BA17
AN08166_BA20-37	Astro_FGFR3	0.222795	ASD	AN08166	BA20-37
AN08166_BA24	Astro_FGFR3	0.235977	ASD	AN08166	BA24
AN08166_BA3-1-2-5	Astro_FGFR3	0.201445	ASD	AN08166	BA3-1-2-5
AN08166_BA38	Astro_FGFR3	0.202111	ASD	AN08166	BA38
AN08166_BA39-40	Astro_FGFR3	0.195419	ASD	AN08166	BA39-40
AN08166_BA41-42-22	Astro_FGFR3	0.218006	ASD	AN08166	BA41-42-22
AN08166_BA4-6	Astro_FGFR3	0.205697	ASD	AN08166	BA4-6
AN08166_BA7	Astro_FGFR3	0.194227	ASD	AN08166	BA7
AN08166_BA9	Astro_FGFR3	0.198542	ASD	AN08166	BA9
AN08677_BA17	Astro_FGFR3	0.174304	CTL	AN08677	BA17
AN08677_BA20-37	Astro_FGFR3	0.283357	CTL	AN08677	BA20-37
AN08677_BA24	Astro_FGFR3	0.223605	CTL	AN08677	BA24
AN08677_BA39-40	Astro_FGFR3	0.211316	CTL	AN08677	BA39-40
AN08677_BA41-42-22	Astro_FGFR3	0.211063	CTL	AN08677	BA41-42-22
AN08677_BA4-6	Astro_FGFR3	0.214094	CTL	AN08677	BA4-6
AN08677_BA7	Astro_FGFR3	0.217532	CTL	AN08677	BA7
AN08792_BA17	Astro_FGFR3	0.2142	ASD	AN08792	BA17
AN08792_BA24	Astro_FGFR3	0.240497	ASD	AN08792	BA24
AN08792_BA3-1-2-5	Astro_FGFR3	0.212525	ASD	AN08792	BA3-1-2-5
AN08792_BA38	Astro_FGFR3	0.221928	ASD	AN08792	BA38
AN08792_BA39-40	Astro_FGFR3	0.255914	ASD	AN08792	BA39-40
AN08792_BA41-42-22	Astro_FGFR3	0.23959	ASD	AN08792	BA41-42-22
AN08792_BA4-6	Astro_FGFR3	0.201995	ASD	AN08792	BA4-6
AN08792_BA7	Astro_FGFR3	0.219874	ASD	AN08792	BA7
AN08792_BA9	Astro_FGFR3	0.223622	ASD	AN08792	BA9
AN08873_BA17	Astro_FGFR3	0.213138	ASD	AN08873	BA17
AN08873_BA20-37	Astro_FGFR3	0.245536	ASD	AN08873	BA20-37
AN08873_BA24	Astro_FGFR3	0.230938	ASD	AN08873	BA24
AN08873_BA3-1-2-5	Astro_FGFR3	0.216161	ASD	AN08873	BA3-1-2-5
AN08873_BA38	Astro_FGFR3	0.211027	ASD	AN08873	BA38
AN08873_BA39-40	Astro_FGFR3	0.213139	ASD	AN08873	BA39-40
AN08873_BA41-42-22	Astro_FGFR3	0.225197	ASD	AN08873	BA41-42-22
AN08873_BA44-45	Astro_FGFR3	0.197458	ASD	AN08873	BA44-45
AN08873_BA4-6	Astro_FGFR3	0.213778	ASD	AN08873	BA4-6
AN08873_BA7	Astro_FGFR3	0.223241	ASD	AN08873	BA7
AN08873_BA9	Astro_FGFR3	0.205922	ASD	AN08873	BA9
AN09714_BA20-37	Astro_FGFR3	0.222345	ASD	AN09714	BA20-37
AN09714_BA24	Astro_FGFR3	0.232765	ASD	AN09714	BA24
AN09714_BA3-1-2-5	Astro_FGFR3	0.234284	ASD	AN09714	BA3-1-2-5
AN09714_BA38	Astro_FGFR3	0.176144	ASD	AN09714	BA38
AN09714_BA39-40	Astro_FGFR3	0.245591	ASD	AN09714	BA39-40
AN09714_BA41-42-22	Astro_FGFR3	0.231572	ASD	AN09714	BA41-42-22
AN09714_BA44-45	Astro_FGFR3	0.240922	ASD	AN09714	BA44-45
AN09714_BA4-6	Astro_FGFR3	0.240298	ASD	AN09714	BA4-6
AN09714_BA7	Astro_FGFR3	0.234927	ASD	AN09714	BA7
AN09714_BA9	Astro_FGFR3	0.21474	ASD	AN09714	BA9
AN09730_BA17	Astro_FGFR3	0.233266	ASD	AN09730	BA17
AN09730_BA24	Astro_FGFR3	0.246056	ASD	AN09730	BA24
AN09730_BA3-1-2-5	Astro_FGFR3	0.226773	ASD	AN09730	BA3-1-2-5
AN09730_BA38	Astro_FGFR3	0.259564	ASD	AN09730	BA38
AN09730_BA39-40	Astro_FGFR3	0.239312	ASD	AN09730	BA39-40
AN09730_BA4-6	Astro_FGFR3	0.220377	ASD	AN09730	BA4-6
AN09730_BA7	Astro_FGFR3	0.232106	ASD	AN09730	BA7
AN09730_BA9	Astro_FGFR3	0.253483	ASD	AN09730	BA9
AN10028_BA9	Astro_FGFR3	0.215333	CTL	AN10028	BA9
AN10679_BA17	Astro_FGFR3	0.189969	CTL	AN10679	BA17
AN10679_BA20-37	Astro_FGFR3	0.21262	CTL	AN10679	BA20-37
AN10679_BA24	Astro_FGFR3	0.20454	CTL	AN10679	BA24
AN10679_BA3-1-2-5	Astro_FGFR3	0.198217	CTL	AN10679	BA3-1-2-5
AN10679_BA39-40	Astro_FGFR3	0.187605	CTL	AN10679	BA39-40
AN10679_BA41-42-22	Astro_FGFR3	0.196778	CTL	AN10679	BA41-42-22
AN10679_BA4-6	Astro_FGFR3	0.18639	CTL	AN10679	BA4-6
AN10679_BA7	Astro_FGFR3	0.174682	CTL	AN10679	BA7
AN10679_BA9	Astro_FGFR3	0.217523	CTL	AN10679	BA9
AN10723_BA20-37	Astro_FGFR3	0.239955	CTL	AN10723	BA20-37
AN10723_BA3-1-2-5	Astro_FGFR3	0.217242	CTL	AN10723	BA3-1-2-5
AN10723_BA38	Astro_FGFR3	0.218324	CTL	AN10723	BA38
AN10723_BA39-40	Astro_FGFR3	0.204959	CTL	AN10723	BA39-40
AN10723_BA41-42-22	Astro_FGFR3	0.220029	CTL	AN10723	BA41-42-22
AN10723_BA4-6	Astro_FGFR3	0.211239	CTL	AN10723	BA4-6
AN10723_BA7	Astro_FGFR3	0.200078	CTL	AN10723	BA7
AN10723_BA9	Astro_FGFR3	0.229987	CTL	AN10723	BA9
AN10833_BA17	Astro_FGFR3	0.184535	CTL	AN10833	BA17
AN10833_BA20-37	Astro_FGFR3	0.213765	CTL	AN10833	BA20-37
AN10833_BA24	Astro_FGFR3	0.216868	CTL	AN10833	BA24
AN10833_BA3-1-2-5	Astro_FGFR3	0.220253	CTL	AN10833	BA3-1-2-5
AN10833_BA39-40	Astro_FGFR3	0.196585	CTL	AN10833	BA39-40
AN10833_BA41-42-22	Astro_FGFR3	0.200403	CTL	AN10833	BA41-42-22
AN10833_BA4-6	Astro_FGFR3	0.231297	CTL	AN10833	BA4-6
AN10833_BA9	Astro_FGFR3	0.215274	CTL	AN10833	BA9
AN11796_BA20-37	Astro_FGFR3	0.210174	ASD	AN11796	BA20-37
AN11796_BA24	Astro_FGFR3	0.226069	ASD	AN11796	BA24
AN11796_BA38	Astro_FGFR3	0.299042	ASD	AN11796	BA38
AN11796_BA39-40	Astro_FGFR3	0.0940266	ASD	AN11796	BA39-40
AN11796_BA41-42-22	Astro_FGFR3	0.201441	ASD	AN11796	BA41-42-22
AN11796_BA44-45	Astro_FGFR3	0.20815	ASD	AN11796	BA44-45
AN11796_BA4-6	Astro_FGFR3	0.24032	ASD	AN11796	BA4-6
AN11796_BA7	Astro_FGFR3	0.104989	ASD	AN11796	BA7
AN11796_BA9	Astro_FGFR3	0.214831	ASD	AN11796	BA9
AN11864_BA41-42-22	Astro_FGFR3	0.220313	CTL	AN11864	BA41-42-22
AN11864_BA9	Astro_FGFR3	0.206874	CTL	AN11864	BA9
AN11989_BA17	Astro_FGFR3	0.239924	ASD	AN11989	BA17
AN11989_BA20-37	Astro_FGFR3	0.228331	ASD	AN11989	BA20-37
AN11989_BA24	Astro_FGFR3	0.225214	ASD	AN11989	BA24
AN11989_BA3-1-2-5	Astro_FGFR3	0.221503	ASD	AN11989	BA3-1-2-5
AN11989_BA38	Astro_FGFR3	0.220772	ASD	AN11989	BA38
AN11989_BA41-42-22	Astro_FGFR3	0.209592	ASD	AN11989	BA41-42-22
AN11989_BA44-45	Astro_FGFR3	0.244098	ASD	AN11989	BA44-45
AN11989_BA7	Astro_FGFR3	0.22513	ASD	AN11989	BA7
AN11989_BA9	Astro_FGFR3	0.317958	ASD	AN11989	BA9
AN12137_BA17	Astro_FGFR3	0.201103	CTL	AN12137	BA17
AN12137_BA20-37	Astro_FGFR3	0.214445	CTL	AN12137	BA20-37
AN12137_BA24	Astro_FGFR3	0.206966	CTL	AN12137	BA24
AN12137_BA3-1-2-5	Astro_FGFR3	0.209202	CTL	AN12137	BA3-1-2-5
AN12137_BA39-40	Astro_FGFR3	0.193919	CTL	AN12137	BA39-40
AN12137_BA41-42-22	Astro_FGFR3	0.202223	CTL	AN12137	BA41-42-22
AN12137_BA44-45	Astro_FGFR3	0.206729	CTL	AN12137	BA44-45
AN12137_BA4-6	Astro_FGFR3	0.211698	CTL	AN12137	BA4-6
AN12137_BA7	Astro_FGFR3	0.193929	CTL	AN12137	BA7
AN12137_BA9	Astro_FGFR3	0.190533	CTL	AN12137	BA9
AN12240_BA9	Astro_FGFR3	0.201241	CTL	AN12240	BA9
AN12457_BA17	Astro_FGFR3	0.206787	ASD	AN12457	BA17
AN12457_BA20-37	Astro_FGFR3	0.211789	ASD	AN12457	BA20-37
AN12457_BA24	Astro_FGFR3	0.193102	ASD	AN12457	BA24
AN12457_BA3-1-2-5	Astro_FGFR3	0.225909	ASD	AN12457	BA3-1-2-5
AN12457_BA38	Astro_FGFR3	0.204597	ASD	AN12457	BA38
AN12457_BA39-40	Astro_FGFR3	0.169014	ASD	AN12457	BA39-40
AN12457_BA41-42-22	Astro_FGFR3	0.254417	ASD	AN12457	BA41-42-22
AN12457_BA44-45	Astro_FGFR3	0.200697	ASD	AN12457	BA44-45
AN12457_BA4-6	Astro_FGFR3	0.206492	ASD	AN12457	BA4-6
AN12457_BA9	Astro_FGFR3	0.211749	ASD	AN12457	BA9
AN13295_BA17	Astro_FGFR3	0.19917	CTL	AN13295	BA17
AN13295_BA20-37	Astro_FGFR3	0.201553	CTL	AN13295	BA20-37
AN13295_BA24	Astro_FGFR3	0.214458	CTL	AN13295	BA24
AN13295_BA3-1-2-5	Astro_FGFR3	0.199027	CTL	AN13295	BA3-1-2-5
AN13295_BA39-40	Astro_FGFR3	0.20888	CTL	AN13295	BA39-40
AN13295_BA41-42-22	Astro_FGFR3	0.202148	CTL	AN13295	BA41-42-22
AN13295_BA44-45	Astro_FGFR3	0.212098	CTL	AN13295	BA44-45
AN13295_BA4-6	Astro_FGFR3	0.195257	CTL	AN13295	BA4-6
AN13295_BA7	Astro_FGFR3	0.19363	CTL	AN13295	BA7
AN13295_BA9	Astro_FGFR3	0.208179	CTL	AN13295	BA9
AN13872_BA17	Astro_FGFR3	0.206962	ASD	AN13872	BA17
AN13872_BA20-37	Astro_FGFR3	0.191561	ASD	AN13872	BA20-37
AN13872_BA24	Astro_FGFR3	0.215645	ASD	AN13872	BA24
AN13872_BA3-1-2-5	Astro_FGFR3	0.201031	ASD	AN13872	BA3-1-2-5
AN13872_BA38	Astro_FGFR3	0.215157	ASD	AN13872	BA38
AN13872_BA39-40	Astro_FGFR3	0.215808	ASD	AN13872	BA39-40
AN13872_BA41-42-22	Astro_FGFR3	0.196461	ASD	AN13872	BA41-42-22
AN13872_BA44-45	Astro_FGFR3	0.2101	ASD	AN13872	BA44-45
AN13872_BA4-6	Astro_FGFR3	0.234136	ASD	AN13872	BA4-6
AN13872_BA7	Astro_FGFR3	0.195482	ASD	AN13872	BA7
AN13872_BA9	Astro_FGFR3	0.198747	ASD	AN13872	BA9
AN14757_BA17	Astro_FGFR3	0.21401	CTL	AN14757	BA17
AN14757_BA20-37	Astro_FGFR3	0.278171	CTL	AN14757	BA20-37
AN14757_BA38	Astro_FGFR3	0.238528	CTL	AN14757	BA38
AN14757_BA41-42-22	Astro_FGFR3	0.207909	CTL	AN14757	BA41-42-22
AN14757_BA44-45	Astro_FGFR3	0.228733	CTL	AN14757	BA44-45
AN14757_BA4-6	Astro_FGFR3	0.209567	CTL	AN14757	BA4-6
AN14757_BA7	Astro_FGFR3	0.207182	CTL	AN14757	BA7
AN14757_BA9	Astro_FGFR3	0.217864	CTL	AN14757	BA9
AN15088_BA17	Astro_FGFR3	0.200006	CTL	AN15088	BA17
AN15088_BA3-1-2-5	Astro_FGFR3	0.203588	CTL	AN15088	BA3-1-2-5
AN15088_BA39-40	Astro_FGFR3	0.191394	CTL	AN15088	BA39-40
AN15088_BA41-42-22	Astro_FGFR3	0.205324	CTL	AN15088	BA41-42-22
AN15088_BA4-6	Astro_FGFR3	0.218925	CTL	AN15088	BA4-6
AN15088_BA7	Astro_FGFR3	0.199083	CTL	AN15088	BA7
AN15088_BA9	Astro_FGFR3	0.176981	CTL	AN15088	BA9
AN15566_BA17	Astro_FGFR3	0.197527	CTL	AN15566	BA17
AN15566_BA24	Astro_FGFR3	0.203816	CTL	AN15566	BA24
AN15566_BA3-1-2-5	Astro_FGFR3	0.197028	CTL	AN15566	BA3-1-2-5
AN15566_BA38	Astro_FGFR3	0.220392	CTL	AN15566	BA38
AN15566_BA39-40	Astro_FGFR3	0.185842	CTL	AN15566	BA39-40
AN15566_BA44-45	Astro_FGFR3	0.199477	CTL	AN15566	BA44-45
AN15566_BA4-6	Astro_FGFR3	0.218343	CTL	AN15566	BA4-6
AN15566_BA7	Astro_FGFR3	0.229245	CTL	AN15566	BA7
AN15566_BA9	Astro_FGFR3	0.192477	CTL	AN15566	BA9
AN16115_BA17	Astro_FGFR3	0.244079	ASD	AN16115	BA17
AN16115_BA24	Astro_FGFR3	0.2296	ASD	AN16115	BA24
AN16115_BA3-1-2-5	Astro_FGFR3	0.217161	ASD	AN16115	BA3-1-2-5
AN16115_BA38	Astro_FGFR3	0.202867	ASD	AN16115	BA38
AN16115_BA39-40	Astro_FGFR3	0.202457	ASD	AN16115	BA39-40
AN16115_BA41-42-22	Astro_FGFR3	0.237042	ASD	AN16115	BA41-42-22
AN16115_BA44-45	Astro_FGFR3	0.240681	ASD	AN16115	BA44-45
AN16115_BA4-6	Astro_FGFR3	0.22679	ASD	AN16115	BA4-6
AN16115_BA7	Astro_FGFR3	0.220325	ASD	AN16115	BA7
AN16115_BA9	Astro_FGFR3	0.206485	ASD	AN16115	BA9
AN16641_BA17	Astro_FGFR3	0.218832	ASD	AN16641	BA17
AN16641_BA39-40	Astro_FGFR3	0.234554	ASD	AN16641	BA39-40
AN16641_BA41-42-22	Astro_FGFR3	0.212497	ASD	AN16641	BA41-42-22
AN16641_BA7	Astro_FGFR3	0.187745	ASD	AN16641	BA7
AN16641_BA9	Astro_FGFR3	0.220504	ASD	AN16641	BA9
AN17254_BA17	Astro_FGFR3	0.118083	ASD	AN17254	BA17
AN17254_BA20-37	Astro_FGFR3	0.141764	ASD	AN17254	BA20-37
AN17254_BA24	Astro_FGFR3	0.104759	ASD	AN17254	BA24
AN17254_BA38	Astro_FGFR3	0.155564	ASD	AN17254	BA38
AN17254_BA41-42-22	Astro_FGFR3	0.0664261	ASD	AN17254	BA41-42-22
AN17254_BA44-45	Astro_FGFR3	0.184732	ASD	AN17254	BA44-45
AN17254_BA4-6	Astro_FGFR3	0.178818	ASD	AN17254	BA4-6
AN17254_BA7	Astro_FGFR3	0.138301	ASD	AN17254	BA7
AN17254_BA9	Astro_FGFR3	0.150344	ASD	AN17254	BA9
AN17425_BA17	Astro_FGFR3	0.216358	CTL	AN17425	BA17
AN17425_BA24	Astro_FGFR3	0.225814	CTL	AN17425	BA24
AN17425_BA3-1-2-5	Astro_FGFR3	0.240723	CTL	AN17425	BA3-1-2-5
AN17425_BA38	Astro_FGFR3	0.237821	CTL	AN17425	BA38
AN17425_BA39-40	Astro_FGFR3	0.22868	CTL	AN17425	BA39-40
AN17425_BA41-42-22	Astro_FGFR3	0.220689	CTL	AN17425	BA41-42-22
AN17425_BA4-6	Astro_FGFR3	0.223494	CTL	AN17425	BA4-6
AN17425_BA7	Astro_FGFR3	0.24759	CTL	AN17425	BA7
AN17425_BA9	Astro_FGFR3	0.221732	CTL	AN17425	BA9
AN17515_BA17	Astro_FGFR3	0.227134	ASD	AN17515	BA17
AN17515_BA20-37	Astro_FGFR3	0.211067	ASD	AN17515	BA20-37
AN17515_BA24	Astro_FGFR3	0.222049	ASD	AN17515	BA24
AN17515_BA3-1-2-5	Astro_FGFR3	0.219446	ASD	AN17515	BA3-1-2-5
AN17515_BA38	Astro_FGFR3	0.276264	ASD	AN17515	BA38
AN17515_BA41-42-22	Astro_FGFR3	0.206582	ASD	AN17515	BA41-42-22
AN17515_BA44-45	Astro_FGFR3	0.202895	ASD	AN17515	BA44-45
AN17515_BA4-6	Astro_FGFR3	0.214462	ASD	AN17515	BA4-6
AN17515_BA7	Astro_FGFR3	0.193742	ASD	AN17515	BA7
AN17515_BA9	Astro_FGFR3	0.219873	ASD	AN17515	BA9
AN17678_BA3-1-2-5	Astro_FGFR3	0.221734	ASD	AN17678	BA3-1-2-5
AN17678_BA39-40	Astro_FGFR3	0.203633	ASD	AN17678	BA39-40
AN17678_BA41-42-22	Astro_FGFR3	0.254393	ASD	AN17678	BA41-42-22
AN17678_BA7	Astro_FGFR3	0.203893	ASD	AN17678	BA7
AN19442_BA17	Astro_FGFR3	0.193672	CTL	AN19442	BA17
AN19442_BA20-37	Astro_FGFR3	0.214447	CTL	AN19442	BA20-37
AN19442_BA24	Astro_FGFR3	0.221521	CTL	AN19442	BA24
AN19442_BA3-1-2-5	Astro_FGFR3	0.211876	CTL	AN19442	BA3-1-2-5
AN19442_BA39-40	Astro_FGFR3	0.227777	CTL	AN19442	BA39-40
AN19442_BA41-42-22	Astro_FGFR3	0.221482	CTL	AN19442	BA41-42-22
AN19442_BA44-45	Astro_FGFR3	0.216385	CTL	AN19442	BA44-45
AN19442_BA7	Astro_FGFR3	0.201407	CTL	AN19442	BA7
AN19442_BA9	Astro_FGFR3	0.215063	CTL	AN19442	BA9
AN19511_BA17	Astro_FGFR3	0.212305	ASD	AN19511	BA17
AN19511_BA24	Astro_FGFR3	0.196862	ASD	AN19511	BA24
AN19511_BA3-1-2-5	Astro_FGFR3	0.200564	ASD	AN19511	BA3-1-2-5
AN19511_BA38	Astro_FGFR3	0.223588	ASD	AN19511	BA38
AN19511_BA39-40	Astro_FGFR3	0.211721	ASD	AN19511	BA39-40
AN19511_BA41-42-22	Astro_FGFR3	0.195664	ASD	AN19511	BA41-42-22
AN19511_BA44-45	Astro_FGFR3	0.194162	ASD	AN19511	BA44-45
AN19511_BA4-6	Astro_FGFR3	0.201362	ASD	AN19511	BA4-6
AN19511_BA9	Astro_FGFR3	0.201709	ASD	AN19511	BA9
AN19760_BA17	Astro_FGFR3	0.198073	CTL	AN19760	BA17
AN19760_BA20-37	Astro_FGFR3	0.232423	CTL	AN19760	BA20-37
AN19760_BA24	Astro_FGFR3	0.252419	CTL	AN19760	BA24
AN19760_BA3-1-2-5	Astro_FGFR3	0.236398	CTL	AN19760	BA3-1-2-5
AN19760_BA38	Astro_FGFR3	0.210863	CTL	AN19760	BA38
AN19760_BA39-40	Astro_FGFR3	0.223503	CTL	AN19760	BA39-40
AN19760_BA41-42-22	Astro_FGFR3	0.210508	CTL	AN19760	BA41-42-22
AN19760_BA44-45	Astro_FGFR3	0.229711	CTL	AN19760	BA44-45
AN19760_BA4-6	Astro_FGFR3	0.229924	CTL	AN19760	BA4-6
AN19760_BA7	Astro_FGFR3	0.232101	CTL	AN19760	BA7
AN19760_BA9	Astro_FGFR3	0.216211	CTL	AN19760	BA9
NP121-11_BA41-42-22	Astro_FGFR3	0.182848	ASD	NP121-11	BA41-42-22
NP121-11_BA9	Astro_FGFR3	0.1924	ASD	NP121-11	BA9
NP167-08_BA41-42-22	Astro_FGFR3	0.192691	ASD	NP167-08	BA41-42-22
NP167-08_BA9	Astro_FGFR3	0.210152	ASD	NP167-08	BA9
NP26-11_BA41-42-22	Astro_FGFR3	0.239542	ASD	NP26-11	BA41-42-22
NP26-11_BA9	Astro_FGFR3	0.195558	ASD	NP26-11	BA9
NP72-11_BA41-42-22	Astro_FGFR3	0.201538	ASD	NP72-11	BA41-42-22
NP72-11_BA9	Astro_FGFR3	0.22876	ASD	NP72-11	BA9
UMB1185_BA20-37	Astro_FGFR3	0.190812	CTL	UMB1185	BA20-37
UMB1185_BA39-40	Astro_FGFR3	0.17614	CTL	UMB1185	BA39-40
UMB1185_BA4-6	Astro_FGFR3	0.185285	CTL	UMB1185	BA4-6
UMB1185_BA7	Astro_FGFR3	0.185772	CTL	UMB1185	BA7
UMB1185_BA9	Astro_FGFR3	0.206749	CTL	UMB1185	BA9
UMB1349_BA39-40	Astro_FGFR3	0.196649	ASD	UMB1349	BA39-40
UMB1349_BA7	Astro_FGFR3	0.173647	ASD	UMB1349	BA7
UMB1376_BA41-42-22	Astro_FGFR3	0.199731	CTL	UMB1376	BA41-42-22
UMB1376_BA9	Astro_FGFR3	0.216122	CTL	UMB1376	BA9
UMB1407_BA9	Astro_FGFR3	0.189683	CTL	UMB1407	BA9
UMB1499_BA41-42-22	Astro_FGFR3	0.20103	CTL	UMB1499	BA41-42-22
UMB1499_BA44-45	Astro_FGFR3	0.179624	CTL	UMB1499	BA44-45
UMB1499_BA9	Astro_FGFR3	0.197899	CTL	UMB1499	BA9
UMB1500_BA4-6	Astro_FGFR3	0.215717	CTL	UMB1500	BA4-6
UMB1578_BA41-42-22	Astro_FGFR3	0.187459	CTL	UMB1578	BA41-42-22
UMB1578_BA9	Astro_FGFR3	0.201699	CTL	UMB1578	BA9
UMB1670_BA17	Astro_FGFR3	0.216633	CTL	UMB1670	BA17
UMB1670_BA39-40	Astro_FGFR3	0.185376	CTL	UMB1670	BA39-40
UMB1670_BA44-45	Astro_FGFR3	0.199451	CTL	UMB1670	BA44-45
UMB1670_BA4-6	Astro_FGFR3	0.189538	CTL	UMB1670	BA4-6
UMB1714_BA17	Astro_FGFR3	0.213539	CTL	UMB1714	BA17
UMB1714_BA20-37	Astro_FGFR3	0.218906	CTL	UMB1714	BA20-37
UMB1714_BA24	Astro_FGFR3	0.20872	CTL	UMB1714	BA24
UMB1714_BA38	Astro_FGFR3	0.228139	CTL	UMB1714	BA38
UMB1714_BA39-40	Astro_FGFR3	0.200187	CTL	UMB1714	BA39-40
UMB1714_BA44-45	Astro_FGFR3	0.186535	CTL	UMB1714	BA44-45
UMB1714_BA4-6	Astro_FGFR3	0.209917	CTL	UMB1714	BA4-6
UMB1714_BA7	Astro_FGFR3	0.202327	CTL	UMB1714	BA7
UMB1714_BA9	Astro_FGFR3	0.198616	CTL	UMB1714	BA9
UMB1793_BA17	Astro_FGFR3	0.211566	CTL	UMB1793	BA17
UMB1793_BA20-37	Astro_FGFR3	0.227077	CTL	UMB1793	BA20-37
UMB1793_BA38	Astro_FGFR3	0.21144	CTL	UMB1793	BA38
UMB1793_BA39-40	Astro_FGFR3	0.21633	CTL	UMB1793	BA39-40
UMB1793_BA44-45	Astro_FGFR3	0.233388	CTL	UMB1793	BA44-45
UMB1793_BA4-6	Astro_FGFR3	0.204884	CTL	UMB1793	BA4-6
UMB1793_BA7	Astro_FGFR3	0.214849	CTL	UMB1793	BA7
UMB1860_BA20-37	Astro_FGFR3	0.220246	CTL	UMB1860	BA20-37
UMB1860_BA39-40	Astro_FGFR3	0.2292	CTL	UMB1860	BA39-40
UMB1860_BA7	Astro_FGFR3	0.227671	CTL	UMB1860	BA7
UMB1908_BA17	Astro_FGFR3	0.232453	CTL	UMB1908	BA17
UMB1908_BA24	Astro_FGFR3	0.210694	CTL	UMB1908	BA24
UMB1908_BA3-1-2-5	Astro_FGFR3	0.193296	CTL	UMB1908	BA3-1-2-5
UMB1908_BA39-40	Astro_FGFR3	0.206002	CTL	UMB1908	BA39-40
UMB1908_BA41-42-22	Astro_FGFR3	0.234947	CTL	UMB1908	BA41-42-22
UMB1908_BA44-45	Astro_FGFR3	0.201751	CTL	UMB1908	BA44-45
UMB1908_BA4-6	Astro_FGFR3	0.191335	CTL	UMB1908	BA4-6
UMB3415_BA17	Astro_FGFR3	0.190811	CTL	UMB3415	BA17
UMB3415_BA20-37	Astro_FGFR3	0.185623	CTL	UMB3415	BA20-37
UMB3415_BA39-40	Astro_FGFR3	0.192496	CTL	UMB3415	BA39-40
UMB3638_BA17	Astro_FGFR3	0.201661	CTL	UMB3638	BA17
UMB3638_BA20-37	Astro_FGFR3	0.200287	CTL	UMB3638	BA20-37
UMB3638_BA39-40	Astro_FGFR3	0.184801	CTL	UMB3638	BA39-40
UMB3638_BA7	Astro_FGFR3	0.210674	CTL	UMB3638	BA7
UMB4231_BA17	Astro_FGFR3	0.213538	ASD	UMB4231	BA17
UMB4334_BA17	Astro_FGFR3	0.201979	ASD	UMB4334	BA17
UMB4334_BA20-37	Astro_FGFR3	0.222482	ASD	UMB4334	BA20-37
UMB4334_BA24	Astro_FGFR3	0.211108	ASD	UMB4334	BA24
UMB4334_BA3-1-2-5	Astro_FGFR3	0.186514	ASD	UMB4334	BA3-1-2-5
UMB4334_BA38	Astro_FGFR3	0.199627	ASD	UMB4334	BA38
UMB4334_BA39-40	Astro_FGFR3	0.205612	ASD	UMB4334	BA39-40
UMB4334_BA41-42-22	Astro_FGFR3	0.166061	ASD	UMB4334	BA41-42-22
UMB4334_BA44-45	Astro_FGFR3	0.196295	ASD	UMB4334	BA44-45
UMB4334_BA4-6	Astro_FGFR3	0.215591	ASD	UMB4334	BA4-6
UMB4334_BA7	Astro_FGFR3	0.245416	ASD	UMB4334	BA7
UMB4334_BA9	Astro_FGFR3	0.191964	ASD	UMB4334	BA9
UMB4337_BA17	Astro_FGFR3	0.195441	CTL	UMB4337	BA17
UMB4337_BA20-37	Astro_FGFR3	0.217702	CTL	UMB4337	BA20-37
UMB4337_BA39-40	Astro_FGFR3	0.206858	CTL	UMB4337	BA39-40
UMB4337_BA41-42-22	Astro_FGFR3	0.214055	CTL	UMB4337	BA41-42-22
UMB4337_BA44-45	Astro_FGFR3	0.201498	CTL	UMB4337	BA44-45
UMB4337_BA4-6	Astro_FGFR3	0.212993	CTL	UMB4337	BA4-6
UMB4337_BA7	Astro_FGFR3	0.21645	CTL	UMB4337	BA7
UMB4337_BA9	Astro_FGFR3	0.229779	CTL	UMB4337	BA9
UMB4590_BA41-42-22	Astro_FGFR3	0.201729	CTL	UMB4590	BA41-42-22
UMB4590_BA9	Astro_FGFR3	0.170827	CTL	UMB4590	BA9
UMB4670_BA20-37	Astro_FGFR3	0.202201	CTL	UMB4670	BA20-37
UMB4670_BA9	Astro_FGFR3	0.232569	CTL	UMB4670	BA9
UMB4721_BA17	Astro_FGFR3	0.190212	ASD	UMB4721	BA17
UMB4721_BA3-1-2-5	Astro_FGFR3	0.185337	ASD	UMB4721	BA3-1-2-5
UMB4721_BA39-40	Astro_FGFR3	0.177445	ASD	UMB4721	BA39-40
UMB4721_BA4-6	Astro_FGFR3	0.163159	ASD	UMB4721	BA4-6
UMB4721_BA7	Astro_FGFR3	0.197476	ASD	UMB4721	BA7
UMB4722_BA17	Astro_FGFR3	0.207973	CTL	UMB4722	BA17
UMB4722_BA20-37	Astro_FGFR3	0.199163	CTL	UMB4722	BA20-37
UMB4722_BA3-1-2-5	Astro_FGFR3	0.19955	CTL	UMB4722	BA3-1-2-5
UMB4722_BA39-40	Astro_FGFR3	0.214382	CTL	UMB4722	BA39-40
UMB4722_BA4-6	Astro_FGFR3	0.214647	CTL	UMB4722	BA4-6
UMB4722_BA7	Astro_FGFR3	0.211856	CTL	UMB4722	BA7
UMB4787_BA17	Astro_FGFR3	0.208702	CTL	UMB4787	BA17
UMB4787_BA20-37	Astro_FGFR3	0.237565	CTL	UMB4787	BA20-37
UMB4787_BA24	Astro_FGFR3	0.196571	CTL	UMB4787	BA24
UMB4787_BA3-1-2-5	Astro_FGFR3	0.201903	CTL	UMB4787	BA3-1-2-5
UMB4787_BA39-40	Astro_FGFR3	0.218819	CTL	UMB4787	BA39-40
UMB4787_BA41-42-22	Astro_FGFR3	0.199065	CTL	UMB4787	BA41-42-22
UMB4787_BA44-45	Astro_FGFR3	0.206901	CTL	UMB4787	BA44-45
UMB4787_BA4-6	Astro_FGFR3	0.211525	CTL	UMB4787	BA4-6
UMB4787_BA7	Astro_FGFR3	0.196464	CTL	UMB4787	BA7
UMB4787_BA9	Astro_FGFR3	0.210616	CTL	UMB4787	BA9
UMB4842_BA41-42-22	Astro_FGFR3	0.220476	CTL	UMB4842	BA41-42-22
UMB4842_BA9	Astro_FGFR3	0.204681	CTL	UMB4842	BA9
UMB4849_BA39-40	Astro_FGFR3	0.198021	ASD	UMB4849	BA39-40
UMB4849_BA7	Astro_FGFR3	0.188158	ASD	UMB4849	BA7
UMB4849_BA9	Astro_FGFR3	0.190247	ASD	UMB4849	BA9
UMB4899_BA7	Astro_FGFR3	0.181891	ASD	UMB4899	BA7
UMB4999_BA20-37	Astro_FGFR3	0.195444	ASD	UMB4999	BA20-37
UMB4999_BA24	Astro_FGFR3	0.213175	ASD	UMB4999	BA24
UMB4999_BA3-1-2-5	Astro_FGFR3	0.218829	ASD	UMB4999	BA3-1-2-5
UMB4999_BA38	Astro_FGFR3	0.223503	ASD	UMB4999	BA38
UMB4999_BA39-40	Astro_FGFR3	0.228208	ASD	UMB4999	BA39-40
UMB4999_BA41-42-22	Astro_FGFR3	0.227887	ASD	UMB4999	BA41-42-22
UMB4999_BA44-45	Astro_FGFR3	0.20057	ASD	UMB4999	BA44-45
UMB4999_BA4-6	Astro_FGFR3	0.179917	ASD	UMB4999	BA4-6
UMB4999_BA9	Astro_FGFR3	0.204995	ASD	UMB4999	BA9
UMB5023_BA17	Astro_FGFR3	0.193463	ASD	UMB5023	BA17
UMB5023_BA20-37	Astro_FGFR3	0.200056	ASD	UMB5023	BA20-37
UMB5023_BA24	Astro_FGFR3	0.200393	ASD	UMB5023	BA24
UMB5023_BA3-1-2-5	Astro_FGFR3	0.21158	ASD	UMB5023	BA3-1-2-5
UMB5023_BA38	Astro_FGFR3	0.2368	ASD	UMB5023	BA38
UMB5023_BA39-40	Astro_FGFR3	0.203412	ASD	UMB5023	BA39-40
UMB5023_BA41-42-22	Astro_FGFR3	0.193358	ASD	UMB5023	BA41-42-22
UMB5023_BA44-45	Astro_FGFR3	0.212172	ASD	UMB5023	BA44-45
UMB5023_BA4-6	Astro_FGFR3	0.195262	ASD	UMB5023	BA4-6
UMB5023_BA7	Astro_FGFR3	0.215863	ASD	UMB5023	BA7
UMB5023_BA9	Astro_FGFR3	0.205379	ASD	UMB5023	BA9
UMB5027_BA17	Astro_FGFR3	0.187273	ASD	UMB5027	BA17
UMB5027_BA24	Astro_FGFR3	0.2303	ASD	UMB5027	BA24
UMB5027_BA39-40	Astro_FGFR3	0.217001	ASD	UMB5027	BA39-40
UMB5027_BA41-42-22	Astro_FGFR3	0.21593	ASD	UMB5027	BA41-42-22
UMB5027_BA44-45	Astro_FGFR3	0.199934	ASD	UMB5027	BA44-45
UMB5027_BA7	Astro_FGFR3	0.203004	ASD	UMB5027	BA7
UMB5027_BA9	Astro_FGFR3	0.222442	ASD	UMB5027	BA9
UMB5079_BA41-42-22	Astro_FGFR3	0.188857	CTL	UMB5079	BA41-42-22
UMB5079_BA9	Astro_FGFR3	0.197172	CTL	UMB5079	BA9
UMB5115_BA17	Astro_FGFR3	0.200965	ASD	UMB5115	BA17
UMB5115_BA20-37	Astro_FGFR3	0.203595	ASD	UMB5115	BA20-37
UMB5115_BA24	Astro_FGFR3	0.213634	ASD	UMB5115	BA24
UMB5115_BA3-1-2-5	Astro_FGFR3	0.229955	ASD	UMB5115	BA3-1-2-5
UMB5115_BA38	Astro_FGFR3	0.212653	ASD	UMB5115	BA38
UMB5115_BA39-40	Astro_FGFR3	0.195566	ASD	UMB5115	BA39-40
UMB5115_BA41-42-22	Astro_FGFR3	0.21474	ASD	UMB5115	BA41-42-22
UMB5115_BA44-45	Astro_FGFR3	0.214893	ASD	UMB5115	BA44-45
UMB5115_BA4-6	Astro_FGFR3	0.217532	ASD	UMB5115	BA4-6
UMB5115_BA7	Astro_FGFR3	0.213147	ASD	UMB5115	BA7
UMB5115_BA9	Astro_FGFR3	0.200621	ASD	UMB5115	BA9
UMB5144_BA17	Astro_FGFR3	0.200739	ASD	UMB5144	BA17
UMB5144_BA20-37	Astro_FGFR3	0.208873	ASD	UMB5144	BA20-37
UMB5144_BA24	Astro_FGFR3	0.186134	ASD	UMB5144	BA24
UMB5144_BA3-1-2-5	Astro_FGFR3	0.209832	ASD	UMB5144	BA3-1-2-5
UMB5144_BA38	Astro_FGFR3	0.226891	ASD	UMB5144	BA38
UMB5144_BA39-40	Astro_FGFR3	0.213923	ASD	UMB5144	BA39-40
UMB5144_BA44-45	Astro_FGFR3	0.2137	ASD	UMB5144	BA44-45
UMB5144_BA4-6	Astro_FGFR3	0.195412	ASD	UMB5144	BA4-6
UMB5144_BA7	Astro_FGFR3	0.207574	ASD	UMB5144	BA7
UMB5144_BA9	Astro_FGFR3	0.205202	ASD	UMB5144	BA9
UMB5163_BA17	Astro_FGFR3	0.205673	CTL	UMB5163	BA17
UMB5163_BA20-37	Astro_FGFR3	0.206361	CTL	UMB5163	BA20-37
UMB5163_BA24	Astro_FGFR3	0.218709	CTL	UMB5163	BA24
UMB5163_BA3-1-2-5	Astro_FGFR3	0.205005	CTL	UMB5163	BA3-1-2-5
UMB5163_BA38	Astro_FGFR3	0.206577	CTL	UMB5163	BA38
UMB5163_BA39-40	Astro_FGFR3	0.196624	CTL	UMB5163	BA39-40
UMB5163_BA41-42-22	Astro_FGFR3	0.230519	CTL	UMB5163	BA41-42-22
UMB5163_BA44-45	Astro_FGFR3	0.182799	CTL	UMB5163	BA44-45
UMB5163_BA4-6	Astro_FGFR3	0.229372	CTL	UMB5163	BA4-6
UMB5163_BA7	Astro_FGFR3	0.214089	CTL	UMB5163	BA7
UMB5163_BA9	Astro_FGFR3	0.215072	CTL	UMB5163	BA9
UMB5168_BA41-42-22	Astro_FGFR3	0.185714	CTL	UMB5168	BA41-42-22
UMB5168_BA9	Astro_FGFR3	0.170327	CTL	UMB5168	BA9
UMB5176_BA17	Astro_FGFR3	0.184835	ASD	UMB5176	BA17
UMB5176_BA20-37	Astro_FGFR3	0.191596	ASD	UMB5176	BA20-37
UMB5176_BA24	Astro_FGFR3	0.189521	ASD	UMB5176	BA24
UMB5176_BA3-1-2-5	Astro_FGFR3	0.17168	ASD	UMB5176	BA3-1-2-5
UMB5176_BA38	Astro_FGFR3	0.207812	ASD	UMB5176	BA38
UMB5176_BA41-42-22	Astro_FGFR3	0.237585	ASD	UMB5176	BA41-42-22
UMB5176_BA44-45	Astro_FGFR3	0.193998	ASD	UMB5176	BA44-45
UMB5176_BA4-6	Astro_FGFR3	0.181742	ASD	UMB5176	BA4-6
UMB5176_BA7	Astro_FGFR3	0.190361	ASD	UMB5176	BA7
UMB5176_BA9	Astro_FGFR3	0.195431	ASD	UMB5176	BA9
UMB5242_BA20-37	Astro_FGFR3	0.196982	CTL	UMB5242	BA20-37
UMB5242_BA24	Astro_FGFR3	0.200038	CTL	UMB5242	BA24
UMB5242_BA3-1-2-5	Astro_FGFR3	0.165125	CTL	UMB5242	BA3-1-2-5
UMB5242_BA38	Astro_FGFR3	0.226296	CTL	UMB5242	BA38
UMB5242_BA39-40	Astro_FGFR3	0.201108	CTL	UMB5242	BA39-40
UMB5242_BA41-42-22	Astro_FGFR3	0.205307	CTL	UMB5242	BA41-42-22
UMB5242_BA44-45	Astro_FGFR3	0.196968	CTL	UMB5242	BA44-45
UMB5242_BA4-6	Astro_FGFR3	0.21479	CTL	UMB5242	BA4-6
UMB5242_BA7	Astro_FGFR3	0.198624	CTL	UMB5242	BA7
UMB5242_BA9	Astro_FGFR3	0.206235	CTL	UMB5242	BA9
UMB5278_BA41-42-22	Astro_FGFR3	0.20748	ASD	UMB5278	BA41-42-22
UMB5278_BA9	Astro_FGFR3	0.213806	ASD	UMB5278	BA9
UMB5282_BA38	Astro_FGFR3	0.186533	CTL	UMB5282	BA38
UMB5282_BA9	Astro_FGFR3	0.212182	CTL	UMB5282	BA9
UMB5297_BA17	Astro_FGFR3	0.153754	ASD	UMB5297	BA17
UMB5297_BA20-37	Astro_FGFR3	0.177438	ASD	UMB5297	BA20-37
UMB5297_BA24	Astro_FGFR3	0.206474	ASD	UMB5297	BA24
UMB5297_BA3-1-2-5	Astro_FGFR3	0.185551	ASD	UMB5297	BA3-1-2-5
UMB5297_BA38	Astro_FGFR3	0.227005	ASD	UMB5297	BA38
UMB5297_BA39-40	Astro_FGFR3	0.194176	ASD	UMB5297	BA39-40
UMB5297_BA41-42-22	Astro_FGFR3	0.193367	ASD	UMB5297	BA41-42-22
UMB5297_BA44-45	Astro_FGFR3	0.198336	ASD	UMB5297	BA44-45
UMB5297_BA4-6	Astro_FGFR3	0.194164	ASD	UMB5297	BA4-6
UMB5297_BA7	Astro_FGFR3	0.192763	ASD	UMB5297	BA7
UMB5297_BA9	Astro_FGFR3	0.209792	ASD	UMB5297	BA9
UMB5302_BA17	Astro_FGFR3	0.198462	ASD	UMB5302	BA17
UMB5302_BA20-37	Astro_FGFR3	0.206051	ASD	UMB5302	BA20-37
UMB5302_BA24	Astro_FGFR3	0.259216	ASD	UMB5302	BA24
UMB5302_BA3-1-2-5	Astro_FGFR3	0.224343	ASD	UMB5302	BA3-1-2-5
UMB5302_BA38	Astro_FGFR3	0.273226	ASD	UMB5302	BA38
UMB5302_BA39-40	Astro_FGFR3	0.231232	ASD	UMB5302	BA39-40
UMB5302_BA41-42-22	Astro_FGFR3	0.214135	ASD	UMB5302	BA41-42-22
UMB5302_BA44-45	Astro_FGFR3	0.225163	ASD	UMB5302	BA44-45
UMB5302_BA4-6	Astro_FGFR3	0.233411	ASD	UMB5302	BA4-6
UMB5302_BA7	Astro_FGFR3	0.221829	ASD	UMB5302	BA7
UMB5302_BA9	Astro_FGFR3	0.236985	ASD	UMB5302	BA9
UMB5303_BA17	Astro_FGFR3	0.194504	ASD	UMB5303	BA17
UMB5303_BA20-37	Astro_FGFR3	0.198653	ASD	UMB5303	BA20-37
UMB5303_BA24	Astro_FGFR3	0.231352	ASD	UMB5303	BA24
UMB5303_BA3-1-2-5	Astro_FGFR3	0.193335	ASD	UMB5303	BA3-1-2-5
UMB5303_BA38	Astro_FGFR3	0.183761	ASD	UMB5303	BA38
UMB5303_BA41-42-22	Astro_FGFR3	0.203853	ASD	UMB5303	BA41-42-22
UMB5303_BA44-45	Astro_FGFR3	0.215564	ASD	UMB5303	BA44-45
UMB5303_BA4-6	Astro_FGFR3	0.20288	ASD	UMB5303	BA4-6
UMB5303_BA7	Astro_FGFR3	0.20568	ASD	UMB5303	BA7
UMB5303_BA9	Astro_FGFR3	0.20364	ASD	UMB5303	BA9
UMB5308_BA41-42-22	Astro_FGFR3	0.200381	ASD	UMB5308	BA41-42-22
UMB5308_BA9	Astro_FGFR3	0.201326	ASD	UMB5308	BA9
UMB5309_BA17	Astro_FGFR3	0.19414	CTL	UMB5309	BA17
UMB5309_BA20-37	Astro_FGFR3	0.235878	CTL	UMB5309	BA20-37
UMB5309_BA24	Astro_FGFR3	0.218887	CTL	UMB5309	BA24
UMB5309_BA3-1-2-5	Astro_FGFR3	0.207853	CTL	UMB5309	BA3-1-2-5
UMB5309_BA38	Astro_FGFR3	0.228545	CTL	UMB5309	BA38
UMB5309_BA39-40	Astro_FGFR3	0.207873	CTL	UMB5309	BA39-40
UMB5309_BA41-42-22	Astro_FGFR3	0.21485	CTL	UMB5309	BA41-42-22
UMB5309_BA44-45	Astro_FGFR3	0.215443	CTL	UMB5309	BA44-45
UMB5309_BA4-6	Astro_FGFR3	0.224426	CTL	UMB5309	BA4-6
UMB5309_BA7	Astro_FGFR3	0.206863	CTL	UMB5309	BA7
UMB5309_BA9	Astro_FGFR3	0.22887	CTL	UMB5309	BA9
UMB5340_BA17	Astro_FGFR3	0.21481	ASD	UMB5340	BA17
UMB5340_BA24	Astro_FGFR3	0.194634	ASD	UMB5340	BA24
UMB5340_BA3-1-2-5	Astro_FGFR3	0.210888	ASD	UMB5340	BA3-1-2-5
UMB5340_BA38	Astro_FGFR3	0.208891	ASD	UMB5340	BA38
UMB5340_BA39-40	Astro_FGFR3	0.175108	ASD	UMB5340	BA39-40
UMB5340_BA41-42-22	Astro_FGFR3	0.207953	ASD	UMB5340	BA41-42-22
UMB5340_BA44-45	Astro_FGFR3	0.205333	ASD	UMB5340	BA44-45
UMB5340_BA4-6	Astro_FGFR3	0.220787	ASD	UMB5340	BA4-6
UMB5340_BA7	Astro_FGFR3	0.197626	ASD	UMB5340	BA7
UMB5340_BA9	Astro_FGFR3	0.229832	ASD	UMB5340	BA9
UMB5342_BA41-42-22	Astro_FGFR3	0.200106	CTL	UMB5342	BA41-42-22
UMB5342_BA9	Astro_FGFR3	0.229711	CTL	UMB5342	BA9
UMB5391_BA38	Astro_FGFR3	0.238244	CTL	UMB5391	BA38
UMB5391_BA9	Astro_FGFR3	0.206682	CTL	UMB5391	BA9
UMB5558_BA38	Astro_FGFR3	0.152183	CTL	UMB5558	BA38
UMB5558_BA9	Astro_FGFR3	0.192382	CTL	UMB5558	BA9
A012-12_BA41-42-22	Endo_NOSTRIN	0.049785	CTL	A012-12	BA41-42-22
A012-12_BA9	Endo_NOSTRIN	0.0431888	CTL	A012-12	BA9
A358-08_BA41-42-22	Endo_NOSTRIN	0.0618612	CTL	A358-08	BA41-42-22
A358-08_BA9	Endo_NOSTRIN	0.0398453	CTL	A358-08	BA9
AN00142_BA9	Endo_NOSTRIN	0.0416555	CTL	AN00142	BA9
AN00493_BA17	Endo_NOSTRIN	0.0763896	ASD	AN00493	BA17
AN00493_BA20-37	Endo_NOSTRIN	0.0827406	ASD	AN00493	BA20-37
AN00493_BA24	Endo_NOSTRIN	0.063811	ASD	AN00493	BA24
AN00493_BA41-42-22	Endo_NOSTRIN	0.0599031	ASD	AN00493	BA41-42-22
AN00493_BA4-6	Endo_NOSTRIN	0.0645379	ASD	AN00493	BA4-6
AN00493_BA7	Endo_NOSTRIN	0.0678004	ASD	AN00493	BA7
AN00493_BA9	Endo_NOSTRIN	0.0698905	ASD	AN00493	BA9
AN00544_BA17	Endo_NOSTRIN	0.0563263	CTL	AN00544	BA17
AN00544_BA24	Endo_NOSTRIN	0.044031	CTL	AN00544	BA24
AN00544_BA3-1-2-5	Endo_NOSTRIN	0.0577158	CTL	AN00544	BA3-1-2-5
AN00544_BA38	Endo_NOSTRIN	0.0494534	CTL	AN00544	BA38
AN00544_BA39-40	Endo_NOSTRIN	0.0539665	CTL	AN00544	BA39-40
AN00544_BA7	Endo_NOSTRIN	0.0502986	CTL	AN00544	BA7
AN00544_BA9	Endo_NOSTRIN	0.052572	CTL	AN00544	BA9
AN00764_BA17	Endo_NOSTRIN	0.0559732	ASD	AN00764	BA17
AN00764_BA20-37	Endo_NOSTRIN	0.0540921	ASD	AN00764	BA20-37
AN00764_BA3-1-2-5	Endo_NOSTRIN	0.0620038	ASD	AN00764	BA3-1-2-5
AN00764_BA41-42-22	Endo_NOSTRIN	0.0610769	ASD	AN00764	BA41-42-22
AN00764_BA4-6	Endo_NOSTRIN	0.0661443	ASD	AN00764	BA4-6
AN00764_BA9	Endo_NOSTRIN	0.0551054	ASD	AN00764	BA9
AN01093_BA41-42-22	Endo_NOSTRIN	0.0707235	ASD	AN01093	BA41-42-22
AN01093_BA44-45	Endo_NOSTRIN	0.0806672	ASD	AN01093	BA44-45
AN01093_BA7	Endo_NOSTRIN	0.0662171	ASD	AN01093	BA7
AN01093_BA9	Endo_NOSTRIN	0.0688792	ASD	AN01093	BA9
AN01125_BA9	Endo_NOSTRIN	0.0410547	CTL	AN01125	BA9
AN01410_BA17	Endo_NOSTRIN	0.0302967	CTL	AN01410	BA17
AN01410_BA20-37	Endo_NOSTRIN	0.0460555	CTL	AN01410	BA20-37
AN01410_BA24	Endo_NOSTRIN	0.0498015	CTL	AN01410	BA24
AN01410_BA3-1-2-5	Endo_NOSTRIN	0.0498304	CTL	AN01410	BA3-1-2-5
AN01410_BA39-40	Endo_NOSTRIN	0.0431068	CTL	AN01410	BA39-40
AN01410_BA41-42-22	Endo_NOSTRIN	0.0463637	CTL	AN01410	BA41-42-22
AN01410_BA7	Endo_NOSTRIN	0.0471218	CTL	AN01410	BA7
AN01410_BA9	Endo_NOSTRIN	0.0520485	CTL	AN01410	BA9
AN01570_BA20-37	Endo_NOSTRIN	0.0318618	ASD	AN01570	BA20-37
AN01570_BA24	Endo_NOSTRIN	0.0283155	ASD	AN01570	BA24
AN01570_BA3-1-2-5	Endo_NOSTRIN	0.0381656	ASD	AN01570	BA3-1-2-5
AN01570_BA38	Endo_NOSTRIN	0.0284162	ASD	AN01570	BA38
AN01570_BA39-40	Endo_NOSTRIN	0.0417384	ASD	AN01570	BA39-40
AN01570_BA41-42-22	Endo_NOSTRIN	0.032458	ASD	AN01570	BA41-42-22
AN01570_BA44-45	Endo_NOSTRIN	0.042971	ASD	AN01570	BA44-45
AN01570_BA4-6	Endo_NOSTRIN	0.0499017	ASD	AN01570	BA4-6
AN01570_BA7	Endo_NOSTRIN	0.052932	ASD	AN01570	BA7
AN01570_BA9	Endo_NOSTRIN	0.0379776	ASD	AN01570	BA9
AN01971_BA17	Endo_NOSTRIN	0.0450698	ASD	AN01971	BA17
AN01971_BA24	Endo_NOSTRIN	0.0256466	ASD	AN01971	BA24
AN01971_BA38	Endo_NOSTRIN	0.0267278	ASD	AN01971	BA38
AN01971_BA39-40	Endo_NOSTRIN	0.0404969	ASD	AN01971	BA39-40
AN01971_BA41-42-22	Endo_NOSTRIN	0.0295506	ASD	AN01971	BA41-42-22
AN01971_BA9	Endo_NOSTRIN	0.0280544	ASD	AN01971	BA9
AN02987_BA17	Endo_NOSTRIN	0.0618774	ASD	AN02987	BA17
AN02987_BA24	Endo_NOSTRIN	0.0736871	ASD	AN02987	BA24
AN02987_BA3-1-2-5	Endo_NOSTRIN	0.0618714	ASD	AN02987	BA3-1-2-5
AN02987_BA38	Endo_NOSTRIN	0.0731075	ASD	AN02987	BA38
AN02987_BA39-40	Endo_NOSTRIN	0.0649692	ASD	AN02987	BA39-40
AN02987_BA41-42-22	Endo_NOSTRIN	0.0719122	ASD	AN02987	BA41-42-22
AN02987_BA44-45	Endo_NOSTRIN	0.063609	ASD	AN02987	BA44-45
AN02987_BA4-6	Endo_NOSTRIN	0.0812156	ASD	AN02987	BA4-6
AN02987_BA7	Endo_NOSTRIN	0.0748307	ASD	AN02987	BA7
AN02987_BA9	Endo_NOSTRIN	0.0810921	ASD	AN02987	BA9
AN03217_BA17	Endo_NOSTRIN	0.0581331	CTL	AN03217	BA17
AN03217_BA20-37	Endo_NOSTRIN	0.0484609	CTL	AN03217	BA20-37
AN03217_BA3-1-2-5	Endo_NOSTRIN	0.0543409	CTL	AN03217	BA3-1-2-5
AN03217_BA38	Endo_NOSTRIN	0.0496391	CTL	AN03217	BA38
AN03217_BA39-40	Endo_NOSTRIN	0.048814	CTL	AN03217	BA39-40
AN03217_BA41-42-22	Endo_NOSTRIN	0.0559123	CTL	AN03217	BA41-42-22
AN03217_BA44-45	Endo_NOSTRIN	0.0481334	CTL	AN03217	BA44-45
AN03217_BA4-6	Endo_NOSTRIN	0.0510894	CTL	AN03217	BA4-6
AN03217_BA7	Endo_NOSTRIN	0.0544468	CTL	AN03217	BA7
AN03217_BA9	Endo_NOSTRIN	0.0496249	CTL	AN03217	BA9
AN03345_BA20-37	Endo_NOSTRIN	0.104548	ASD	AN03345	BA20-37
AN03345_BA24	Endo_NOSTRIN	0.0555929	ASD	AN03345	BA24
AN03345_BA3-1-2-5	Endo_NOSTRIN	0.053066	ASD	AN03345	BA3-1-2-5
AN03345_BA39-40	Endo_NOSTRIN	0.0516046	ASD	AN03345	BA39-40
AN03345_BA41-42-22	Endo_NOSTRIN	0.0524145	ASD	AN03345	BA41-42-22
AN03345_BA4-6	Endo_NOSTRIN	0.0536964	ASD	AN03345	BA4-6
AN03345_BA7	Endo_NOSTRIN	0.0562557	ASD	AN03345	BA7
AN03345_BA9	Endo_NOSTRIN	0.0516029	ASD	AN03345	BA9
AN03632_BA20-37	Endo_NOSTRIN	0.0432092	ASD	AN03632	BA20-37
AN03632_BA24	Endo_NOSTRIN	0.03625	ASD	AN03632	BA24
AN03632_BA3-1-2-5	Endo_NOSTRIN	0.0589744	ASD	AN03632	BA3-1-2-5
AN03632_BA38	Endo_NOSTRIN	0.044178	ASD	AN03632	BA38
AN03632_BA39-40	Endo_NOSTRIN	0.056848	ASD	AN03632	BA39-40
AN03632_BA41-42-22	Endo_NOSTRIN	0.0500527	ASD	AN03632	BA41-42-22
AN03632_BA44-45	Endo_NOSTRIN	0.0536385	ASD	AN03632	BA44-45
AN03632_BA7	Endo_NOSTRIN	0.0563784	ASD	AN03632	BA7
AN03632_BA9	Endo_NOSTRIN	0.0495245	ASD	AN03632	BA9
AN04166_BA17	Endo_NOSTRIN	0.0594764	ASD	AN04166	BA17
AN04166_BA24	Endo_NOSTRIN	0.0555542	ASD	AN04166	BA24
AN04166_BA3-1-2-5	Endo_NOSTRIN	0.0597785	ASD	AN04166	BA3-1-2-5
AN04166_BA38	Endo_NOSTRIN	0.0725917	ASD	AN04166	BA38
AN04166_BA39-40	Endo_NOSTRIN	0.0539667	ASD	AN04166	BA39-40
AN04166_BA41-42-22	Endo_NOSTRIN	0.0497441	ASD	AN04166	BA41-42-22
AN04166_BA44-45	Endo_NOSTRIN	0.075907	ASD	AN04166	BA44-45
AN04166_BA4-6	Endo_NOSTRIN	0.0587633	ASD	AN04166	BA4-6
AN04166_BA7	Endo_NOSTRIN	0.0582807	ASD	AN04166	BA7
AN04166_BA9	Endo_NOSTRIN	0.0582344	ASD	AN04166	BA9
AN04479_BA17	Endo_NOSTRIN	0.0504715	CTL	AN04479	BA17
AN04479_BA20-37	Endo_NOSTRIN	0.0406219	CTL	AN04479	BA20-37
AN04479_BA3-1-2-5	Endo_NOSTRIN	0.0501355	CTL	AN04479	BA3-1-2-5
AN04479_BA39-40	Endo_NOSTRIN	0.0469276	CTL	AN04479	BA39-40
AN04479_BA41-42-22	Endo_NOSTRIN	0.0366898	CTL	AN04479	BA41-42-22
AN04479_BA4-6	Endo_NOSTRIN	0.0334564	CTL	AN04479	BA4-6
AN04479_BA7	Endo_NOSTRIN	0.0425886	CTL	AN04479	BA7
AN04479_BA9	Endo_NOSTRIN	0.0666391	CTL	AN04479	BA9
AN04682_BA41-42-22	Endo_NOSTRIN	0.0757649	ASD	AN04682	BA41-42-22
AN04682_BA9	Endo_NOSTRIN	0.0707297	ASD	AN04682	BA9
AN06420_BA17	Endo_NOSTRIN	0.0494346	ASD	AN06420	BA17
AN06420_BA24	Endo_NOSTRIN	0.0512044	ASD	AN06420	BA24
AN06420_BA3-1-2-5	Endo_NOSTRIN	0.0520743	ASD	AN06420	BA3-1-2-5
AN06420_BA38	Endo_NOSTRIN	0.0429334	ASD	AN06420	BA38
AN06420_BA39-40	Endo_NOSTRIN	0.0492975	ASD	AN06420	BA39-40
AN06420_BA41-42-22	Endo_NOSTRIN	0.0401857	ASD	AN06420	BA41-42-22
AN06420_BA44-45	Endo_NOSTRIN	0.0419176	ASD	AN06420	BA44-45
AN06420_BA7	Endo_NOSTRIN	0.0477112	ASD	AN06420	BA7
AN06420_BA9	Endo_NOSTRIN	0.043332	ASD	AN06420	BA9
AN07176_BA17	Endo_NOSTRIN	0.0453567	CTL	AN07176	BA17
AN07176_BA20-37	Endo_NOSTRIN	0.0400858	CTL	AN07176	BA20-37
AN07176_BA24	Endo_NOSTRIN	0.0435909	CTL	AN07176	BA24
AN07176_BA3-1-2-5	Endo_NOSTRIN	0.0461656	CTL	AN07176	BA3-1-2-5
AN07176_BA38	Endo_NOSTRIN	0.0391959	CTL	AN07176	BA38
AN07176_BA39-40	Endo_NOSTRIN	0.0397099	CTL	AN07176	BA39-40
AN07176_BA41-42-22	Endo_NOSTRIN	0.0469713	CTL	AN07176	BA41-42-22
AN07176_BA4-6	Endo_NOSTRIN	0.0444902	CTL	AN07176	BA4-6
AN07176_BA7	Endo_NOSTRIN	0.0477646	CTL	AN07176	BA7
AN07176_BA9	Endo_NOSTRIN	0.0480099	CTL	AN07176	BA9
AN07444_BA17	Endo_NOSTRIN	0.0372922	CTL	AN07444	BA17
AN07444_BA20-37	Endo_NOSTRIN	0.0429936	CTL	AN07444	BA20-37
AN07444_BA24	Endo_NOSTRIN	0.0404645	CTL	AN07444	BA24
AN07444_BA3-1-2-5	Endo_NOSTRIN	0.0501813	CTL	AN07444	BA3-1-2-5
AN07444_BA38	Endo_NOSTRIN	0.0385153	CTL	AN07444	BA38
AN07444_BA39-40	Endo_NOSTRIN	0.0467045	CTL	AN07444	BA39-40
AN07444_BA41-42-22	Endo_NOSTRIN	0.0442225	CTL	AN07444	BA41-42-22
AN07444_BA44-45	Endo_NOSTRIN	0.0463206	CTL	AN07444	BA44-45
AN07444_BA4-6	Endo_NOSTRIN	0.0466018	CTL	AN07444	BA4-6
AN07444_BA7	Endo_NOSTRIN	0.0441275	CTL	AN07444	BA7
AN07444_BA9	Endo_NOSTRIN	0.048501	CTL	AN07444	BA9
AN08043_BA17	Endo_NOSTRIN	0.0505007	ASD	AN08043	BA17
AN08043_BA20-37	Endo_NOSTRIN	0.0459122	ASD	AN08043	BA20-37
AN08043_BA24	Endo_NOSTRIN	0.0525825	ASD	AN08043	BA24
AN08043_BA3-1-2-5	Endo_NOSTRIN	0.0540723	ASD	AN08043	BA3-1-2-5
AN08043_BA39-40	Endo_NOSTRIN	0.0580692	ASD	AN08043	BA39-40
AN08043_BA41-42-22	Endo_NOSTRIN	0.0481303	ASD	AN08043	BA41-42-22
AN08043_BA44-45	Endo_NOSTRIN	0.0499267	ASD	AN08043	BA44-45
AN08043_BA4-6	Endo_NOSTRIN	0.0486621	ASD	AN08043	BA4-6
AN08043_BA7	Endo_NOSTRIN	0.0620047	ASD	AN08043	BA7
AN08043_BA9	Endo_NOSTRIN	0.0538105	ASD	AN08043	BA9
AN08161_BA20-37	Endo_NOSTRIN	0.0480857	CTL	AN08161	BA20-37
AN08161_BA3-1-2-5	Endo_NOSTRIN	0.0441137	CTL	AN08161	BA3-1-2-5
AN08161_BA38	Endo_NOSTRIN	0.0458625	CTL	AN08161	BA38
AN08161_BA39-40	Endo_NOSTRIN	0.050835	CTL	AN08161	BA39-40
AN08161_BA41-42-22	Endo_NOSTRIN	0.0585135	CTL	AN08161	BA41-42-22
AN08161_BA44-45	Endo_NOSTRIN	0.0412442	CTL	AN08161	BA44-45
AN08161_BA7	Endo_NOSTRIN	0.0558641	CTL	AN08161	BA7
AN08161_BA9	Endo_NOSTRIN	0.0421755	CTL	AN08161	BA9
AN08166_BA17	Endo_NOSTRIN	0.0579564	ASD	AN08166	BA17
AN08166_BA20-37	Endo_NOSTRIN	0.0400667	ASD	AN08166	BA20-37
AN08166_BA24	Endo_NOSTRIN	0.0343897	ASD	AN08166	BA24
AN08166_BA3-1-2-5	Endo_NOSTRIN	0.0451785	ASD	AN08166	BA3-1-2-5
AN08166_BA38	Endo_NOSTRIN	0.0400456	ASD	AN08166	BA38
AN08166_BA39-40	Endo_NOSTRIN	0.0470206	ASD	AN08166	BA39-40
AN08166_BA41-42-22	Endo_NOSTRIN	0.0383107	ASD	AN08166	BA41-42-22
AN08166_BA4-6	Endo_NOSTRIN	0.0523922	ASD	AN08166	BA4-6
AN08166_BA7	Endo_NOSTRIN	0.0473567	ASD	AN08166	BA7
AN08166_BA9	Endo_NOSTRIN	0.0438539	ASD	AN08166	BA9
AN08677_BA17	Endo_NOSTRIN	0.0606592	CTL	AN08677	BA17
AN08677_BA20-37	Endo_NOSTRIN	0.0555956	CTL	AN08677	BA20-37
AN08677_BA24	Endo_NOSTRIN	0.0395546	CTL	AN08677	BA24
AN08677_BA39-40	Endo_NOSTRIN	0.0457445	CTL	AN08677	BA39-40
AN08677_BA41-42-22	Endo_NOSTRIN	0.0458643	CTL	AN08677	BA41-42-22
AN08677_BA4-6	Endo_NOSTRIN	0.0431835	CTL	AN08677	BA4-6
AN08677_BA7	Endo_NOSTRIN	0.0451972	CTL	AN08677	BA7
AN08792_BA17	Endo_NOSTRIN	0.0701475	ASD	AN08792	BA17
AN08792_BA24	Endo_NOSTRIN	0.0588358	ASD	AN08792	BA24
AN08792_BA3-1-2-5	Endo_NOSTRIN	0.0684802	ASD	AN08792	BA3-1-2-5
AN08792_BA38	Endo_NOSTRIN	0.0635735	ASD	AN08792	BA38
AN08792_BA39-40	Endo_NOSTRIN	0.0676979	ASD	AN08792	BA39-40
AN08792_BA41-42-22	Endo_NOSTRIN	0.0541568	ASD	AN08792	BA41-42-22
AN08792_BA4-6	Endo_NOSTRIN	0.0711874	ASD	AN08792	BA4-6
AN08792_BA7	Endo_NOSTRIN	0.0646954	ASD	AN08792	BA7
AN08792_BA9	Endo_NOSTRIN	0.0618491	ASD	AN08792	BA9
AN08873_BA17	Endo_NOSTRIN	0.057386	ASD	AN08873	BA17
AN08873_BA20-37	Endo_NOSTRIN	0.0262955	ASD	AN08873	BA20-37
AN08873_BA24	Endo_NOSTRIN	0.0406208	ASD	AN08873	BA24
AN08873_BA3-1-2-5	Endo_NOSTRIN	0.0451888	ASD	AN08873	BA3-1-2-5
AN08873_BA38	Endo_NOSTRIN	0.0445884	ASD	AN08873	BA38
AN08873_BA39-40	Endo_NOSTRIN	0.0473275	ASD	AN08873	BA39-40
AN08873_BA41-42-22	Endo_NOSTRIN	0.0412236	ASD	AN08873	BA41-42-22
AN08873_BA44-45	Endo_NOSTRIN	0.0503322	ASD	AN08873	BA44-45
AN08873_BA4-6	Endo_NOSTRIN	0.0465707	ASD	AN08873	BA4-6
AN08873_BA7	Endo_NOSTRIN	0.043557	ASD	AN08873	BA7
AN08873_BA9	Endo_NOSTRIN	0.047431	ASD	AN08873	BA9
AN09714_BA20-37	Endo_NOSTRIN	0.0586511	ASD	AN09714	BA20-37
AN09714_BA24	Endo_NOSTRIN	0.042067	ASD	AN09714	BA24
AN09714_BA3-1-2-5	Endo_NOSTRIN	0.0384612	ASD	AN09714	BA3-1-2-5
AN09714_BA38	Endo_NOSTRIN	0.0655164	ASD	AN09714	BA38
AN09714_BA39-40	Endo_NOSTRIN	0.0400841	ASD	AN09714	BA39-40
AN09714_BA41-42-22	Endo_NOSTRIN	0.0622003	ASD	AN09714	BA41-42-22
AN09714_BA44-45	Endo_NOSTRIN	0.0476772	ASD	AN09714	BA44-45
AN09714_BA4-6	Endo_NOSTRIN	0.0394885	ASD	AN09714	BA4-6
AN09714_BA7	Endo_NOSTRIN	0.0440678	ASD	AN09714	BA7
AN09714_BA9	Endo_NOSTRIN	0.0472138	ASD	AN09714	BA9
AN09730_BA17	Endo_NOSTRIN	0.0464959	ASD	AN09730	BA17
AN09730_BA24	Endo_NOSTRIN	0.0390773	ASD	AN09730	BA24
AN09730_BA3-1-2-5	Endo_NOSTRIN	0.0386311	ASD	AN09730	BA3-1-2-5
AN09730_BA38	Endo_NOSTRIN	0.0263173	ASD	AN09730	BA38
AN09730_BA39-40	Endo_NOSTRIN	0.0263513	ASD	AN09730	BA39-40
AN09730_BA4-6	Endo_NOSTRIN	0.0357267	ASD	AN09730	BA4-6
AN09730_BA7	Endo_NOSTRIN	0.031408	ASD	AN09730	BA7
AN09730_BA9	Endo_NOSTRIN	0.0291799	ASD	AN09730	BA9
AN10028_BA9	Endo_NOSTRIN	0.0411492	CTL	AN10028	BA9
AN10679_BA17	Endo_NOSTRIN	0.0558223	CTL	AN10679	BA17
AN10679_BA20-37	Endo_NOSTRIN	0.0500498	CTL	AN10679	BA20-37
AN10679_BA24	Endo_NOSTRIN	0.0501572	CTL	AN10679	BA24
AN10679_BA3-1-2-5	Endo_NOSTRIN	0.0509047	CTL	AN10679	BA3-1-2-5
AN10679_BA39-40	Endo_NOSTRIN	0.051422	CTL	AN10679	BA39-40
AN10679_BA41-42-22	Endo_NOSTRIN	0.0526499	CTL	AN10679	BA41-42-22
AN10679_BA4-6	Endo_NOSTRIN	0.0579531	CTL	AN10679	BA4-6
AN10679_BA7	Endo_NOSTRIN	0.0612817	CTL	AN10679	BA7
AN10679_BA9	Endo_NOSTRIN	0.0472737	CTL	AN10679	BA9
AN10723_BA20-37	Endo_NOSTRIN	0.0351455	CTL	AN10723	BA20-37
AN10723_BA3-1-2-5	Endo_NOSTRIN	0.0496288	CTL	AN10723	BA3-1-2-5
AN10723_BA38	Endo_NOSTRIN	0.0407281	CTL	AN10723	BA38
AN10723_BA39-40	Endo_NOSTRIN	0.0464352	CTL	AN10723	BA39-40
AN10723_BA41-42-22	Endo_NOSTRIN	0.0453368	CTL	AN10723	BA41-42-22
AN10723_BA4-6	Endo_NOSTRIN	0.0485291	CTL	AN10723	BA4-6
AN10723_BA7	Endo_NOSTRIN	0.0564595	CTL	AN10723	BA7
AN10723_BA9	Endo_NOSTRIN	0.038166	CTL	AN10723	BA9
AN10833_BA17	Endo_NOSTRIN	0.0524219	CTL	AN10833	BA17
AN10833_BA20-37	Endo_NOSTRIN	0.0357989	CTL	AN10833	BA20-37
AN10833_BA24	Endo_NOSTRIN	0.0354121	CTL	AN10833	BA24
AN10833_BA3-1-2-5	Endo_NOSTRIN	0.0400802	CTL	AN10833	BA3-1-2-5
AN10833_BA39-40	Endo_NOSTRIN	0.051312	CTL	AN10833	BA39-40
AN10833_BA41-42-22	Endo_NOSTRIN	0.0473592	CTL	AN10833	BA41-42-22
AN10833_BA4-6	Endo_NOSTRIN	0.0279227	CTL	AN10833	BA4-6
AN10833_BA9	Endo_NOSTRIN	0.0356564	CTL	AN10833	BA9
AN11796_BA20-37	Endo_NOSTRIN	0.0227491	ASD	AN11796	BA20-37
AN11796_BA24	Endo_NOSTRIN	0.0191319	ASD	AN11796	BA24
AN11796_BA38	Endo_NOSTRIN	0.0123094	ASD	AN11796	BA38
AN11796_BA39-40	Endo_NOSTRIN	0.0742782	ASD	AN11796	BA39-40
AN11796_BA41-42-22	Endo_NOSTRIN	0.0474467	ASD	AN11796	BA41-42-22
AN11796_BA44-45	Endo_NOSTRIN	0.0173894	ASD	AN11796	BA44-45
AN11796_BA4-6	Endo_NOSTRIN	0.0407188	ASD	AN11796	BA4-6
AN11796_BA7	Endo_NOSTRIN	0.0854541	ASD	AN11796	BA7
AN11796_BA9	Endo_NOSTRIN	0.0232568	ASD	AN11796	BA9
AN11864_BA41-42-22	Endo_NOSTRIN	0.0437425	CTL	AN11864	BA41-42-22
AN11864_BA9	Endo_NOSTRIN	0.0366879	CTL	AN11864	BA9
AN11989_BA17	Endo_NOSTRIN	0.0466897	ASD	AN11989	BA17
AN11989_BA20-37	Endo_NOSTRIN	0.0594688	ASD	AN11989	BA20-37
AN11989_BA24	Endo_NOSTRIN	0.0403253	ASD	AN11989	BA24
AN11989_BA3-1-2-5	Endo_NOSTRIN	0.0471774	ASD	AN11989	BA3-1-2-5
AN11989_BA38	Endo_NOSTRIN	0.0506415	ASD	AN11989	BA38
AN11989_BA41-42-22	Endo_NOSTRIN	0.047336	ASD	AN11989	BA41-42-22
AN11989_BA44-45	Endo_NOSTRIN	0.0419477	ASD	AN11989	BA44-45
AN11989_BA7	Endo_NOSTRIN	0.0502819	ASD	AN11989	BA7
AN11989_BA9	Endo_NOSTRIN	0.0694627	ASD	AN11989	BA9
AN12137_BA17	Endo_NOSTRIN	0.0597674	CTL	AN12137	BA17
AN12137_BA20-37	Endo_NOSTRIN	0.0519804	CTL	AN12137	BA20-37
AN12137_BA24	Endo_NOSTRIN	0.0478074	CTL	AN12137	BA24
AN12137_BA3-1-2-5	Endo_NOSTRIN	0.0511631	CTL	AN12137	BA3-1-2-5
AN12137_BA39-40	Endo_NOSTRIN	0.0516577	CTL	AN12137	BA39-40
AN12137_BA41-42-22	Endo_NOSTRIN	0.0623302	CTL	AN12137	BA41-42-22
AN12137_BA44-45	Endo_NOSTRIN	0.0524146	CTL	AN12137	BA44-45
AN12137_BA4-6	Endo_NOSTRIN	0.0474152	CTL	AN12137	BA4-6
AN12137_BA7	Endo_NOSTRIN	0.0569374	CTL	AN12137	BA7
AN12137_BA9	Endo_NOSTRIN	0.0498087	CTL	AN12137	BA9
AN12240_BA9	Endo_NOSTRIN	0.0393529	CTL	AN12240	BA9
AN12457_BA17	Endo_NOSTRIN	0.0601493	ASD	AN12457	BA17
AN12457_BA20-37	Endo_NOSTRIN	0.0498863	ASD	AN12457	BA20-37
AN12457_BA24	Endo_NOSTRIN	0.0528921	ASD	AN12457	BA24
AN12457_BA3-1-2-5	Endo_NOSTRIN	0.0596446	ASD	AN12457	BA3-1-2-5
AN12457_BA38	Endo_NOSTRIN	0.064958	ASD	AN12457	BA38
AN12457_BA39-40	Endo_NOSTRIN	0.0661421	ASD	AN12457	BA39-40
AN12457_BA41-42-22	Endo_NOSTRIN	0.0677144	ASD	AN12457	BA41-42-22
AN12457_BA44-45	Endo_NOSTRIN	0.0600248	ASD	AN12457	BA44-45
AN12457_BA4-6	Endo_NOSTRIN	0.0542734	ASD	AN12457	BA4-6
AN12457_BA9	Endo_NOSTRIN	0.06229	ASD	AN12457	BA9
AN13295_BA17	Endo_NOSTRIN	0.0442634	CTL	AN13295	BA17
AN13295_BA20-37	Endo_NOSTRIN	0.0561223	CTL	AN13295	BA20-37
AN13295_BA24	Endo_NOSTRIN	0.0301609	CTL	AN13295	BA24
AN13295_BA3-1-2-5	Endo_NOSTRIN	0.03794	CTL	AN13295	BA3-1-2-5
AN13295_BA39-40	Endo_NOSTRIN	0.0397723	CTL	AN13295	BA39-40
AN13295_BA41-42-22	Endo_NOSTRIN	0.0491323	CTL	AN13295	BA41-42-22
AN13295_BA44-45	Endo_NOSTRIN	0.0374448	CTL	AN13295	BA44-45
AN13295_BA4-6	Endo_NOSTRIN	0.0413225	CTL	AN13295	BA4-6
AN13295_BA7	Endo_NOSTRIN	0.0484692	CTL	AN13295	BA7
AN13295_BA9	Endo_NOSTRIN	0.0456966	CTL	AN13295	BA9
AN13872_BA17	Endo_NOSTRIN	0.0551575	ASD	AN13872	BA17
AN13872_BA20-37	Endo_NOSTRIN	0.0580895	ASD	AN13872	BA20-37
AN13872_BA24	Endo_NOSTRIN	0.0412057	ASD	AN13872	BA24
AN13872_BA3-1-2-5	Endo_NOSTRIN	0.0475169	ASD	AN13872	BA3-1-2-5
AN13872_BA38	Endo_NOSTRIN	0.0463967	ASD	AN13872	BA38
AN13872_BA39-40	Endo_NOSTRIN	0.0430239	ASD	AN13872	BA39-40
AN13872_BA41-42-22	Endo_NOSTRIN	0.0450464	ASD	AN13872	BA41-42-22
AN13872_BA44-45	Endo_NOSTRIN	0.0453952	ASD	AN13872	BA44-45
AN13872_BA4-6	Endo_NOSTRIN	0.0406247	ASD	AN13872	BA4-6
AN13872_BA7	Endo_NOSTRIN	0.0589069	ASD	AN13872	BA7
AN13872_BA9	Endo_NOSTRIN	0.0444326	ASD	AN13872	BA9
AN14757_BA17	Endo_NOSTRIN	0.0504974	CTL	AN14757	BA17
AN14757_BA20-37	Endo_NOSTRIN	0.0516278	CTL	AN14757	BA20-37
AN14757_BA38	Endo_NOSTRIN	0.0402344	CTL	AN14757	BA38
AN14757_BA41-42-22	Endo_NOSTRIN	0.0442684	CTL	AN14757	BA41-42-22
AN14757_BA44-45	Endo_NOSTRIN	0.0416104	CTL	AN14757	BA44-45
AN14757_BA4-6	Endo_NOSTRIN	0.0391224	CTL	AN14757	BA4-6
AN14757_BA7	Endo_NOSTRIN	0.0481639	CTL	AN14757	BA7
AN14757_BA9	Endo_NOSTRIN	0.0439061	CTL	AN14757	BA9
AN15088_BA17	Endo_NOSTRIN	0.0571275	CTL	AN15088	BA17
AN15088_BA3-1-2-5	Endo_NOSTRIN	0.050406	CTL	AN15088	BA3-1-2-5
AN15088_BA39-40	Endo_NOSTRIN	0.0601626	CTL	AN15088	BA39-40
AN15088_BA41-42-22	Endo_NOSTRIN	0.0540103	CTL	AN15088	BA41-42-22
AN15088_BA4-6	Endo_NOSTRIN	0.039517	CTL	AN15088	BA4-6
AN15088_BA7	Endo_NOSTRIN	0.0565115	CTL	AN15088	BA7
AN15088_BA9	Endo_NOSTRIN	0.05926	CTL	AN15088	BA9
AN15566_BA17	Endo_NOSTRIN	0.056288	CTL	AN15566	BA17
AN15566_BA24	Endo_NOSTRIN	0.0528971	CTL	AN15566	BA24
AN15566_BA3-1-2-5	Endo_NOSTRIN	0.0544165	CTL	AN15566	BA3-1-2-5
AN15566_BA38	Endo_NOSTRIN	0.0507926	CTL	AN15566	BA38
AN15566_BA39-40	Endo_NOSTRIN	0.0628781	CTL	AN15566	BA39-40
AN15566_BA44-45	Endo_NOSTRIN	0.0506541	CTL	AN15566	BA44-45
AN15566_BA4-6	Endo_NOSTRIN	0.0519312	CTL	AN15566	BA4-6
AN15566_BA7	Endo_NOSTRIN	0.045007	CTL	AN15566	BA7
AN15566_BA9	Endo_NOSTRIN	0.0596526	CTL	AN15566	BA9
AN16115_BA17	Endo_NOSTRIN	0.0406272	ASD	AN16115	BA17
AN16115_BA24	Endo_NOSTRIN	0.0275152	ASD	AN16115	BA24
AN16115_BA3-1-2-5	Endo_NOSTRIN	0.0462499	ASD	AN16115	BA3-1-2-5
AN16115_BA38	Endo_NOSTRIN	0.0438177	ASD	AN16115	BA38
AN16115_BA39-40	Endo_NOSTRIN	0.0370318	ASD	AN16115	BA39-40
AN16115_BA41-42-22	Endo_NOSTRIN	0.0465459	ASD	AN16115	BA41-42-22
AN16115_BA44-45	Endo_NOSTRIN	0.0210781	ASD	AN16115	BA44-45
AN16115_BA4-6	Endo_NOSTRIN	0.0265918	ASD	AN16115	BA4-6
AN16115_BA7	Endo_NOSTRIN	0.036474	ASD	AN16115	BA7
AN16115_BA9	Endo_NOSTRIN	0.0331037	ASD	AN16115	BA9
AN16641_BA17	Endo_NOSTRIN	0.0316916	ASD	AN16641	BA17
AN16641_BA39-40	Endo_NOSTRIN	0.0311359	ASD	AN16641	BA39-40
AN16641_BA41-42-22	Endo_NOSTRIN	0.0362394	ASD	AN16641	BA41-42-22
AN16641_BA7	Endo_NOSTRIN	0.0563021	ASD	AN16641	BA7
AN16641_BA9	Endo_NOSTRIN	0.0280538	ASD	AN16641	BA9
AN17254_BA17	Endo_NOSTRIN	0.0707813	ASD	AN17254	BA17
AN17254_BA20-37	Endo_NOSTRIN	0.0578135	ASD	AN17254	BA20-37
AN17254_BA24	Endo_NOSTRIN	0.0625541	ASD	AN17254	BA24
AN17254_BA38	Endo_NOSTRIN	0.0549212	ASD	AN17254	BA38
AN17254_BA41-42-22	Endo_NOSTRIN	0.081095	ASD	AN17254	BA41-42-22
AN17254_BA44-45	Endo_NOSTRIN	0.0528708	ASD	AN17254	BA44-45
AN17254_BA4-6	Endo_NOSTRIN	0.0617537	ASD	AN17254	BA4-6
AN17254_BA7	Endo_NOSTRIN	0.0571961	ASD	AN17254	BA7
AN17254_BA9	Endo_NOSTRIN	0.0679159	ASD	AN17254	BA9
AN17425_BA17	Endo_NOSTRIN	0.0394921	CTL	AN17425	BA17
AN17425_BA24	Endo_NOSTRIN	0.0336291	CTL	AN17425	BA24
AN17425_BA3-1-2-5	Endo_NOSTRIN	0.0381154	CTL	AN17425	BA3-1-2-5
AN17425_BA38	Endo_NOSTRIN	0.0250938	CTL	AN17425	BA38
AN17425_BA39-40	Endo_NOSTRIN	0.032107	CTL	AN17425	BA39-40
AN17425_BA41-42-22	Endo_NOSTRIN	0.0418987	CTL	AN17425	BA41-42-22
AN17425_BA4-6	Endo_NOSTRIN	0.0354465	CTL	AN17425	BA4-6
AN17425_BA7	Endo_NOSTRIN	0.0196265	CTL	AN17425	BA7
AN17425_BA9	Endo_NOSTRIN	0.0389178	CTL	AN17425	BA9
AN17515_BA17	Endo_NOSTRIN	0.0312298	ASD	AN17515	BA17
AN17515_BA20-37	Endo_NOSTRIN	0.0351662	ASD	AN17515	BA20-37
AN17515_BA24	Endo_NOSTRIN	0.037185	ASD	AN17515	BA24
AN17515_BA3-1-2-5	Endo_NOSTRIN	0.0292103	ASD	AN17515	BA3-1-2-5
AN17515_BA38	Endo_NOSTRIN	0.0318917	ASD	AN17515	BA38
AN17515_BA41-42-22	Endo_NOSTRIN	0.0426688	ASD	AN17515	BA41-42-22
AN17515_BA44-45	Endo_NOSTRIN	0.0355556	ASD	AN17515	BA44-45
AN17515_BA4-6	Endo_NOSTRIN	0.036318	ASD	AN17515	BA4-6
AN17515_BA7	Endo_NOSTRIN	0.0449194	ASD	AN17515	BA7
AN17515_BA9	Endo_NOSTRIN	0.0361429	ASD	AN17515	BA9
AN17678_BA3-1-2-5	Endo_NOSTRIN	0.0443205	ASD	AN17678	BA3-1-2-5
AN17678_BA39-40	Endo_NOSTRIN	0.046946	ASD	AN17678	BA39-40
AN17678_BA41-42-22	Endo_NOSTRIN	0.0283518	ASD	AN17678	BA41-42-22
AN17678_BA7	Endo_NOSTRIN	0.0156354	ASD	AN17678	BA7
AN19442_BA17	Endo_NOSTRIN	0.0538774	CTL	AN19442	BA17
AN19442_BA20-37	Endo_NOSTRIN	0.0530192	CTL	AN19442	BA20-37
AN19442_BA24	Endo_NOSTRIN	0.0394958	CTL	AN19442	BA24
AN19442_BA3-1-2-5	Endo_NOSTRIN	0.0458952	CTL	AN19442	BA3-1-2-5
AN19442_BA39-40	Endo_NOSTRIN	0.0412807	CTL	AN19442	BA39-40
AN19442_BA41-42-22	Endo_NOSTRIN	0.0392873	CTL	AN19442	BA41-42-22
AN19442_BA44-45	Endo_NOSTRIN	0.0466821	CTL	AN19442	BA44-45
AN19442_BA7	Endo_NOSTRIN	0.0452896	CTL	AN19442	BA7
AN19442_BA9	Endo_NOSTRIN	0.0432205	CTL	AN19442	BA9
AN19511_BA17	Endo_NOSTRIN	0.0413901	ASD	AN19511	BA17
AN19511_BA24	Endo_NOSTRIN	0.0499367	ASD	AN19511	BA24
AN19511_BA3-1-2-5	Endo_NOSTRIN	0.0548494	ASD	AN19511	BA3-1-2-5
AN19511_BA38	Endo_NOSTRIN	0.0410234	ASD	AN19511	BA38
AN19511_BA39-40	Endo_NOSTRIN	0.0510709	ASD	AN19511	BA39-40
AN19511_BA41-42-22	Endo_NOSTRIN	0.0484211	ASD	AN19511	BA41-42-22
AN19511_BA44-45	Endo_NOSTRIN	0.0616982	ASD	AN19511	BA44-45
AN19511_BA4-6	Endo_NOSTRIN	0.0474168	ASD	AN19511	BA4-6
AN19511_BA9	Endo_NOSTRIN	0.0534846	ASD	AN19511	BA9
AN19760_BA17	Endo_NOSTRIN	0.0518817	CTL	AN19760	BA17
AN19760_BA20-37	Endo_NOSTRIN	0.0515947	CTL	AN19760	BA20-37
AN19760_BA24	Endo_NOSTRIN	0.0370096	CTL	AN19760	BA24
AN19760_BA3-1-2-5	Endo_NOSTRIN	0.0386749	CTL	AN19760	BA3-1-2-5
AN19760_BA38	Endo_NOSTRIN	0.0493144	CTL	AN19760	BA38
AN19760_BA39-40	Endo_NOSTRIN	0.0552345	CTL	AN19760	BA39-40
AN19760_BA41-42-22	Endo_NOSTRIN	0.0512861	CTL	AN19760	BA41-42-22
AN19760_BA44-45	Endo_NOSTRIN	0.0391953	CTL	AN19760	BA44-45
AN19760_BA4-6	Endo_NOSTRIN	0.0438545	CTL	AN19760	BA4-6
AN19760_BA7	Endo_NOSTRIN	0.0487597	CTL	AN19760	BA7
AN19760_BA9	Endo_NOSTRIN	0.0452166	CTL	AN19760	BA9
NP121-11_BA41-42-22	Endo_NOSTRIN	0.0465034	ASD	NP121-11	BA41-42-22
NP121-11_BA9	Endo_NOSTRIN	0.0586981	ASD	NP121-11	BA9
NP167-08_BA41-42-22	Endo_NOSTRIN	0.0496846	ASD	NP167-08	BA41-42-22
NP167-08_BA9	Endo_NOSTRIN	0.0542717	ASD	NP167-08	BA9
NP26-11_BA41-42-22	Endo_NOSTRIN	0.0370253	ASD	NP26-11	BA41-42-22
NP26-11_BA9	Endo_NOSTRIN	0.0525377	ASD	NP26-11	BA9
NP72-11_BA41-42-22	Endo_NOSTRIN	0.0495989	ASD	NP72-11	BA41-42-22
NP72-11_BA9	Endo_NOSTRIN	0.0456205	ASD	NP72-11	BA9
UMB1185_BA20-37	Endo_NOSTRIN	0.0458365	CTL	UMB1185	BA20-37
UMB1185_BA39-40	Endo_NOSTRIN	0.0537727	CTL	UMB1185	BA39-40
UMB1185_BA4-6	Endo_NOSTRIN	0.0572641	CTL	UMB1185	BA4-6
UMB1185_BA7	Endo_NOSTRIN	0.0432456	CTL	UMB1185	BA7
UMB1185_BA9	Endo_NOSTRIN	0.038367	CTL	UMB1185	BA9
UMB1349_BA39-40	Endo_NOSTRIN	0.0430875	ASD	UMB1349	BA39-40
UMB1349_BA7	Endo_NOSTRIN	0.049878	ASD	UMB1349	BA7
UMB1376_BA41-42-22	Endo_NOSTRIN	0.0526036	CTL	UMB1376	BA41-42-22
UMB1376_BA9	Endo_NOSTRIN	0.0477824	CTL	UMB1376	BA9
UMB1407_BA9	Endo_NOSTRIN	0.0528279	CTL	UMB1407	BA9
UMB1499_BA41-42-22	Endo_NOSTRIN	0.0559797	CTL	UMB1499	BA41-42-22
UMB1499_BA44-45	Endo_NOSTRIN	0.0506335	CTL	UMB1499	BA44-45
UMB1499_BA9	Endo_NOSTRIN	0.0497339	CTL	UMB1499	BA9
UMB1500_BA4-6	Endo_NOSTRIN	0.0678946	CTL	UMB1500	BA4-6
UMB1578_BA41-42-22	Endo_NOSTRIN	0.0497113	CTL	UMB1578	BA41-42-22
UMB1578_BA9	Endo_NOSTRIN	0.0541593	CTL	UMB1578	BA9
UMB1670_BA17	Endo_NOSTRIN	0.0587225	CTL	UMB1670	BA17
UMB1670_BA39-40	Endo_NOSTRIN	0.0426805	CTL	UMB1670	BA39-40
UMB1670_BA44-45	Endo_NOSTRIN	0.0528703	CTL	UMB1670	BA44-45
UMB1670_BA4-6	Endo_NOSTRIN	0.0559532	CTL	UMB1670	BA4-6
UMB1714_BA17	Endo_NOSTRIN	0.0427588	CTL	UMB1714	BA17
UMB1714_BA20-37	Endo_NOSTRIN	0.0450326	CTL	UMB1714	BA20-37
UMB1714_BA24	Endo_NOSTRIN	0.04469	CTL	UMB1714	BA24
UMB1714_BA38	Endo_NOSTRIN	0.0388952	CTL	UMB1714	BA38
UMB1714_BA39-40	Endo_NOSTRIN	0.0455011	CTL	UMB1714	BA39-40
UMB1714_BA44-45	Endo_NOSTRIN	0.0477639	CTL	UMB1714	BA44-45
UMB1714_BA4-6	Endo_NOSTRIN	0.046999	CTL	UMB1714	BA4-6
UMB1714_BA7	Endo_NOSTRIN	0.0462791	CTL	UMB1714	BA7
UMB1714_BA9	Endo_NOSTRIN	0.0508505	CTL	UMB1714	BA9
UMB1793_BA17	Endo_NOSTRIN	0.0403387	CTL	UMB1793	BA17
UMB1793_BA20-37	Endo_NOSTRIN	0.0469056	CTL	UMB1793	BA20-37
UMB1793_BA38	Endo_NOSTRIN	0.0454063	CTL	UMB1793	BA38
UMB1793_BA39-40	Endo_NOSTRIN	0.0451214	CTL	UMB1793	BA39-40
UMB1793_BA44-45	Endo_NOSTRIN	0.0372358	CTL	UMB1793	BA44-45
UMB1793_BA4-6	Endo_NOSTRIN	0.0494117	CTL	UMB1793	BA4-6
UMB1793_BA7	Endo_NOSTRIN	0.0449205	CTL	UMB1793	BA7
UMB1860_BA20-37	Endo_NOSTRIN	0.0446241	CTL	UMB1860	BA20-37
UMB1860_BA39-40	Endo_NOSTRIN	0.0513072	CTL	UMB1860	BA39-40
UMB1860_BA7	Endo_NOSTRIN	0.0444137	CTL	UMB1860	BA7
UMB1908_BA17	Endo_NOSTRIN	0.046094	CTL	UMB1908	BA17
UMB1908_BA24	Endo_NOSTRIN	0.0432881	CTL	UMB1908	BA24
UMB1908_BA3-1-2-5	Endo_NOSTRIN	0.0519641	CTL	UMB1908	BA3-1-2-5
UMB1908_BA39-40	Endo_NOSTRIN	0.0452937	CTL	UMB1908	BA39-40
UMB1908_BA41-42-22	Endo_NOSTRIN	0.0467571	CTL	UMB1908	BA41-42-22
UMB1908_BA44-45	Endo_NOSTRIN	0.0557352	CTL	UMB1908	BA44-45
UMB1908_BA4-6	Endo_NOSTRIN	0.0648017	CTL	UMB1908	BA4-6
UMB3415_BA17	Endo_NOSTRIN	0.0560429	CTL	UMB3415	BA17
UMB3415_BA20-37	Endo_NOSTRIN	0.0586121	CTL	UMB3415	BA20-37
UMB3415_BA39-40	Endo_NOSTRIN	0.0536966	CTL	UMB3415	BA39-40
UMB3638_BA17	Endo_NOSTRIN	0.0421041	CTL	UMB3638	BA17
UMB3638_BA20-37	Endo_NOSTRIN	0.0524059	CTL	UMB3638	BA20-37
UMB3638_BA39-40	Endo_NOSTRIN	0.0545614	CTL	UMB3638	BA39-40
UMB3638_BA7	Endo_NOSTRIN	0.044006	CTL	UMB3638	BA7
UMB4231_BA17	Endo_NOSTRIN	0.0577661	ASD	UMB4231	BA17
UMB4334_BA17	Endo_NOSTRIN	0.056455	ASD	UMB4334	BA17
UMB4334_BA20-37	Endo_NOSTRIN	0.0561749	ASD	UMB4334	BA20-37
UMB4334_BA24	Endo_NOSTRIN	0.049982	ASD	UMB4334	BA24
UMB4334_BA3-1-2-5	Endo_NOSTRIN	0.0672484	ASD	UMB4334	BA3-1-2-5
UMB4334_BA38	Endo_NOSTRIN	0.0659779	ASD	UMB4334	BA38
UMB4334_BA39-40	Endo_NOSTRIN	0.0644294	ASD	UMB4334	BA39-40
UMB4334_BA41-42-22	Endo_NOSTRIN	0.0788352	ASD	UMB4334	BA41-42-22
UMB4334_BA44-45	Endo_NOSTRIN	0.0652605	ASD	UMB4334	BA44-45
UMB4334_BA4-6	Endo_NOSTRIN	0.0636498	ASD	UMB4334	BA4-6
UMB4334_BA7	Endo_NOSTRIN	0.0488343	ASD	UMB4334	BA7
UMB4334_BA9	Endo_NOSTRIN	0.0733263	ASD	UMB4334	BA9
UMB4337_BA17	Endo_NOSTRIN	0.0652384	CTL	UMB4337	BA17
UMB4337_BA20-37	Endo_NOSTRIN	0.0553456	CTL	UMB4337	BA20-37
UMB4337_BA39-40	Endo_NOSTRIN	0.0570613	CTL	UMB4337	BA39-40
UMB4337_BA41-42-22	Endo_NOSTRIN	0.0560525	CTL	UMB4337	BA41-42-22
UMB4337_BA44-45	Endo_NOSTRIN	0.0528162	CTL	UMB4337	BA44-45
UMB4337_BA4-6	Endo_NOSTRIN	0.0472908	CTL	UMB4337	BA4-6
UMB4337_BA7	Endo_NOSTRIN	0.0461681	CTL	UMB4337	BA7
UMB4337_BA9	Endo_NOSTRIN	0.0498958	CTL	UMB4337	BA9
UMB4590_BA41-42-22	Endo_NOSTRIN	0.050861	CTL	UMB4590	BA41-42-22
UMB4590_BA9	Endo_NOSTRIN	0.0534503	CTL	UMB4590	BA9
UMB4670_BA20-37	Endo_NOSTRIN	0.0500849	CTL	UMB4670	BA20-37
UMB4670_BA9	Endo_NOSTRIN	0.0354742	CTL	UMB4670	BA9
UMB4721_BA17	Endo_NOSTRIN	0.0542282	ASD	UMB4721	BA17
UMB4721_BA3-1-2-5	Endo_NOSTRIN	0.0569562	ASD	UMB4721	BA3-1-2-5
UMB4721_BA39-40	Endo_NOSTRIN	0.0518719	ASD	UMB4721	BA39-40
UMB4721_BA4-6	Endo_NOSTRIN	0.0544215	ASD	UMB4721	BA4-6
UMB4721_BA7	Endo_NOSTRIN	0.0394263	ASD	UMB4721	BA7
UMB4722_BA17	Endo_NOSTRIN	0.0565127	CTL	UMB4722	BA17
UMB4722_BA20-37	Endo_NOSTRIN	0.0553718	CTL	UMB4722	BA20-37
UMB4722_BA3-1-2-5	Endo_NOSTRIN	0.0502289	CTL	UMB4722	BA3-1-2-5
UMB4722_BA39-40	Endo_NOSTRIN	0.0471977	CTL	UMB4722	BA39-40
UMB4722_BA4-6	Endo_NOSTRIN	0.0550579	CTL	UMB4722	BA4-6
UMB4722_BA7	Endo_NOSTRIN	0.0446361	CTL	UMB4722	BA7
UMB4787_BA17	Endo_NOSTRIN	0.050012	CTL	UMB4787	BA17
UMB4787_BA20-37	Endo_NOSTRIN	0.0401634	CTL	UMB4787	BA20-37
UMB4787_BA24	Endo_NOSTRIN	0.0378106	CTL	UMB4787	BA24
UMB4787_BA3-1-2-5	Endo_NOSTRIN	0.0456708	CTL	UMB4787	BA3-1-2-5
UMB4787_BA39-40	Endo_NOSTRIN	0.0391612	CTL	UMB4787	BA39-40
UMB4787_BA41-42-22	Endo_NOSTRIN	0.0455341	CTL	UMB4787	BA41-42-22
UMB4787_BA44-45	Endo_NOSTRIN	0.0416936	CTL	UMB4787	BA44-45
UMB4787_BA4-6	Endo_NOSTRIN	0.0377368	CTL	UMB4787	BA4-6
UMB4787_BA7	Endo_NOSTRIN	0.0461083	CTL	UMB4787	BA7
UMB4787_BA9	Endo_NOSTRIN	0.0402472	CTL	UMB4787	BA9
UMB4842_BA41-42-22	Endo_NOSTRIN	0.0459639	CTL	UMB4842	BA41-42-22
UMB4842_BA9	Endo_NOSTRIN	0.0442229	CTL	UMB4842	BA9
UMB4849_BA39-40	Endo_NOSTRIN	0.0468445	ASD	UMB4849	BA39-40
UMB4849_BA7	Endo_NOSTRIN	0.0450717	ASD	UMB4849	BA7
UMB4849_BA9	Endo_NOSTRIN	0.0471897	ASD	UMB4849	BA9
UMB4899_BA7	Endo_NOSTRIN	0.0593741	ASD	UMB4899	BA7
UMB4999_BA20-37	Endo_NOSTRIN	0.0540318	ASD	UMB4999	BA20-37
UMB4999_BA24	Endo_NOSTRIN	0.0477887	ASD	UMB4999	BA24
UMB4999_BA3-1-2-5	Endo_NOSTRIN	0.0468924	ASD	UMB4999	BA3-1-2-5
UMB4999_BA38	Endo_NOSTRIN	0.0405784	ASD	UMB4999	BA38
UMB4999_BA39-40	Endo_NOSTRIN	0.0422748	ASD	UMB4999	BA39-40
UMB4999_BA41-42-22	Endo_NOSTRIN	0.0389482	ASD	UMB4999	BA41-42-22
UMB4999_BA44-45	Endo_NOSTRIN	0.0399894	ASD	UMB4999	BA44-45
UMB4999_BA4-6	Endo_NOSTRIN	0.0635719	ASD	UMB4999	BA4-6
UMB4999_BA9	Endo_NOSTRIN	0.0487523	ASD	UMB4999	BA9
UMB5023_BA17	Endo_NOSTRIN	0.0536237	ASD	UMB5023	BA17
UMB5023_BA20-37	Endo_NOSTRIN	0.0452269	ASD	UMB5023	BA20-37
UMB5023_BA24	Endo_NOSTRIN	0.0533419	ASD	UMB5023	BA24
UMB5023_BA3-1-2-5	Endo_NOSTRIN	0.0407103	ASD	UMB5023	BA3-1-2-5
UMB5023_BA38	Endo_NOSTRIN	0.0448397	ASD	UMB5023	BA38
UMB5023_BA39-40	Endo_NOSTRIN	0.0451192	ASD	UMB5023	BA39-40
UMB5023_BA41-42-22	Endo_NOSTRIN	0.0552917	ASD	UMB5023	BA41-42-22
UMB5023_BA44-45	Endo_NOSTRIN	0.0427898	ASD	UMB5023	BA44-45
UMB5023_BA4-6	Endo_NOSTRIN	0.0477212	ASD	UMB5023	BA4-6
UMB5023_BA7	Endo_NOSTRIN	0.0615477	ASD	UMB5023	BA7
UMB5023_BA9	Endo_NOSTRIN	0.0539949	ASD	UMB5023	BA9
UMB5027_BA17	Endo_NOSTRIN	0.0489593	ASD	UMB5027	BA17
UMB5027_BA24	Endo_NOSTRIN	0.032008	ASD	UMB5027	BA24
UMB5027_BA39-40	Endo_NOSTRIN	0.0380257	ASD	UMB5027	BA39-40
UMB5027_BA41-42-22	Endo_NOSTRIN	0.0415495	ASD	UMB5027	BA41-42-22
UMB5027_BA44-45	Endo_NOSTRIN	0.0403148	ASD	UMB5027	BA44-45
UMB5027_BA7	Endo_NOSTRIN	0.0449553	ASD	UMB5027	BA7
UMB5027_BA9	Endo_NOSTRIN	0.0395027	ASD	UMB5027	BA9
UMB5079_BA41-42-22	Endo_NOSTRIN	0.0552445	CTL	UMB5079	BA41-42-22
UMB5079_BA9	Endo_NOSTRIN	0.0516053	CTL	UMB5079	BA9
UMB5115_BA17	Endo_NOSTRIN	0.049005	ASD	UMB5115	BA17
UMB5115_BA20-37	Endo_NOSTRIN	0.0539696	ASD	UMB5115	BA20-37
UMB5115_BA24	Endo_NOSTRIN	0.0447491	ASD	UMB5115	BA24
UMB5115_BA3-1-2-5	Endo_NOSTRIN	0.0401264	ASD	UMB5115	BA3-1-2-5
UMB5115_BA38	Endo_NOSTRIN	0.0498607	ASD	UMB5115	BA38
UMB5115_BA39-40	Endo_NOSTRIN	0.0526926	ASD	UMB5115	BA39-40
UMB5115_BA41-42-22	Endo_NOSTRIN	0.0470201	ASD	UMB5115	BA41-42-22
UMB5115_BA44-45	Endo_NOSTRIN	0.0498041	ASD	UMB5115	BA44-45
UMB5115_BA4-6	Endo_NOSTRIN	0.041333	ASD	UMB5115	BA4-6
UMB5115_BA7	Endo_NOSTRIN	0.0471905	ASD	UMB5115	BA7
UMB5115_BA9	Endo_NOSTRIN	0.046077	ASD	UMB5115	BA9
UMB5144_BA17	Endo_NOSTRIN	0.0526645	ASD	UMB5144	BA17
UMB5144_BA20-37	Endo_NOSTRIN	0.0479196	ASD	UMB5144	BA20-37
UMB5144_BA24	Endo_NOSTRIN	0.056224	ASD	UMB5144	BA24
UMB5144_BA3-1-2-5	Endo_NOSTRIN	0.0497666	ASD	UMB5144	BA3-1-2-5
UMB5144_BA38	Endo_NOSTRIN	0.0443653	ASD	UMB5144	BA38
UMB5144_BA39-40	Endo_NOSTRIN	0.0409969	ASD	UMB5144	BA39-40
UMB5144_BA44-45	Endo_NOSTRIN	0.0438294	ASD	UMB5144	BA44-45
UMB5144_BA4-6	Endo_NOSTRIN	0.0548468	ASD	UMB5144	BA4-6
UMB5144_BA7	Endo_NOSTRIN	0.0377426	ASD	UMB5144	BA7
UMB5144_BA9	Endo_NOSTRIN	0.0502973	ASD	UMB5144	BA9
UMB5163_BA17	Endo_NOSTRIN	0.0539434	CTL	UMB5163	BA17
UMB5163_BA20-37	Endo_NOSTRIN	0.0450313	CTL	UMB5163	BA20-37
UMB5163_BA24	Endo_NOSTRIN	0.0354124	CTL	UMB5163	BA24
UMB5163_BA3-1-2-5	Endo_NOSTRIN	0.0443022	CTL	UMB5163	BA3-1-2-5
UMB5163_BA38	Endo_NOSTRIN	0.0557207	CTL	UMB5163	BA38
UMB5163_BA39-40	Endo_NOSTRIN	0.0445335	CTL	UMB5163	BA39-40
UMB5163_BA41-42-22	Endo_NOSTRIN	0.0344875	CTL	UMB5163	BA41-42-22
UMB5163_BA44-45	Endo_NOSTRIN	0.0470165	CTL	UMB5163	BA44-45
UMB5163_BA4-6	Endo_NOSTRIN	0.041033	CTL	UMB5163	BA4-6
UMB5163_BA7	Endo_NOSTRIN	0.0366898	CTL	UMB5163	BA7
UMB5163_BA9	Endo_NOSTRIN	0.0392652	CTL	UMB5163	BA9
UMB5168_BA41-42-22	Endo_NOSTRIN	0.0469417	CTL	UMB5168	BA41-42-22
UMB5168_BA9	Endo_NOSTRIN	0.0566923	CTL	UMB5168	BA9
UMB5176_BA17	Endo_NOSTRIN	0.0513315	ASD	UMB5176	BA17
UMB5176_BA20-37	Endo_NOSTRIN	0.0455268	ASD	UMB5176	BA20-37
UMB5176_BA24	Endo_NOSTRIN	0.042472	ASD	UMB5176	BA24
UMB5176_BA3-1-2-5	Endo_NOSTRIN	0.0474247	ASD	UMB5176	BA3-1-2-5
UMB5176_BA38	Endo_NOSTRIN	0.0457067	ASD	UMB5176	BA38
UMB5176_BA41-42-22	Endo_NOSTRIN	0.0337842	ASD	UMB5176	BA41-42-22
UMB5176_BA44-45	Endo_NOSTRIN	0.0450314	ASD	UMB5176	BA44-45
UMB5176_BA4-6	Endo_NOSTRIN	0.0496506	ASD	UMB5176	BA4-6
UMB5176_BA7	Endo_NOSTRIN	0.0475237	ASD	UMB5176	BA7
UMB5176_BA9	Endo_NOSTRIN	0.0450166	ASD	UMB5176	BA9
UMB5242_BA20-37	Endo_NOSTRIN	0.0431845	CTL	UMB5242	BA20-37
UMB5242_BA24	Endo_NOSTRIN	0.0448482	CTL	UMB5242	BA24
UMB5242_BA3-1-2-5	Endo_NOSTRIN	0.0757244	CTL	UMB5242	BA3-1-2-5
UMB5242_BA38	Endo_NOSTRIN	0.0403276	CTL	UMB5242	BA38
UMB5242_BA39-40	Endo_NOSTRIN	0.048858	CTL	UMB5242	BA39-40
UMB5242_BA41-42-22	Endo_NOSTRIN	0.0390776	CTL	UMB5242	BA41-42-22
UMB5242_BA44-45	Endo_NOSTRIN	0.0473936	CTL	UMB5242	BA44-45
UMB5242_BA4-6	Endo_NOSTRIN	0.0433831	CTL	UMB5242	BA4-6
UMB5242_BA7	Endo_NOSTRIN	0.0477659	CTL	UMB5242	BA7
UMB5242_BA9	Endo_NOSTRIN	0.0420919	CTL	UMB5242	BA9
UMB5278_BA41-42-22	Endo_NOSTRIN	0.0461575	ASD	UMB5278	BA41-42-22
UMB5278_BA9	Endo_NOSTRIN	0.0399289	ASD	UMB5278	BA9
UMB5282_BA38	Endo_NOSTRIN	0.0527197	CTL	UMB5282	BA38
UMB5282_BA9	Endo_NOSTRIN	0.0384372	CTL	UMB5282	BA9
UMB5297_BA17	Endo_NOSTRIN	0.0596031	ASD	UMB5297	BA17
UMB5297_BA20-37	Endo_NOSTRIN	0.0533031	ASD	UMB5297	BA20-37
UMB5297_BA24	Endo_NOSTRIN	0.0623653	ASD	UMB5297	BA24
UMB5297_BA3-1-2-5	Endo_NOSTRIN	0.0547523	ASD	UMB5297	BA3-1-2-5
UMB5297_BA38	Endo_NOSTRIN	0.0533953	ASD	UMB5297	BA38
UMB5297_BA39-40	Endo_NOSTRIN	0.0537725	ASD	UMB5297	BA39-40
UMB5297_BA41-42-22	Endo_NOSTRIN	0.059899	ASD	UMB5297	BA41-42-22
UMB5297_BA44-45	Endo_NOSTRIN	0.0552332	ASD	UMB5297	BA44-45
UMB5297_BA4-6	Endo_NOSTRIN	0.052692	ASD	UMB5297	BA4-6
UMB5297_BA7	Endo_NOSTRIN	0.0491972	ASD	UMB5297	BA7
UMB5297_BA9	Endo_NOSTRIN	0.0448985	ASD	UMB5297	BA9
UMB5302_BA17	Endo_NOSTRIN	0.0576664	ASD	UMB5302	BA17
UMB5302_BA20-37	Endo_NOSTRIN	0.0600474	ASD	UMB5302	BA20-37
UMB5302_BA24	Endo_NOSTRIN	0.0494134	ASD	UMB5302	BA24
UMB5302_BA3-1-2-5	Endo_NOSTRIN	0.0489317	ASD	UMB5302	BA3-1-2-5
UMB5302_BA38	Endo_NOSTRIN	0.0505438	ASD	UMB5302	BA38
UMB5302_BA39-40	Endo_NOSTRIN	0.0533013	ASD	UMB5302	BA39-40
UMB5302_BA41-42-22	Endo_NOSTRIN	0.0487143	ASD	UMB5302	BA41-42-22
UMB5302_BA44-45	Endo_NOSTRIN	0.0635219	ASD	UMB5302	BA44-45
UMB5302_BA4-6	Endo_NOSTRIN	0.0461076	ASD	UMB5302	BA4-6
UMB5302_BA7	Endo_NOSTRIN	0.0491739	ASD	UMB5302	BA7
UMB5302_BA9	Endo_NOSTRIN	0.0387291	ASD	UMB5302	BA9
UMB5303_BA17	Endo_NOSTRIN	0.0503554	ASD	UMB5303	BA17
UMB5303_BA20-37	Endo_NOSTRIN	0.0411992	ASD	UMB5303	BA20-37
UMB5303_BA24	Endo_NOSTRIN	0.026467	ASD	UMB5303	BA24
UMB5303_BA3-1-2-5	Endo_NOSTRIN	0.0487997	ASD	UMB5303	BA3-1-2-5
UMB5303_BA38	Endo_NOSTRIN	0.0701175	ASD	UMB5303	BA38
UMB5303_BA41-42-22	Endo_NOSTRIN	0.0509705	ASD	UMB5303	BA41-42-22
UMB5303_BA44-45	Endo_NOSTRIN	0.0434423	ASD	UMB5303	BA44-45
UMB5303_BA4-6	Endo_NOSTRIN	0.0617453	ASD	UMB5303	BA4-6
UMB5303_BA7	Endo_NOSTRIN	0.0461817	ASD	UMB5303	BA7
UMB5303_BA9	Endo_NOSTRIN	0.0451601	ASD	UMB5303	BA9
UMB5308_BA41-42-22	Endo_NOSTRIN	0.0436904	ASD	UMB5308	BA41-42-22
UMB5308_BA9	Endo_NOSTRIN	0.0400913	ASD	UMB5308	BA9
UMB5309_BA17	Endo_NOSTRIN	0.0510149	CTL	UMB5309	BA17
UMB5309_BA20-37	Endo_NOSTRIN	0.0412442	CTL	UMB5309	BA20-37
UMB5309_BA24	Endo_NOSTRIN	0.0426716	CTL	UMB5309	BA24
UMB5309_BA3-1-2-5	Endo_NOSTRIN	0.0509094	CTL	UMB5309	BA3-1-2-5
UMB5309_BA38	Endo_NOSTRIN	0.0436036	CTL	UMB5309	BA38
UMB5309_BA39-40	Endo_NOSTRIN	0.0454396	CTL	UMB5309	BA39-40
UMB5309_BA41-42-22	Endo_NOSTRIN	0.0446642	CTL	UMB5309	BA41-42-22
UMB5309_BA44-45	Endo_NOSTRIN	0.0465877	CTL	UMB5309	BA44-45
UMB5309_BA4-6	Endo_NOSTRIN	0.0482268	CTL	UMB5309	BA4-6
UMB5309_BA7	Endo_NOSTRIN	0.0542112	CTL	UMB5309	BA7
UMB5309_BA9	Endo_NOSTRIN	0.0384355	CTL	UMB5309	BA9
UMB5340_BA17	Endo_NOSTRIN	0.0343269	ASD	UMB5340	BA17
UMB5340_BA24	Endo_NOSTRIN	0.0521828	ASD	UMB5340	BA24
UMB5340_BA3-1-2-5	Endo_NOSTRIN	0.0482283	ASD	UMB5340	BA3-1-2-5
UMB5340_BA38	Endo_NOSTRIN	0.0662575	ASD	UMB5340	BA38
UMB5340_BA39-40	Endo_NOSTRIN	0.0529468	ASD	UMB5340	BA39-40
UMB5340_BA41-42-22	Endo_NOSTRIN	0.0531133	ASD	UMB5340	BA41-42-22
UMB5340_BA44-45	Endo_NOSTRIN	0.0486391	ASD	UMB5340	BA44-45
UMB5340_BA4-6	Endo_NOSTRIN	0.0474476	ASD	UMB5340	BA4-6
UMB5340_BA7	Endo_NOSTRIN	0.0401658	ASD	UMB5340	BA7
UMB5340_BA9	Endo_NOSTRIN	0.0426012	ASD	UMB5340	BA9
UMB5342_BA41-42-22	Endo_NOSTRIN	0.050687	CTL	UMB5342	BA41-42-22
UMB5342_BA9	Endo_NOSTRIN	0.0423542	CTL	UMB5342	BA9
UMB5391_BA38	Endo_NOSTRIN	0.041807	CTL	UMB5391	BA38
UMB5391_BA9	Endo_NOSTRIN	0.049576	CTL	UMB5391	BA9
UMB5558_BA38	Endo_NOSTRIN	0.080399	CTL	UMB5558	BA38
UMB5558_BA9	Endo_NOSTRIN	0.064685	CTL	UMB5558	BA9
A012-12_BA41-42-22	Exc_FEZF2	0.273724	CTL	A012-12	BA41-42-22
A012-12_BA9	Exc_FEZF2	0.267073	CTL	A012-12	BA9
A358-08_BA41-42-22	Exc_FEZF2	0.287536	CTL	A358-08	BA41-42-22
A358-08_BA9	Exc_FEZF2	0.265489	CTL	A358-08	BA9
AN00142_BA9	Exc_FEZF2	0.263056	CTL	AN00142	BA9
AN00493_BA17	Exc_FEZF2	0.276396	ASD	AN00493	BA17
AN00493_BA20-37	Exc_FEZF2	0.265502	ASD	AN00493	BA20-37
AN00493_BA24	Exc_FEZF2	0.254609	ASD	AN00493	BA24
AN00493_BA41-42-22	Exc_FEZF2	0.28114	ASD	AN00493	BA41-42-22
AN00493_BA4-6	Exc_FEZF2	0.263468	ASD	AN00493	BA4-6
AN00493_BA7	Exc_FEZF2	0.246335	ASD	AN00493	BA7
AN00493_BA9	Exc_FEZF2	0.26405	ASD	AN00493	BA9
AN00544_BA17	Exc_FEZF2	0.279831	CTL	AN00544	BA17
AN00544_BA24	Exc_FEZF2	0.307113	CTL	AN00544	BA24
AN00544_BA3-1-2-5	Exc_FEZF2	0.276325	CTL	AN00544	BA3-1-2-5
AN00544_BA38	Exc_FEZF2	0.264752	CTL	AN00544	BA38
AN00544_BA39-40	Exc_FEZF2	0.266597	CTL	AN00544	BA39-40
AN00544_BA7	Exc_FEZF2	0.281334	CTL	AN00544	BA7
AN00544_BA9	Exc_FEZF2	0.302531	CTL	AN00544	BA9
AN00764_BA17	Exc_FEZF2	0.260396	ASD	AN00764	BA17
AN00764_BA20-37	Exc_FEZF2	0.260084	ASD	AN00764	BA20-37
AN00764_BA3-1-2-5	Exc_FEZF2	0.267357	ASD	AN00764	BA3-1-2-5
AN00764_BA41-42-22	Exc_FEZF2	0.277471	ASD	AN00764	BA41-42-22
AN00764_BA4-6	Exc_FEZF2	0.250384	ASD	AN00764	BA4-6
AN00764_BA9	Exc_FEZF2	0.259805	ASD	AN00764	BA9
AN01093_BA41-42-22	Exc_FEZF2	0.291154	ASD	AN01093	BA41-42-22
AN01093_BA44-45	Exc_FEZF2	0.259781	ASD	AN01093	BA44-45
AN01093_BA7	Exc_FEZF2	0.264815	ASD	AN01093	BA7
AN01093_BA9	Exc_FEZF2	0.277633	ASD	AN01093	BA9
AN01125_BA9	Exc_FEZF2	0.257808	CTL	AN01125	BA9
AN01410_BA17	Exc_FEZF2	0.284313	CTL	AN01410	BA17
AN01410_BA20-37	Exc_FEZF2	0.259358	CTL	AN01410	BA20-37
AN01410_BA24	Exc_FEZF2	0.238594	CTL	AN01410	BA24
AN01410_BA3-1-2-5	Exc_FEZF2	0.250562	CTL	AN01410	BA3-1-2-5
AN01410_BA39-40	Exc_FEZF2	0.272101	CTL	AN01410	BA39-40
AN01410_BA41-42-22	Exc_FEZF2	0.27329	CTL	AN01410	BA41-42-22
AN01410_BA7	Exc_FEZF2	0.256328	CTL	AN01410	BA7
AN01410_BA9	Exc_FEZF2	0.272144	CTL	AN01410	BA9
AN01570_BA20-37	Exc_FEZF2	0.3072	ASD	AN01570	BA20-37
AN01570_BA24	Exc_FEZF2	0.280113	ASD	AN01570	BA24
AN01570_BA3-1-2-5	Exc_FEZF2	0.271135	ASD	AN01570	BA3-1-2-5
AN01570_BA38	Exc_FEZF2	0.305004	ASD	AN01570	BA38
AN01570_BA39-40	Exc_FEZF2	0.273418	ASD	AN01570	BA39-40
AN01570_BA41-42-22	Exc_FEZF2	0.266071	ASD	AN01570	BA41-42-22
AN01570_BA44-45	Exc_FEZF2	0.300049	ASD	AN01570	BA44-45
AN01570_BA4-6	Exc_FEZF2	0.256127	ASD	AN01570	BA4-6
AN01570_BA7	Exc_FEZF2	0.260982	ASD	AN01570	BA7
AN01570_BA9	Exc_FEZF2	0.264838	ASD	AN01570	BA9
AN01971_BA17	Exc_FEZF2	0.27309	ASD	AN01971	BA17
AN01971_BA24	Exc_FEZF2	0.242734	ASD	AN01971	BA24
AN01971_BA38	Exc_FEZF2	0.273844	ASD	AN01971	BA38
AN01971_BA39-40	Exc_FEZF2	0.260314	ASD	AN01971	BA39-40
AN01971_BA41-42-22	Exc_FEZF2	0.29144	ASD	AN01971	BA41-42-22
AN01971_BA9	Exc_FEZF2	0.277952	ASD	AN01971	BA9
AN02987_BA17	Exc_FEZF2	0.269916	ASD	AN02987	BA17
AN02987_BA24	Exc_FEZF2	0.264206	ASD	AN02987	BA24
AN02987_BA3-1-2-5	Exc_FEZF2	0.258903	ASD	AN02987	BA3-1-2-5
AN02987_BA38	Exc_FEZF2	0.227285	ASD	AN02987	BA38
AN02987_BA39-40	Exc_FEZF2	0.277323	ASD	AN02987	BA39-40
AN02987_BA41-42-22	Exc_FEZF2	0.263974	ASD	AN02987	BA41-42-22
AN02987_BA44-45	Exc_FEZF2	0.27621	ASD	AN02987	BA44-45
AN02987_BA4-6	Exc_FEZF2	0.252103	ASD	AN02987	BA4-6
AN02987_BA7	Exc_FEZF2	0.242451	ASD	AN02987	BA7
AN02987_BA9	Exc_FEZF2	0.200226	ASD	AN02987	BA9
AN03217_BA17	Exc_FEZF2	0.283202	CTL	AN03217	BA17
AN03217_BA20-37	Exc_FEZF2	0.262036	CTL	AN03217	BA20-37
AN03217_BA3-1-2-5	Exc_FEZF2	0.284293	CTL	AN03217	BA3-1-2-5
AN03217_BA38	Exc_FEZF2	0.280968	CTL	AN03217	BA38
AN03217_BA39-40	Exc_FEZF2	0.297101	CTL	AN03217	BA39-40
AN03217_BA41-42-22	Exc_FEZF2	0.292163	CTL	AN03217	BA41-42-22
AN03217_BA44-45	Exc_FEZF2	0.31314	CTL	AN03217	BA44-45
AN03217_BA4-6	Exc_FEZF2	0.289481	CTL	AN03217	BA4-6
AN03217_BA7	Exc_FEZF2	0.275954	CTL	AN03217	BA7
AN03217_BA9	Exc_FEZF2	0.280079	CTL	AN03217	BA9
AN03345_BA20-37	Exc_FEZF2	0.289008	ASD	AN03345	BA20-37
AN03345_BA24	Exc_FEZF2	0.265502	ASD	AN03345	BA24
AN03345_BA3-1-2-5	Exc_FEZF2	0.259192	ASD	AN03345	BA3-1-2-5
AN03345_BA39-40	Exc_FEZF2	0.265889	ASD	AN03345	BA39-40
AN03345_BA41-42-22	Exc_FEZF2	0.284706	ASD	AN03345	BA41-42-22
AN03345_BA4-6	Exc_FEZF2	0.267901	ASD	AN03345	BA4-6
AN03345_BA7	Exc_FEZF2	0.249164	ASD	AN03345	BA7
AN03345_BA9	Exc_FEZF2	0.292752	ASD	AN03345	BA9
AN03632_BA20-37	Exc_FEZF2	0.238638	ASD	AN03632	BA20-37
AN03632_BA24	Exc_FEZF2	0.293342	ASD	AN03632	BA24
AN03632_BA3-1-2-5	Exc_FEZF2	0.261283	ASD	AN03632	BA3-1-2-5
AN03632_BA38	Exc_FEZF2	0.250624	ASD	AN03632	BA38
AN03632_BA39-40	Exc_FEZF2	0.267067	ASD	AN03632	BA39-40
AN03632_BA41-42-22	Exc_FEZF2	0.275001	ASD	AN03632	BA41-42-22
AN03632_BA44-45	Exc_FEZF2	0.28317	ASD	AN03632	BA44-45
AN03632_BA7	Exc_FEZF2	0.26418	ASD	AN03632	BA7
AN03632_BA9	Exc_FEZF2	0.268996	ASD	AN03632	BA9
AN04166_BA17	Exc_FEZF2	0.261928	ASD	AN04166	BA17
AN04166_BA24	Exc_FEZF2	0.258508	ASD	AN04166	BA24
AN04166_BA3-1-2-5	Exc_FEZF2	0.282066	ASD	AN04166	BA3-1-2-5
AN04166_BA38	Exc_FEZF2	0.254748	ASD	AN04166	BA38
AN04166_BA39-40	Exc_FEZF2	0.27011	ASD	AN04166	BA39-40
AN04166_BA41-42-22	Exc_FEZF2	0.253599	ASD	AN04166	BA41-42-22
AN04166_BA44-45	Exc_FEZF2	0.247418	ASD	AN04166	BA44-45
AN04166_BA4-6	Exc_FEZF2	0.266232	ASD	AN04166	BA4-6
AN04166_BA7	Exc_FEZF2	0.250631	ASD	AN04166	BA7
AN04166_BA9	Exc_FEZF2	0.239342	ASD	AN04166	BA9
AN04479_BA17	Exc_FEZF2	0.284005	CTL	AN04479	BA17
AN04479_BA20-37	Exc_FEZF2	0.242844	CTL	AN04479	BA20-37
AN04479_BA3-1-2-5	Exc_FEZF2	0.271506	CTL	AN04479	BA3-1-2-5
AN04479_BA39-40	Exc_FEZF2	0.27534	CTL	AN04479	BA39-40
AN04479_BA41-42-22	Exc_FEZF2	0.272917	CTL	AN04479	BA41-42-22
AN04479_BA4-6	Exc_FEZF2	0.283651	CTL	AN04479	BA4-6
AN04479_BA7	Exc_FEZF2	0.260126	CTL	AN04479	BA7
AN04479_BA9	Exc_FEZF2	0.263989	CTL	AN04479	BA9
AN04682_BA41-42-22	Exc_FEZF2	0.27346	ASD	AN04682	BA41-42-22
AN04682_BA9	Exc_FEZF2	0.264833	ASD	AN04682	BA9
AN06420_BA17	Exc_FEZF2	0.274274	ASD	AN06420	BA17
AN06420_BA24	Exc_FEZF2	0.276257	ASD	AN06420	BA24
AN06420_BA3-1-2-5	Exc_FEZF2	0.284723	ASD	AN06420	BA3-1-2-5
AN06420_BA38	Exc_FEZF2	0.279655	ASD	AN06420	BA38
AN06420_BA39-40	Exc_FEZF2	0.263735	ASD	AN06420	BA39-40
AN06420_BA41-42-22	Exc_FEZF2	0.267619	ASD	AN06420	BA41-42-22
AN06420_BA44-45	Exc_FEZF2	0.266198	ASD	AN06420	BA44-45
AN06420_BA7	Exc_FEZF2	0.289768	ASD	AN06420	BA7
AN06420_BA9	Exc_FEZF2	0.283895	ASD	AN06420	BA9
AN07176_BA17	Exc_FEZF2	0.247868	CTL	AN07176	BA17
AN07176_BA20-37	Exc_FEZF2	0.262954	CTL	AN07176	BA20-37
AN07176_BA24	Exc_FEZF2	0.267386	CTL	AN07176	BA24
AN07176_BA3-1-2-5	Exc_FEZF2	0.275589	CTL	AN07176	BA3-1-2-5
AN07176_BA38	Exc_FEZF2	0.289354	CTL	AN07176	BA38
AN07176_BA39-40	Exc_FEZF2	0.28415	CTL	AN07176	BA39-40
AN07176_BA41-42-22	Exc_FEZF2	0.265066	CTL	AN07176	BA41-42-22
AN07176_BA4-6	Exc_FEZF2	0.279103	CTL	AN07176	BA4-6
AN07176_BA7	Exc_FEZF2	0.271055	CTL	AN07176	BA7
AN07176_BA9	Exc_FEZF2	0.272172	CTL	AN07176	BA9
AN07444_BA17	Exc_FEZF2	0.26453	CTL	AN07444	BA17
AN07444_BA20-37	Exc_FEZF2	0.271676	CTL	AN07444	BA20-37
AN07444_BA24	Exc_FEZF2	0.296415	CTL	AN07444	BA24
AN07444_BA3-1-2-5	Exc_FEZF2	0.291039	CTL	AN07444	BA3-1-2-5
AN07444_BA38	Exc_FEZF2	0.254506	CTL	AN07444	BA38
AN07444_BA39-40	Exc_FEZF2	0.284405	CTL	AN07444	BA39-40
AN07444_BA41-42-22	Exc_FEZF2	0.279443	CTL	AN07444	BA41-42-22
AN07444_BA44-45	Exc_FEZF2	0.287054	CTL	AN07444	BA44-45
AN07444_BA4-6	Exc_FEZF2	0.273338	CTL	AN07444	BA4-6
AN07444_BA7	Exc_FEZF2	0.264349	CTL	AN07444	BA7
AN07444_BA9	Exc_FEZF2	0.290734	CTL	AN07444	BA9
AN08043_BA17	Exc_FEZF2	0.261413	ASD	AN08043	BA17
AN08043_BA20-37	Exc_FEZF2	0.266344	ASD	AN08043	BA20-37
AN08043_BA24	Exc_FEZF2	0.283926	ASD	AN08043	BA24
AN08043_BA3-1-2-5	Exc_FEZF2	0.292	ASD	AN08043	BA3-1-2-5
AN08043_BA39-40	Exc_FEZF2	0.280279	ASD	AN08043	BA39-40
AN08043_BA41-42-22	Exc_FEZF2	0.262016	ASD	AN08043	BA41-42-22
AN08043_BA44-45	Exc_FEZF2	0.274856	ASD	AN08043	BA44-45
AN08043_BA4-6	Exc_FEZF2	0.285362	ASD	AN08043	BA4-6
AN08043_BA7	Exc_FEZF2	0.288717	ASD	AN08043	BA7
AN08043_BA9	Exc_FEZF2	0.290897	ASD	AN08043	BA9
AN08161_BA20-37	Exc_FEZF2	0.285624	CTL	AN08161	BA20-37
AN08161_BA3-1-2-5	Exc_FEZF2	0.278858	CTL	AN08161	BA3-1-2-5
AN08161_BA38	Exc_FEZF2	0.287227	CTL	AN08161	BA38
AN08161_BA39-40	Exc_FEZF2	0.271768	CTL	AN08161	BA39-40
AN08161_BA41-42-22	Exc_FEZF2	0.271009	CTL	AN08161	BA41-42-22
AN08161_BA44-45	Exc_FEZF2	0.278841	CTL	AN08161	BA44-45
AN08161_BA7	Exc_FEZF2	0.294213	CTL	AN08161	BA7
AN08161_BA9	Exc_FEZF2	0.274374	CTL	AN08161	BA9
AN08166_BA17	Exc_FEZF2	0.254472	ASD	AN08166	BA17
AN08166_BA20-37	Exc_FEZF2	0.280684	ASD	AN08166	BA20-37
AN08166_BA24	Exc_FEZF2	0.292517	ASD	AN08166	BA24
AN08166_BA3-1-2-5	Exc_FEZF2	0.273272	ASD	AN08166	BA3-1-2-5
AN08166_BA38	Exc_FEZF2	0.252746	ASD	AN08166	BA38
AN08166_BA39-40	Exc_FEZF2	0.268208	ASD	AN08166	BA39-40
AN08166_BA41-42-22	Exc_FEZF2	0.27581	ASD	AN08166	BA41-42-22
AN08166_BA4-6	Exc_FEZF2	0.268626	ASD	AN08166	BA4-6
AN08166_BA7	Exc_FEZF2	0.278896	ASD	AN08166	BA7
AN08166_BA9	Exc_FEZF2	0.271605	ASD	AN08166	BA9
AN08677_BA17	Exc_FEZF2	0.257898	CTL	AN08677	BA17
AN08677_BA20-37	Exc_FEZF2	0.244967	CTL	AN08677	BA20-37
AN08677_BA24	Exc_FEZF2	0.279116	CTL	AN08677	BA24
AN08677_BA39-40	Exc_FEZF2	0.271985	CTL	AN08677	BA39-40
AN08677_BA41-42-22	Exc_FEZF2	0.280649	CTL	AN08677	BA41-42-22
AN08677_BA4-6	Exc_FEZF2	0.270487	CTL	AN08677	BA4-6
AN08677_BA7	Exc_FEZF2	0.274	CTL	AN08677	BA7
AN08792_BA17	Exc_FEZF2	0.31185	ASD	AN08792	BA17
AN08792_BA24	Exc_FEZF2	0.318299	ASD	AN08792	BA24
AN08792_BA3-1-2-5	Exc_FEZF2	0.30127	ASD	AN08792	BA3-1-2-5
AN08792_BA38	Exc_FEZF2	0.299119	ASD	AN08792	BA38
AN08792_BA39-40	Exc_FEZF2	0.31637	ASD	AN08792	BA39-40
AN08792_BA41-42-22	Exc_FEZF2	0.279666	ASD	AN08792	BA41-42-22
AN08792_BA4-6	Exc_FEZF2	0.299535	ASD	AN08792	BA4-6
AN08792_BA7	Exc_FEZF2	0.307147	ASD	AN08792	BA7
AN08792_BA9	Exc_FEZF2	0.304899	ASD	AN08792	BA9
AN08873_BA17	Exc_FEZF2	0.280178	ASD	AN08873	BA17
AN08873_BA20-37	Exc_FEZF2	0.25324	ASD	AN08873	BA20-37
AN08873_BA24	Exc_FEZF2	0.265261	ASD	AN08873	BA24
AN08873_BA3-1-2-5	Exc_FEZF2	0.274663	ASD	AN08873	BA3-1-2-5
AN08873_BA38	Exc_FEZF2	0.256548	ASD	AN08873	BA38
AN08873_BA39-40	Exc_FEZF2	0.276854	ASD	AN08873	BA39-40
AN08873_BA41-42-22	Exc_FEZF2	0.246121	ASD	AN08873	BA41-42-22
AN08873_BA44-45	Exc_FEZF2	0.251294	ASD	AN08873	BA44-45
AN08873_BA4-6	Exc_FEZF2	0.281498	ASD	AN08873	BA4-6
AN08873_BA7	Exc_FEZF2	0.272283	ASD	AN08873	BA7
AN08873_BA9	Exc_FEZF2	0.266313	ASD	AN08873	BA9
AN09714_BA20-37	Exc_FEZF2	0.249818	ASD	AN09714	BA20-37
AN09714_BA24	Exc_FEZF2	0.276597	ASD	AN09714	BA24
AN09714_BA3-1-2-5	Exc_FEZF2	0.25847	ASD	AN09714	BA3-1-2-5
AN09714_BA38	Exc_FEZF2	0.241437	ASD	AN09714	BA38
AN09714_BA39-40	Exc_FEZF2	0.250976	ASD	AN09714	BA39-40
AN09714_BA41-42-22	Exc_FEZF2	0.269792	ASD	AN09714	BA41-42-22
AN09714_BA44-45	Exc_FEZF2	0.256686	ASD	AN09714	BA44-45
AN09714_BA4-6	Exc_FEZF2	0.2581	ASD	AN09714	BA4-6
AN09714_BA7	Exc_FEZF2	0.257412	ASD	AN09714	BA7
AN09714_BA9	Exc_FEZF2	0.26594	ASD	AN09714	BA9
AN09730_BA17	Exc_FEZF2	0.251885	ASD	AN09730	BA17
AN09730_BA24	Exc_FEZF2	0.283026	ASD	AN09730	BA24
AN09730_BA3-1-2-5	Exc_FEZF2	0.251356	ASD	AN09730	BA3-1-2-5
AN09730_BA38	Exc_FEZF2	0.206996	ASD	AN09730	BA38
AN09730_BA39-40	Exc_FEZF2	0.254355	ASD	AN09730	BA39-40
AN09730_BA4-6	Exc_FEZF2	0.26858	ASD	AN09730	BA4-6
AN09730_BA7	Exc_FEZF2	0.233399	ASD	AN09730	BA7
AN09730_BA9	Exc_FEZF2	0.233995	ASD	AN09730	BA9
AN10028_BA9	Exc_FEZF2	0.273746	CTL	AN10028	BA9
AN10679_BA17	Exc_FEZF2	0.281055	CTL	AN10679	BA17
AN10679_BA20-37	Exc_FEZF2	0.274129	CTL	AN10679	BA20-37
AN10679_BA24	Exc_FEZF2	0.276655	CTL	AN10679	BA24
AN10679_BA3-1-2-5	Exc_FEZF2	0.287685	CTL	AN10679	BA3-1-2-5
AN10679_BA39-40	Exc_FEZF2	0.274738	CTL	AN10679	BA39-40
AN10679_BA41-42-22	Exc_FEZF2	0.259874	CTL	AN10679	BA41-42-22
AN10679_BA4-6	Exc_FEZF2	0.268732	CTL	AN10679	BA4-6
AN10679_BA7	Exc_FEZF2	0.268764	CTL	AN10679	BA7
AN10679_BA9	Exc_FEZF2	0.286527	CTL	AN10679	BA9
AN10723_BA20-37	Exc_FEZF2	0.268939	CTL	AN10723	BA20-37
AN10723_BA3-1-2-5	Exc_FEZF2	0.291413	CTL	AN10723	BA3-1-2-5
AN10723_BA38	Exc_FEZF2	0.270701	CTL	AN10723	BA38
AN10723_BA39-40	Exc_FEZF2	0.26603	CTL	AN10723	BA39-40
AN10723_BA41-42-22	Exc_FEZF2	0.258055	CTL	AN10723	BA41-42-22
AN10723_BA4-6	Exc_FEZF2	0.251808	CTL	AN10723	BA4-6
AN10723_BA7	Exc_FEZF2	0.270588	CTL	AN10723	BA7
AN10723_BA9	Exc_FEZF2	0.271937	CTL	AN10723	BA9
AN10833_BA17	Exc_FEZF2	0.279602	CTL	AN10833	BA17
AN10833_BA20-37	Exc_FEZF2	0.272723	CTL	AN10833	BA20-37
AN10833_BA24	Exc_FEZF2	0.279746	CTL	AN10833	BA24
AN10833_BA3-1-2-5	Exc_FEZF2	0.251231	CTL	AN10833	BA3-1-2-5
AN10833_BA39-40	Exc_FEZF2	0.266819	CTL	AN10833	BA39-40
AN10833_BA41-42-22	Exc_FEZF2	0.278311	CTL	AN10833	BA41-42-22
AN10833_BA4-6	Exc_FEZF2	0.253515	CTL	AN10833	BA4-6
AN10833_BA9	Exc_FEZF2	0.272908	CTL	AN10833	BA9
AN11796_BA20-37	Exc_FEZF2	0.316984	ASD	AN11796	BA20-37
AN11796_BA24	Exc_FEZF2	0.30833	ASD	AN11796	BA24
AN11796_BA38	Exc_FEZF2	0.30888	ASD	AN11796	BA38
AN11796_BA39-40	Exc_FEZF2	0.216908	ASD	AN11796	BA39-40
AN11796_BA41-42-22	Exc_FEZF2	0.29517	ASD	AN11796	BA41-42-22
AN11796_BA44-45	Exc_FEZF2	0.32868	ASD	AN11796	BA44-45
AN11796_BA4-6	Exc_FEZF2	0.282318	ASD	AN11796	BA4-6
AN11796_BA7	Exc_FEZF2	0.245689	ASD	AN11796	BA7
AN11796_BA9	Exc_FEZF2	0.389669	ASD	AN11796	BA9
AN11864_BA41-42-22	Exc_FEZF2	0.273897	CTL	AN11864	BA41-42-22
AN11864_BA9	Exc_FEZF2	0.288298	CTL	AN11864	BA9
AN11989_BA17	Exc_FEZF2	0.274402	ASD	AN11989	BA17
AN11989_BA20-37	Exc_FEZF2	0.287225	ASD	AN11989	BA20-37
AN11989_BA24	Exc_FEZF2	0.300766	ASD	AN11989	BA24
AN11989_BA3-1-2-5	Exc_FEZF2	0.292428	ASD	AN11989	BA3-1-2-5
AN11989_BA38	Exc_FEZF2	0.273063	ASD	AN11989	BA38
AN11989_BA41-42-22	Exc_FEZF2	0.281323	ASD	AN11989	BA41-42-22
AN11989_BA44-45	Exc_FEZF2	0.276082	ASD	AN11989	BA44-45
AN11989_BA7	Exc_FEZF2	0.296089	ASD	AN11989	BA7
AN11989_BA9	Exc_FEZF2	0.2912	ASD	AN11989	BA9
AN12137_BA17	Exc_FEZF2	0.25799	CTL	AN12137	BA17
AN12137_BA20-37	Exc_FEZF2	0.26496	CTL	AN12137	BA20-37
AN12137_BA24	Exc_FEZF2	0.261044	CTL	AN12137	BA24
AN12137_BA3-1-2-5	Exc_FEZF2	0.276033	CTL	AN12137	BA3-1-2-5
AN12137_BA39-40	Exc_FEZF2	0.263406	CTL	AN12137	BA39-40
AN12137_BA41-42-22	Exc_FEZF2	0.268096	CTL	AN12137	BA41-42-22
AN12137_BA44-45	Exc_FEZF2	0.28775	CTL	AN12137	BA44-45
AN12137_BA4-6	Exc_FEZF2	0.291189	CTL	AN12137	BA4-6
AN12137_BA7	Exc_FEZF2	0.283409	CTL	AN12137	BA7
AN12137_BA9	Exc_FEZF2	0.282701	CTL	AN12137	BA9
AN12240_BA9	Exc_FEZF2	0.27305	CTL	AN12240	BA9
AN12457_BA17	Exc_FEZF2	0.288047	ASD	AN12457	BA17
AN12457_BA20-37	Exc_FEZF2	0.279605	ASD	AN12457	BA20-37
AN12457_BA24	Exc_FEZF2	0.291844	ASD	AN12457	BA24
AN12457_BA3-1-2-5	Exc_FEZF2	0.274987	ASD	AN12457	BA3-1-2-5
AN12457_BA38	Exc_FEZF2	0.283533	ASD	AN12457	BA38
AN12457_BA39-40	Exc_FEZF2	0.278449	ASD	AN12457	BA39-40
AN12457_BA41-42-22	Exc_FEZF2	0.287998	ASD	AN12457	BA41-42-22
AN12457_BA44-45	Exc_FEZF2	0.280079	ASD	AN12457	BA44-45
AN12457_BA4-6	Exc_FEZF2	0.26944	ASD	AN12457	BA4-6
AN12457_BA9	Exc_FEZF2	0.29212	ASD	AN12457	BA9
AN13295_BA17	Exc_FEZF2	0.272715	CTL	AN13295	BA17
AN13295_BA20-37	Exc_FEZF2	0.203513	CTL	AN13295	BA20-37
AN13295_BA24	Exc_FEZF2	0.286188	CTL	AN13295	BA24
AN13295_BA3-1-2-5	Exc_FEZF2	0.27177	CTL	AN13295	BA3-1-2-5
AN13295_BA39-40	Exc_FEZF2	0.272145	CTL	AN13295	BA39-40
AN13295_BA41-42-22	Exc_FEZF2	0.262079	CTL	AN13295	BA41-42-22
AN13295_BA44-45	Exc_FEZF2	0.259138	CTL	AN13295	BA44-45
AN13295_BA4-6	Exc_FEZF2	0.281528	CTL	AN13295	BA4-6
AN13295_BA7	Exc_FEZF2	0.276026	CTL	AN13295	BA7
AN13295_BA9	Exc_FEZF2	0.2798	CTL	AN13295	BA9
AN13872_BA17	Exc_FEZF2	0.279744	ASD	AN13872	BA17
AN13872_BA20-37	Exc_FEZF2	0.263845	ASD	AN13872	BA20-37
AN13872_BA24	Exc_FEZF2	0.279382	ASD	AN13872	BA24
AN13872_BA3-1-2-5	Exc_FEZF2	0.265275	ASD	AN13872	BA3-1-2-5
AN13872_BA38	Exc_FEZF2	0.273097	ASD	AN13872	BA38
AN13872_BA39-40	Exc_FEZF2	0.266453	ASD	AN13872	BA39-40
AN13872_BA41-42-22	Exc_FEZF2	0.250169	ASD	AN13872	BA41-42-22
AN13872_BA44-45	Exc_FEZF2	0.27266	ASD	AN13872	BA44-45
AN13872_BA4-6	Exc_FEZF2	0.292214	ASD	AN13872	BA4-6
AN13872_BA7	Exc_FEZF2	0.300442	ASD	AN13872	BA7
AN13872_BA9	Exc_FEZF2	0.264067	ASD	AN13872	BA9
AN14757_BA17	Exc_FEZF2	0.289796	CTL	AN14757	BA17
AN14757_BA20-37	Exc_FEZF2	0.284973	CTL	AN14757	BA20-37
AN14757_BA38	Exc_FEZF2	0.273622	CTL	AN14757	BA38
AN14757_BA41-42-22	Exc_FEZF2	0.28412	CTL	AN14757	BA41-42-22
AN14757_BA44-45	Exc_FEZF2	0.291771	CTL	AN14757	BA44-45
AN14757_BA4-6	Exc_FEZF2	0.269918	CTL	AN14757	BA4-6
AN14757_BA7	Exc_FEZF2	0.275651	CTL	AN14757	BA7
AN14757_BA9	Exc_FEZF2	0.285523	CTL	AN14757	BA9
AN15088_BA17	Exc_FEZF2	0.298475	CTL	AN15088	BA17
AN15088_BA3-1-2-5	Exc_FEZF2	0.282716	CTL	AN15088	BA3-1-2-5
AN15088_BA39-40	Exc_FEZF2	0.284446	CTL	AN15088	BA39-40
AN15088_BA41-42-22	Exc_FEZF2	0.286953	CTL	AN15088	BA41-42-22
AN15088_BA4-6	Exc_FEZF2	0.286969	CTL	AN15088	BA4-6
AN15088_BA7	Exc_FEZF2	0.279288	CTL	AN15088	BA7
AN15088_BA9	Exc_FEZF2	0.249125	CTL	AN15088	BA9
AN15566_BA17	Exc_FEZF2	0.282749	CTL	AN15566	BA17
AN15566_BA24	Exc_FEZF2	0.288103	CTL	AN15566	BA24
AN15566_BA3-1-2-5	Exc_FEZF2	0.268573	CTL	AN15566	BA3-1-2-5
AN15566_BA38	Exc_FEZF2	0.26233	CTL	AN15566	BA38
AN15566_BA39-40	Exc_FEZF2	0.279736	CTL	AN15566	BA39-40
AN15566_BA44-45	Exc_FEZF2	0.2871	CTL	AN15566	BA44-45
AN15566_BA4-6	Exc_FEZF2	0.289135	CTL	AN15566	BA4-6
AN15566_BA7	Exc_FEZF2	0.270308	CTL	AN15566	BA7
AN15566_BA9	Exc_FEZF2	0.289187	CTL	AN15566	BA9
AN16115_BA17	Exc_FEZF2	0.273395	ASD	AN16115	BA17
AN16115_BA24	Exc_FEZF2	0.241515	ASD	AN16115	BA24
AN16115_BA3-1-2-5	Exc_FEZF2	0.292913	ASD	AN16115	BA3-1-2-5
AN16115_BA38	Exc_FEZF2	0.224568	ASD	AN16115	BA38
AN16115_BA39-40	Exc_FEZF2	0.236073	ASD	AN16115	BA39-40
AN16115_BA41-42-22	Exc_FEZF2	0.236267	ASD	AN16115	BA41-42-22
AN16115_BA44-45	Exc_FEZF2	0.229055	ASD	AN16115	BA44-45
AN16115_BA4-6	Exc_FEZF2	0.207045	ASD	AN16115	BA4-6
AN16115_BA7	Exc_FEZF2	0.242195	ASD	AN16115	BA7
AN16115_BA9	Exc_FEZF2	0.248372	ASD	AN16115	BA9
AN16641_BA17	Exc_FEZF2	0.241371	ASD	AN16641	BA17
AN16641_BA39-40	Exc_FEZF2	0.267729	ASD	AN16641	BA39-40
AN16641_BA41-42-22	Exc_FEZF2	0.258057	ASD	AN16641	BA41-42-22
AN16641_BA7	Exc_FEZF2	0.266505	ASD	AN16641	BA7
AN16641_BA9	Exc_FEZF2	0.259868	ASD	AN16641	BA9
AN17254_BA17	Exc_FEZF2	0.22103	ASD	AN17254	BA17
AN17254_BA20-37	Exc_FEZF2	0.217384	ASD	AN17254	BA20-37
AN17254_BA24	Exc_FEZF2	0.226159	ASD	AN17254	BA24
AN17254_BA38	Exc_FEZF2	0.225852	ASD	AN17254	BA38
AN17254_BA41-42-22	Exc_FEZF2	0.222185	ASD	AN17254	BA41-42-22
AN17254_BA44-45	Exc_FEZF2	0.25962	ASD	AN17254	BA44-45
AN17254_BA4-6	Exc_FEZF2	0.243461	ASD	AN17254	BA4-6
AN17254_BA7	Exc_FEZF2	0.226427	ASD	AN17254	BA7
AN17254_BA9	Exc_FEZF2	0.234225	ASD	AN17254	BA9
AN17425_BA17	Exc_FEZF2	0.283152	CTL	AN17425	BA17
AN17425_BA24	Exc_FEZF2	0.28253	CTL	AN17425	BA24
AN17425_BA3-1-2-5	Exc_FEZF2	0.264986	CTL	AN17425	BA3-1-2-5
AN17425_BA38	Exc_FEZF2	0.279048	CTL	AN17425	BA38
AN17425_BA39-40	Exc_FEZF2	0.271945	CTL	AN17425	BA39-40
AN17425_BA41-42-22	Exc_FEZF2	0.2847	CTL	AN17425	BA41-42-22
AN17425_BA4-6	Exc_FEZF2	0.264973	CTL	AN17425	BA4-6
AN17425_BA7	Exc_FEZF2	0.303232	CTL	AN17425	BA7
AN17425_BA9	Exc_FEZF2	0.278673	CTL	AN17425	BA9
AN17515_BA17	Exc_FEZF2	0.265771	ASD	AN17515	BA17
AN17515_BA20-37	Exc_FEZF2	0.28504	ASD	AN17515	BA20-37
AN17515_BA24	Exc_FEZF2	0.278556	ASD	AN17515	BA24
AN17515_BA3-1-2-5	Exc_FEZF2	0.279814	ASD	AN17515	BA3-1-2-5
AN17515_BA38	Exc_FEZF2	0.333279	ASD	AN17515	BA38
AN17515_BA41-42-22	Exc_FEZF2	0.244021	ASD	AN17515	BA41-42-22
AN17515_BA44-45	Exc_FEZF2	0.278663	ASD	AN17515	BA44-45
AN17515_BA4-6	Exc_FEZF2	0.283394	ASD	AN17515	BA4-6
AN17515_BA7	Exc_FEZF2	0.270742	ASD	AN17515	BA7
AN17515_BA9	Exc_FEZF2	0.274663	ASD	AN17515	BA9
AN17678_BA3-1-2-5	Exc_FEZF2	0.234656	ASD	AN17678	BA3-1-2-5
AN17678_BA39-40	Exc_FEZF2	0.260953	ASD	AN17678	BA39-40
AN17678_BA41-42-22	Exc_FEZF2	0.257842	ASD	AN17678	BA41-42-22
AN17678_BA7	Exc_FEZF2	0.253615	ASD	AN17678	BA7
AN19442_BA17	Exc_FEZF2	0.257547	CTL	AN19442	BA17
AN19442_BA20-37	Exc_FEZF2	0.252918	CTL	AN19442	BA20-37
AN19442_BA24	Exc_FEZF2	0.275473	CTL	AN19442	BA24
AN19442_BA3-1-2-5	Exc_FEZF2	0.248024	CTL	AN19442	BA3-1-2-5
AN19442_BA39-40	Exc_FEZF2	0.259529	CTL	AN19442	BA39-40
AN19442_BA41-42-22	Exc_FEZF2	0.23756	CTL	AN19442	BA41-42-22
AN19442_BA44-45	Exc_FEZF2	0.262804	CTL	AN19442	BA44-45
AN19442_BA7	Exc_FEZF2	0.252824	CTL	AN19442	BA7
AN19442_BA9	Exc_FEZF2	0.270965	CTL	AN19442	BA9
AN19511_BA17	Exc_FEZF2	0.277965	ASD	AN19511	BA17
AN19511_BA24	Exc_FEZF2	0.276842	ASD	AN19511	BA24
AN19511_BA3-1-2-5	Exc_FEZF2	0.231225	ASD	AN19511	BA3-1-2-5
AN19511_BA38	Exc_FEZF2	0.25858	ASD	AN19511	BA38
AN19511_BA39-40	Exc_FEZF2	0.267489	ASD	AN19511	BA39-40
AN19511_BA41-42-22	Exc_FEZF2	0.257575	ASD	AN19511	BA41-42-22
AN19511_BA44-45	Exc_FEZF2	0.235086	ASD	AN19511	BA44-45
AN19511_BA4-6	Exc_FEZF2	0.256792	ASD	AN19511	BA4-6
AN19511_BA9	Exc_FEZF2	0.264487	ASD	AN19511	BA9
AN19760_BA17	Exc_FEZF2	0.274457	CTL	AN19760	BA17
AN19760_BA20-37	Exc_FEZF2	0.268807	CTL	AN19760	BA20-37
AN19760_BA24	Exc_FEZF2	0.301787	CTL	AN19760	BA24
AN19760_BA3-1-2-5	Exc_FEZF2	0.282507	CTL	AN19760	BA3-1-2-5
AN19760_BA38	Exc_FEZF2	0.28415	CTL	AN19760	BA38
AN19760_BA39-40	Exc_FEZF2	0.271517	CTL	AN19760	BA39-40
AN19760_BA41-42-22	Exc_FEZF2	0.266387	CTL	AN19760	BA41-42-22
AN19760_BA44-45	Exc_FEZF2	0.293498	CTL	AN19760	BA44-45
AN19760_BA4-6	Exc_FEZF2	0.269408	CTL	AN19760	BA4-6
AN19760_BA7	Exc_FEZF2	0.2922	CTL	AN19760	BA7
AN19760_BA9	Exc_FEZF2	0.283496	CTL	AN19760	BA9
NP121-11_BA41-42-22	Exc_FEZF2	0.285903	ASD	NP121-11	BA41-42-22
NP121-11_BA9	Exc_FEZF2	0.279532	ASD	NP121-11	BA9
NP167-08_BA41-42-22	Exc_FEZF2	0.26721	ASD	NP167-08	BA41-42-22
NP167-08_BA9	Exc_FEZF2	0.294702	ASD	NP167-08	BA9
NP26-11_BA41-42-22	Exc_FEZF2	0.262753	ASD	NP26-11	BA41-42-22
NP26-11_BA9	Exc_FEZF2	0.261113	ASD	NP26-11	BA9
NP72-11_BA41-42-22	Exc_FEZF2	0.249623	ASD	NP72-11	BA41-42-22
NP72-11_BA9	Exc_FEZF2	0.273536	ASD	NP72-11	BA9
UMB1185_BA20-37	Exc_FEZF2	0.282693	CTL	UMB1185	BA20-37
UMB1185_BA39-40	Exc_FEZF2	0.266281	CTL	UMB1185	BA39-40
UMB1185_BA4-6	Exc_FEZF2	0.270207	CTL	UMB1185	BA4-6
UMB1185_BA7	Exc_FEZF2	0.274127	CTL	UMB1185	BA7
UMB1185_BA9	Exc_FEZF2	0.297686	CTL	UMB1185	BA9
UMB1349_BA39-40	Exc_FEZF2	0.246492	ASD	UMB1349	BA39-40
UMB1349_BA7	Exc_FEZF2	0.228659	ASD	UMB1349	BA7
UMB1376_BA41-42-22	Exc_FEZF2	0.28518	CTL	UMB1376	BA41-42-22
UMB1376_BA9	Exc_FEZF2	0.323412	CTL	UMB1376	BA9
UMB1407_BA9	Exc_FEZF2	0.299561	CTL	UMB1407	BA9
UMB1499_BA41-42-22	Exc_FEZF2	0.252096	CTL	UMB1499	BA41-42-22
UMB1499_BA44-45	Exc_FEZF2	0.30678	CTL	UMB1499	BA44-45
UMB1499_BA9	Exc_FEZF2	0.292881	CTL	UMB1499	BA9
UMB1500_BA4-6	Exc_FEZF2	0.284695	CTL	UMB1500	BA4-6
UMB1578_BA41-42-22	Exc_FEZF2	0.302801	CTL	UMB1578	BA41-42-22
UMB1578_BA9	Exc_FEZF2	0.272413	CTL	UMB1578	BA9
UMB1670_BA17	Exc_FEZF2	0.266539	CTL	UMB1670	BA17
UMB1670_BA39-40	Exc_FEZF2	0.272768	CTL	UMB1670	BA39-40
UMB1670_BA44-45	Exc_FEZF2	0.276736	CTL	UMB1670	BA44-45
UMB1670_BA4-6	Exc_FEZF2	0.236408	CTL	UMB1670	BA4-6
UMB1714_BA17	Exc_FEZF2	0.270271	CTL	UMB1714	BA17
UMB1714_BA20-37	Exc_FEZF2	0.246239	CTL	UMB1714	BA20-37
UMB1714_BA24	Exc_FEZF2	0.259381	CTL	UMB1714	BA24
UMB1714_BA38	Exc_FEZF2	0.263713	CTL	UMB1714	BA38
UMB1714_BA39-40	Exc_FEZF2	0.263211	CTL	UMB1714	BA39-40
UMB1714_BA44-45	Exc_FEZF2	0.247872	CTL	UMB1714	BA44-45
UMB1714_BA4-6	Exc_FEZF2	0.249059	CTL	UMB1714	BA4-6
UMB1714_BA7	Exc_FEZF2	0.296221	CTL	UMB1714	BA7
UMB1714_BA9	Exc_FEZF2	0.275393	CTL	UMB1714	BA9
UMB1793_BA17	Exc_FEZF2	0.278267	CTL	UMB1793	BA17
UMB1793_BA20-37	Exc_FEZF2	0.266658	CTL	UMB1793	BA20-37
UMB1793_BA38	Exc_FEZF2	0.273396	CTL	UMB1793	BA38
UMB1793_BA39-40	Exc_FEZF2	0.28786	CTL	UMB1793	BA39-40
UMB1793_BA44-45	Exc_FEZF2	0.289955	CTL	UMB1793	BA44-45
UMB1793_BA4-6	Exc_FEZF2	0.261915	CTL	UMB1793	BA4-6
UMB1793_BA7	Exc_FEZF2	0.27519	CTL	UMB1793	BA7
UMB1860_BA20-37	Exc_FEZF2	0.271293	CTL	UMB1860	BA20-37
UMB1860_BA39-40	Exc_FEZF2	0.258186	CTL	UMB1860	BA39-40
UMB1860_BA7	Exc_FEZF2	0.245641	CTL	UMB1860	BA7
UMB1908_BA17	Exc_FEZF2	0.258265	CTL	UMB1908	BA17
UMB1908_BA24	Exc_FEZF2	0.253863	CTL	UMB1908	BA24
UMB1908_BA3-1-2-5	Exc_FEZF2	0.294066	CTL	UMB1908	BA3-1-2-5
UMB1908_BA39-40	Exc_FEZF2	0.236863	CTL	UMB1908	BA39-40
UMB1908_BA41-42-22	Exc_FEZF2	0.239217	CTL	UMB1908	BA41-42-22
UMB1908_BA44-45	Exc_FEZF2	0.257677	CTL	UMB1908	BA44-45
UMB1908_BA4-6	Exc_FEZF2	0.254689	CTL	UMB1908	BA4-6
UMB3415_BA17	Exc_FEZF2	0.275694	CTL	UMB3415	BA17
UMB3415_BA20-37	Exc_FEZF2	0.253736	CTL	UMB3415	BA20-37
UMB3415_BA39-40	Exc_FEZF2	0.275798	CTL	UMB3415	BA39-40
UMB3638_BA17	Exc_FEZF2	0.275003	CTL	UMB3638	BA17
UMB3638_BA20-37	Exc_FEZF2	0.284221	CTL	UMB3638	BA20-37
UMB3638_BA39-40	Exc_FEZF2	0.280525	CTL	UMB3638	BA39-40
UMB3638_BA7	Exc_FEZF2	0.276305	CTL	UMB3638	BA7
UMB4231_BA17	Exc_FEZF2	0.26993	ASD	UMB4231	BA17
UMB4334_BA17	Exc_FEZF2	0.283486	ASD	UMB4334	BA17
UMB4334_BA20-37	Exc_FEZF2	0.259644	ASD	UMB4334	BA20-37
UMB4334_BA24	Exc_FEZF2	0.26141	ASD	UMB4334	BA24
UMB4334_BA3-1-2-5	Exc_FEZF2	0.26512	ASD	UMB4334	BA3-1-2-5
UMB4334_BA38	Exc_FEZF2	0.2449	ASD	UMB4334	BA38
UMB4334_BA39-40	Exc_FEZF2	0.283916	ASD	UMB4334	BA39-40
UMB4334_BA41-42-22	Exc_FEZF2	0.214707	ASD	UMB4334	BA41-42-22
UMB4334_BA44-45	Exc_FEZF2	0.261294	ASD	UMB4334	BA44-45
UMB4334_BA4-6	Exc_FEZF2	0.272869	ASD	UMB4334	BA4-6
UMB4334_BA7	Exc_FEZF2	0.277365	ASD	UMB4334	BA7
UMB4334_BA9	Exc_FEZF2	0.254293	ASD	UMB4334	BA9
UMB4337_BA17	Exc_FEZF2	0.277417	CTL	UMB4337	BA17
UMB4337_BA20-37	Exc_FEZF2	0.262958	CTL	UMB4337	BA20-37
UMB4337_BA39-40	Exc_FEZF2	0.284049	CTL	UMB4337	BA39-40
UMB4337_BA41-42-22	Exc_FEZF2	0.28341	CTL	UMB4337	BA41-42-22
UMB4337_BA44-45	Exc_FEZF2	0.271306	CTL	UMB4337	BA44-45
UMB4337_BA4-6	Exc_FEZF2	0.270997	CTL	UMB4337	BA4-6
UMB4337_BA7	Exc_FEZF2	0.273133	CTL	UMB4337	BA7
UMB4337_BA9	Exc_FEZF2	0.254903	CTL	UMB4337	BA9
UMB4590_BA41-42-22	Exc_FEZF2	0.282441	CTL	UMB4590	BA41-42-22
UMB4590_BA9	Exc_FEZF2	0.232429	CTL	UMB4590	BA9
UMB4670_BA20-37	Exc_FEZF2	0.275633	CTL	UMB4670	BA20-37
UMB4670_BA9	Exc_FEZF2	0.269787	CTL	UMB4670	BA9
UMB4721_BA17	Exc_FEZF2	0.278284	ASD	UMB4721	BA17
UMB4721_BA3-1-2-5	Exc_FEZF2	0.274237	ASD	UMB4721	BA3-1-2-5
UMB4721_BA39-40	Exc_FEZF2	0.253191	ASD	UMB4721	BA39-40
UMB4721_BA4-6	Exc_FEZF2	0.278219	ASD	UMB4721	BA4-6
UMB4721_BA7	Exc_FEZF2	0.266632	ASD	UMB4721	BA7
UMB4722_BA17	Exc_FEZF2	0.279518	CTL	UMB4722	BA17
UMB4722_BA20-37	Exc_FEZF2	0.278815	CTL	UMB4722	BA20-37
UMB4722_BA3-1-2-5	Exc_FEZF2	0.287242	CTL	UMB4722	BA3-1-2-5
UMB4722_BA39-40	Exc_FEZF2	0.275622	CTL	UMB4722	BA39-40
UMB4722_BA4-6	Exc_FEZF2	0.274201	CTL	UMB4722	BA4-6
UMB4722_BA7	Exc_FEZF2	0.275248	CTL	UMB4722	BA7
UMB4787_BA17	Exc_FEZF2	0.298859	CTL	UMB4787	BA17
UMB4787_BA20-37	Exc_FEZF2	0.270605	CTL	UMB4787	BA20-37
UMB4787_BA24	Exc_FEZF2	0.259397	CTL	UMB4787	BA24
UMB4787_BA3-1-2-5	Exc_FEZF2	0.288742	CTL	UMB4787	BA3-1-2-5
UMB4787_BA39-40	Exc_FEZF2	0.272801	CTL	UMB4787	BA39-40
UMB4787_BA41-42-22	Exc_FEZF2	0.287431	CTL	UMB4787	BA41-42-22
UMB4787_BA44-45	Exc_FEZF2	0.287107	CTL	UMB4787	BA44-45
UMB4787_BA4-6	Exc_FEZF2	0.284496	CTL	UMB4787	BA4-6
UMB4787_BA7	Exc_FEZF2	0.292681	CTL	UMB4787	BA7
UMB4787_BA9	Exc_FEZF2	0.277907	CTL	UMB4787	BA9
UMB4842_BA41-42-22	Exc_FEZF2	0.274071	CTL	UMB4842	BA41-42-22
UMB4842_BA9	Exc_FEZF2	0.282072	CTL	UMB4842	BA9
UMB4849_BA39-40	Exc_FEZF2	0.234496	ASD	UMB4849	BA39-40
UMB4849_BA7	Exc_FEZF2	0.25269	ASD	UMB4849	BA7
UMB4849_BA9	Exc_FEZF2	0.26437	ASD	UMB4849	BA9
UMB4899_BA7	Exc_FEZF2	0.284678	ASD	UMB4899	BA7
UMB4999_BA20-37	Exc_FEZF2	0.278107	ASD	UMB4999	BA20-37
UMB4999_BA24	Exc_FEZF2	0.288345	ASD	UMB4999	BA24
UMB4999_BA3-1-2-5	Exc_FEZF2	0.292841	ASD	UMB4999	BA3-1-2-5
UMB4999_BA38	Exc_FEZF2	0.276919	ASD	UMB4999	BA38
UMB4999_BA39-40	Exc_FEZF2	0.279765	ASD	UMB4999	BA39-40
UMB4999_BA41-42-22	Exc_FEZF2	0.288437	ASD	UMB4999	BA41-42-22
UMB4999_BA44-45	Exc_FEZF2	0.289942	ASD	UMB4999	BA44-45
UMB4999_BA4-6	Exc_FEZF2	0.252709	ASD	UMB4999	BA4-6
UMB4999_BA9	Exc_FEZF2	0.307907	ASD	UMB4999	BA9
UMB5023_BA17	Exc_FEZF2	0.261514	ASD	UMB5023	BA17
UMB5023_BA20-37	Exc_FEZF2	0.29607	ASD	UMB5023	BA20-37
UMB5023_BA24	Exc_FEZF2	0.25953	ASD	UMB5023	BA24
UMB5023_BA3-1-2-5	Exc_FEZF2	0.287333	ASD	UMB5023	BA3-1-2-5
UMB5023_BA38	Exc_FEZF2	0.258918	ASD	UMB5023	BA38
UMB5023_BA39-40	Exc_FEZF2	0.268767	ASD	UMB5023	BA39-40
UMB5023_BA41-42-22	Exc_FEZF2	0.278799	ASD	UMB5023	BA41-42-22
UMB5023_BA44-45	Exc_FEZF2	0.267599	ASD	UMB5023	BA44-45
UMB5023_BA4-6	Exc_FEZF2	0.277867	ASD	UMB5023	BA4-6
UMB5023_BA7	Exc_FEZF2	0.263092	ASD	UMB5023	BA7
UMB5023_BA9	Exc_FEZF2	0.289562	ASD	UMB5023	BA9
UMB5027_BA17	Exc_FEZF2	0.266115	ASD	UMB5027	BA17
UMB5027_BA24	Exc_FEZF2	0.265711	ASD	UMB5027	BA24
UMB5027_BA39-40	Exc_FEZF2	0.277544	ASD	UMB5027	BA39-40
UMB5027_BA41-42-22	Exc_FEZF2	0.271088	ASD	UMB5027	BA41-42-22
UMB5027_BA44-45	Exc_FEZF2	0.262767	ASD	UMB5027	BA44-45
UMB5027_BA7	Exc_FEZF2	0.283014	ASD	UMB5027	BA7
UMB5027_BA9	Exc_FEZF2	0.268848	ASD	UMB5027	BA9
UMB5079_BA41-42-22	Exc_FEZF2	0.278439	CTL	UMB5079	BA41-42-22
UMB5079_BA9	Exc_FEZF2	0.282443	CTL	UMB5079	BA9
UMB5115_BA17	Exc_FEZF2	0.270884	ASD	UMB5115	BA17
UMB5115_BA20-37	Exc_FEZF2	0.2662	ASD	UMB5115	BA20-37
UMB5115_BA24	Exc_FEZF2	0.268688	ASD	UMB5115	BA24
UMB5115_BA3-1-2-5	Exc_FEZF2	0.269088	ASD	UMB5115	BA3-1-2-5
UMB5115_BA38	Exc_FEZF2	0.282107	ASD	UMB5115	BA38
UMB5115_BA39-40	Exc_FEZF2	0.252367	ASD	UMB5115	BA39-40
UMB5115_BA41-42-22	Exc_FEZF2	0.273587	ASD	UMB5115	BA41-42-22
UMB5115_BA44-45	Exc_FEZF2	0.284045	ASD	UMB5115	BA44-45
UMB5115_BA4-6	Exc_FEZF2	0.282708	ASD	UMB5115	BA4-6
UMB5115_BA7	Exc_FEZF2	0.263453	ASD	UMB5115	BA7
UMB5115_BA9	Exc_FEZF2	0.30158	ASD	UMB5115	BA9
UMB5144_BA17	Exc_FEZF2	0.276791	ASD	UMB5144	BA17
UMB5144_BA20-37	Exc_FEZF2	0.247079	ASD	UMB5144	BA20-37
UMB5144_BA24	Exc_FEZF2	0.263845	ASD	UMB5144	BA24
UMB5144_BA3-1-2-5	Exc_FEZF2	0.262675	ASD	UMB5144	BA3-1-2-5
UMB5144_BA38	Exc_FEZF2	0.281391	ASD	UMB5144	BA38
UMB5144_BA39-40	Exc_FEZF2	0.281709	ASD	UMB5144	BA39-40
UMB5144_BA44-45	Exc_FEZF2	0.26171	ASD	UMB5144	BA44-45
UMB5144_BA4-6	Exc_FEZF2	0.258203	ASD	UMB5144	BA4-6
UMB5144_BA7	Exc_FEZF2	0.280388	ASD	UMB5144	BA7
UMB5144_BA9	Exc_FEZF2	0.271797	ASD	UMB5144	BA9
UMB5163_BA17	Exc_FEZF2	0.266673	CTL	UMB5163	BA17
UMB5163_BA20-37	Exc_FEZF2	0.273565	CTL	UMB5163	BA20-37
UMB5163_BA24	Exc_FEZF2	0.279178	CTL	UMB5163	BA24
UMB5163_BA3-1-2-5	Exc_FEZF2	0.28025	CTL	UMB5163	BA3-1-2-5
UMB5163_BA38	Exc_FEZF2	0.258361	CTL	UMB5163	BA38
UMB5163_BA39-40	Exc_FEZF2	0.276496	CTL	UMB5163	BA39-40
UMB5163_BA41-42-22	Exc_FEZF2	0.231678	CTL	UMB5163	BA41-42-22
UMB5163_BA44-45	Exc_FEZF2	0.27019	CTL	UMB5163	BA44-45
UMB5163_BA4-6	Exc_FEZF2	0.276848	CTL	UMB5163	BA4-6
UMB5163_BA7	Exc_FEZF2	0.29161	CTL	UMB5163	BA7
UMB5163_BA9	Exc_FEZF2	0.281993	CTL	UMB5163	BA9
UMB5168_BA41-42-22	Exc_FEZF2	0.221	CTL	UMB5168	BA41-42-22
UMB5168_BA9	Exc_FEZF2	0.268661	CTL	UMB5168	BA9
UMB5176_BA17	Exc_FEZF2	0.278213	ASD	UMB5176	BA17
UMB5176_BA20-37	Exc_FEZF2	0.289826	ASD	UMB5176	BA20-37
UMB5176_BA24	Exc_FEZF2	0.287089	ASD	UMB5176	BA24
UMB5176_BA3-1-2-5	Exc_FEZF2	0.279216	ASD	UMB5176	BA3-1-2-5
UMB5176_BA38	Exc_FEZF2	0.274284	ASD	UMB5176	BA38
UMB5176_BA41-42-22	Exc_FEZF2	0.256932	ASD	UMB5176	BA41-42-22
UMB5176_BA44-45	Exc_FEZF2	0.26785	ASD	UMB5176	BA44-45
UMB5176_BA4-6	Exc_FEZF2	0.266754	ASD	UMB5176	BA4-6
UMB5176_BA7	Exc_FEZF2	0.262567	ASD	UMB5176	BA7
UMB5176_BA9	Exc_FEZF2	0.263889	ASD	UMB5176	BA9
UMB5242_BA20-37	Exc_FEZF2	0.285163	CTL	UMB5242	BA20-37
UMB5242_BA24	Exc_FEZF2	0.307517	CTL	UMB5242	BA24
UMB5242_BA3-1-2-5	Exc_FEZF2	0.246521	CTL	UMB5242	BA3-1-2-5
UMB5242_BA38	Exc_FEZF2	0.275586	CTL	UMB5242	BA38
UMB5242_BA39-40	Exc_FEZF2	0.274557	CTL	UMB5242	BA39-40
UMB5242_BA41-42-22	Exc_FEZF2	0.261935	CTL	UMB5242	BA41-42-22
UMB5242_BA44-45	Exc_FEZF2	0.259753	CTL	UMB5242	BA44-45
UMB5242_BA4-6	Exc_FEZF2	0.279718	CTL	UMB5242	BA4-6
UMB5242_BA7	Exc_FEZF2	0.272358	CTL	UMB5242	BA7
UMB5242_BA9	Exc_FEZF2	0.29715	CTL	UMB5242	BA9
UMB5278_BA41-42-22	Exc_FEZF2	0.28807	ASD	UMB5278	BA41-42-22
UMB5278_BA9	Exc_FEZF2	0.280289	ASD	UMB5278	BA9
UMB5282_BA38	Exc_FEZF2	0.236193	CTL	UMB5282	BA38
UMB5282_BA9	Exc_FEZF2	0.264273	CTL	UMB5282	BA9
UMB5297_BA17	Exc_FEZF2	0.305133	ASD	UMB5297	BA17
UMB5297_BA20-37	Exc_FEZF2	0.281701	ASD	UMB5297	BA20-37
UMB5297_BA24	Exc_FEZF2	0.318559	ASD	UMB5297	BA24
UMB5297_BA3-1-2-5	Exc_FEZF2	0.291683	ASD	UMB5297	BA3-1-2-5
UMB5297_BA38	Exc_FEZF2	0.266895	ASD	UMB5297	BA38
UMB5297_BA39-40	Exc_FEZF2	0.28311	ASD	UMB5297	BA39-40
UMB5297_BA41-42-22	Exc_FEZF2	0.304367	ASD	UMB5297	BA41-42-22
UMB5297_BA44-45	Exc_FEZF2	0.298632	ASD	UMB5297	BA44-45
UMB5297_BA4-6	Exc_FEZF2	0.307085	ASD	UMB5297	BA4-6
UMB5297_BA7	Exc_FEZF2	0.264824	ASD	UMB5297	BA7
UMB5297_BA9	Exc_FEZF2	0.293957	ASD	UMB5297	BA9
UMB5302_BA17	Exc_FEZF2	0.283315	ASD	UMB5302	BA17
UMB5302_BA20-37	Exc_FEZF2	0.263685	ASD	UMB5302	BA20-37
UMB5302_BA24	Exc_FEZF2	0.262958	ASD	UMB5302	BA24
UMB5302_BA3-1-2-5	Exc_FEZF2	0.258441	ASD	UMB5302	BA3-1-2-5
UMB5302_BA38	Exc_FEZF2	0.292501	ASD	UMB5302	BA38
UMB5302_BA39-40	Exc_FEZF2	0.265341	ASD	UMB5302	BA39-40
UMB5302_BA41-42-22	Exc_FEZF2	0.305324	ASD	UMB5302	BA41-42-22
UMB5302_BA44-45	Exc_FEZF2	0.270082	ASD	UMB5302	BA44-45
UMB5302_BA4-6	Exc_FEZF2	0.264731	ASD	UMB5302	BA4-6
UMB5302_BA7	Exc_FEZF2	0.288387	ASD	UMB5302	BA7
UMB5302_BA9	Exc_FEZF2	0.248207	ASD	UMB5302	BA9
UMB5303_BA17	Exc_FEZF2	0.294308	ASD	UMB5303	BA17
UMB5303_BA20-37	Exc_FEZF2	0.286013	ASD	UMB5303	BA20-37
UMB5303_BA24	Exc_FEZF2	0.263957	ASD	UMB5303	BA24
UMB5303_BA3-1-2-5	Exc_FEZF2	0.275931	ASD	UMB5303	BA3-1-2-5
UMB5303_BA38	Exc_FEZF2	0.249884	ASD	UMB5303	BA38
UMB5303_BA41-42-22	Exc_FEZF2	0.26273	ASD	UMB5303	BA41-42-22
UMB5303_BA44-45	Exc_FEZF2	0.282892	ASD	UMB5303	BA44-45
UMB5303_BA4-6	Exc_FEZF2	0.276016	ASD	UMB5303	BA4-6
UMB5303_BA7	Exc_FEZF2	0.272099	ASD	UMB5303	BA7
UMB5303_BA9	Exc_FEZF2	0.274279	ASD	UMB5303	BA9
UMB5308_BA41-42-22	Exc_FEZF2	0.251498	ASD	UMB5308	BA41-42-22
UMB5308_BA9	Exc_FEZF2	0.277913	ASD	UMB5308	BA9
UMB5309_BA17	Exc_FEZF2	0.270725	CTL	UMB5309	BA17
UMB5309_BA20-37	Exc_FEZF2	0.26533	CTL	UMB5309	BA20-37
UMB5309_BA24	Exc_FEZF2	0.280457	CTL	UMB5309	BA24
UMB5309_BA3-1-2-5	Exc_FEZF2	0.261236	CTL	UMB5309	BA3-1-2-5
UMB5309_BA38	Exc_FEZF2	0.251392	CTL	UMB5309	BA38
UMB5309_BA39-40	Exc_FEZF2	0.268226	CTL	UMB5309	BA39-40
UMB5309_BA41-42-22	Exc_FEZF2	0.266874	CTL	UMB5309	BA41-42-22
UMB5309_BA44-45	Exc_FEZF2	0.259791	CTL	UMB5309	BA44-45
UMB5309_BA4-6	Exc_FEZF2	0.270894	CTL	UMB5309	BA4-6
UMB5309_BA7	Exc_FEZF2	0.261793	CTL	UMB5309	BA7
UMB5309_BA9	Exc_FEZF2	0.28016	CTL	UMB5309	BA9
UMB5340_BA17	Exc_FEZF2	0.286009	ASD	UMB5340	BA17
UMB5340_BA24	Exc_FEZF2	0.279149	ASD	UMB5340	BA24
UMB5340_BA3-1-2-5	Exc_FEZF2	0.255462	ASD	UMB5340	BA3-1-2-5
UMB5340_BA38	Exc_FEZF2	0.233208	ASD	UMB5340	BA38
UMB5340_BA39-40	Exc_FEZF2	0.262313	ASD	UMB5340	BA39-40
UMB5340_BA41-42-22	Exc_FEZF2	0.274995	ASD	UMB5340	BA41-42-22
UMB5340_BA44-45	Exc_FEZF2	0.283747	ASD	UMB5340	BA44-45
UMB5340_BA4-6	Exc_FEZF2	0.270626	ASD	UMB5340	BA4-6
UMB5340_BA7	Exc_FEZF2	0.273764	ASD	UMB5340	BA7
UMB5340_BA9	Exc_FEZF2	0.2833	ASD	UMB5340	BA9
UMB5342_BA41-42-22	Exc_FEZF2	0.296922	CTL	UMB5342	BA41-42-22
UMB5342_BA9	Exc_FEZF2	0.270993	CTL	UMB5342	BA9
UMB5391_BA38	Exc_FEZF2	0.263193	CTL	UMB5391	BA38
UMB5391_BA9	Exc_FEZF2	0.259863	CTL	UMB5391	BA9
UMB5558_BA38	Exc_FEZF2	0.238713	CTL	UMB5558	BA38
UMB5558_BA9	Exc_FEZF2	0.264584	CTL	UMB5558	BA9
A012-12_BA41-42-22	Exc_LAMP5	0.0120452	CTL	A012-12	BA41-42-22
A012-12_BA9	Exc_LAMP5	0.0402955	CTL	A012-12	BA9
A358-08_BA41-42-22	Exc_LAMP5	0.0305823	CTL	A358-08	BA41-42-22
A358-08_BA9	Exc_LAMP5	0.0406015	CTL	A358-08	BA9
AN00142_BA9	Exc_LAMP5	0.047155	CTL	AN00142	BA9
AN00493_BA17	Exc_LAMP5	0.0199686	ASD	AN00493	BA17
AN00493_BA20-37	Exc_LAMP5	0	ASD	AN00493	BA20-37
AN00493_BA24	Exc_LAMP5	0.0214702	ASD	AN00493	BA24
AN00493_BA41-42-22	Exc_LAMP5	0.0335323	ASD	AN00493	BA41-42-22
AN00493_BA4-6	Exc_LAMP5	0.0192585	ASD	AN00493	BA4-6
AN00493_BA7	Exc_LAMP5	0.0426414	ASD	AN00493	BA7
AN00493_BA9	Exc_LAMP5	0.0290972	ASD	AN00493	BA9
AN00544_BA17	Exc_LAMP5	0	CTL	AN00544	BA17
[truncated: 9,255 more rows]
