# Supplementary material for: Association between resting-state functional brain connectivity and gene expression is altered in autism spectrum disorder
Source: Nat Commun. 2022 Jun 9;13:3328. doi: 10.1038/s41467-022-31053-5 (PMC9184501; doi:10.1038/s41467-022-31053-5)
Supplement: Supplementary file 7 — Supplementary Data 4 [file 41467_2022_31053_MOESM7_ESM.xlsx]

## Sheet: Table 4
Table 4 -- Leave One Region Out Statistics
Tables
	fALFF	LoRo statistics for fALFF. Columns correspond to the region that was left out. Values are the Z-score from Z-to-R transformation analysis
	ReHo	LoRo statistics for ReHo. Columns correspond to the region that was left out. Values are the Z-score from Z-to-R transformation analysis

## Sheet: fALFF
Gene	BA17	BA20_37	BA24	BA3_1_2_5	BA38	BA39_40	BA4_6	BA41_42_22	BA44_45	BA7	BA9
AARS	1.43316	1.76305	2.50524	1.82616	2.19762	1.91556	1.45	2.03879	2.18056	2.33124	2.3531
ABCF2	1.99746	2.36362	2.80309	2.55492	2.7702	2.47648	2.12235	2.47901	2.68549	2.85996	2.68522
ABT1	2.20918	3.2047	2.93481	2.85091	2.96148	2.82452	2.87883	2.99248	3.1709	3.13434	3.15026
ACAN	1.49731	2.72579	3.04924	2.64911	2.81391	2.25102	2.60869	2.49618	2.85205	2.98715	2.68599
ACTG1	1.48454	2.11861	2.31849	2.0527	1.64242	1.88374	1.79747	2.08078	2.18474	2.47412	2.32533
ACTR1B	1.97572	2.17547	2.32263	2.19444	2.36765	2.03765	2.08198	2.40036	2.48891	2.62328	2.67054
ACVR1C	2.12639	3.14775	2.91373	2.684	2.47493	2.17044	2.68339	2.93556	2.89631	3.20095	2.98626
ADAM9	1.54141	2.24181	2.45766	2.64555	2.28328	1.996	1.85459	2.50752	2.31458	2.37779	2.52263
ADAMTS19	2.13502	2.75653	3.11209	2.75705	2.64354	2.47494	2.54758	2.51465	2.80267	2.9603	3.01116
ADAMTSL1	1.90307	2.48418	2.84149	2.59242	2.94176	3.01772	1.83221	2.57569	2.72804	2.97341	2.97732
ADCY9	1.58535	2.11351	2.33099	2.21	1.70414	1.31096	1.99349	2.09642	2.3218	2.38835	2.33048
AFTPH	1.32383	1.80848	1.79931	2.12201	1.77127	1.82392	1.82005	2.14684	1.92317	2.12503	2.12316
AK7	1.96777	2.37568	2.53164	2.90568	2.39619	1.99972	2.38858	2.73431	2.73968	2.8431	2.95788
ALDH1A3	1.68591	2.3943	2.91881	2.61136	2.77571	2.41858	2.79086	2.58335	2.8566	2.94393	2.87991
AMIGO2	1.80931	2.60315	3.04794	2.35968	2.81213	2.02617	2.3629	2.3443	2.78941	2.8753	2.83291
ANK1	2.25458	2.71132	2.77486	2.71083	2.77017	2.67796	2.74982	2.75004	3.04102	3.1619	3.05715
ANKH	1.71053	2.31258	2.79992	2.50314	2.65041	2.46771	2.43619	2.15877	2.71923	2.81481	2.70226
ANKRD50	2.23429	2.96713	3.33041	2.6782	2.85908	2.17002	2.37462	2.33337	2.99408	2.97267	2.94141
ANKRD6	1.76359	2.49897	2.95942	2.38178	2.65564	2.22477	2.2983	2.20179	2.63286	2.71365	2.73621
ANKRD9	2.2887	2.41615	2.45727	2.34757	2.16632	1.80502	2.22099	2.2231	2.53652	2.78881	2.48836
ANKS6	2.02176	2.19223	2.65867	2.49477	2.18337	2.00742	1.92847	2.20229	2.49688	2.55627	2.66191
ARG2	1.53475	1.98629	2.16778	2.26444	1.87419	1.7698	1.85984	2.21555	2.26794	2.39161	2.17226
ARHGAP39	1.49372	1.95884	2.20248	2.218	2.35906	1.71867	2.30987	2.30187	2.28048	2.36399	2.5078
ARHGEF28	2.12297	2.78167	3.12857	2.43997	2.59059	2.58747	2.10472	2.49267	2.65534	2.83382	2.96539
ARID5B	1.80316	1.94916	2.76919	2.33711	2.27547	2.11389	1.69459	2.09727	2.27201	2.37521	2.47916
ARMC10	1.52507	1.83821	2.42361	2.3857	2.11676	1.11054	1.94219	2.12992	2.20232	2.22187	2.20261
ARPC5	1.36327	1.89855	2.38485	2.1324	1.95745	1.46207	1.59519	1.96102	2.24779	2.32266	2.23875
ARPP19	1.9488	2.59934	3.63277	3.09946	2.54576	2.54797	2.36173	2.17328	2.99668	2.98023	2.93811
ATG16L1	1.63167	2.00909	2.32217	2.11204	2.03241	2.00362	1.86892	2.20816	2.24088	2.31875	2.3611
ATP2C2	2.34115	2.02327	2.43201	2.48615	2.39509	1.95645	1.66777	2.15724	2.33296	2.43157	2.41587
AVPI1	3.0529	2.85936	3.29969	3.22993	3.42056	2.97315	2.50325	3.05302	3.52012	3.65677	3.60863
B3GNT2	1.4039	2.004	2.81869	2.41789	2.28281	2.03508	2.20688	2.01085	2.44513	2.42525	2.64594
BAG5	2.73169	2.64652	2.60748	2.5621	2.7966	2.35879	2.40616	2.92703	2.69064	3.0767	3.103
BEND6	1.77711	2.2668	2.21268	2.48776	2.50089	2.26227	2.59836	2.5563	2.68394	2.83596	2.59992
BHMT	2.45646	3.04915	3.11433	2.51949	2.96365	2.30474	3.00875	2.63538	3.13064	3.09367	3.08433
BID	1.67781	2.60644	2.62922	2.37421	2.89255	2.1776	2.70149	2.7835	2.56112	2.88063	2.64971
BMP4	3.38278	3.78604	4.20994	3.94082	3.96091	3.09873	3.49399	3.94821	4.08138	4.1343	4.41651
BRMS1L	2.32819	2.62983	3.03403	2.79831	2.64793	2.35428	2.24094	2.46293	2.92208	2.79816	3.07885
C10orf11	1.33648	1.51268	2.17057	2.07692	2.51281	2.29779	2.34171	2.14752	2.14486	2.34976	2.26781
C18orf25	2.64417	3.20735	3.36805	3.30556	3.2009	2.74706	2.84305	3.39216	3.38027	3.55251	3.54109
C2orf42	1.70809	2.25635	2.82398	2.68197	2.06279	1.99589	2.48159	2.24251	2.51509	2.55451	2.60341
C3orf18	2.47519	2.16223	2.14274	2.07978	1.84706	1.40369	2.08023	2.02424	2.39425	2.65413	2.3307
C4orf33	1.0012	1.48928	1.9813	2.00208	1.7393	1.56326	1.51439	1.80954	1.74767	1.94444	1.86736
C4orf50	2.00514	2.96463	3.22613	2.65432	2.74454	2.1128	2.15203	2.54388	2.78167	2.86692	2.90032
C6orf47	1.8707	2.5732	2.99291	2.67068	2.60165	2.67606	2.70496	2.42473	2.68486	2.82287	2.84842
C9orf72	1.98149	2.16918	2.21096	2.33762	2.31367	1.76269	1.79725	2.55381	2.27952	2.46849	2.52857
CACNA1H	2.51124	3.14018	3.28896	2.56947	3.08105	2.65431	2.33815	2.61717	3.17341	3.1964	3.16784
CACNA1S	1.64521	2.13659	3.11188	2.6558	2.32245	1.79613	2.60227	1.95788	2.61889	2.64472	2.59554
CAMK2G	1.72205	2.07171	2.26665	2.18342	2.28035	2.30534	1.89734	2.14941	2.53856	2.63924	2.46275
CARD11	1.91012	2.08774	2.61531	2.19578	2.43213	2.16071	1.91615	2.27216	2.48157	2.52415	2.55623
CARMIL3	1.80435	2.87049	3.28513	2.28002	2.96161	2.2537	2.2676	2.56009	2.84551	2.85364	3.0875
CARS	1.03863	1.74073	2.55347	1.96579	2.42601	2.2433	1.62405	2.10171	2.0201	2.17892	2.22768
CASK	1.89574	2.10041	2.72571	2.62126	2.55492	2.04942	2.64628	2.18621	2.64687	2.58386	2.62813
CCBE1	2.40959	2.86423	3.34453	2.96765	2.95073	2.78839	2.20534	2.75318	2.98233	3.11762	3.2739
CCDC112	1.91927	3.13155	3.12377	3.04394	3.04979	2.71566	2.75331	2.97836	3.19592	3.27431	3.19792
CCDC136	1.22086	2.1034	2.04548	1.88628	1.83028	2.24316	1.94272	2.24847	2.12408	2.34087	2.19894
CCDC40	1.66715	2.66646	2.56117	2.34392	1.88279	1.60171	2.05626	2.5716	2.3301	2.56534	2.68922
CCDC90B	2.11876	1.97724	2.24575	2.43245	2.30236	1.65892	1.86847	2.26743	2.46897	2.5865	2.41583
CCR10	0.0843796	0.201321	0.90051	0.895749	0.444738	0.205863	0.894102	1.01303	0.590838	0.921148	0.780687
CD274	2.10793	2.78019	2.5153	2.9083	2.4551	1.89937	2.582	2.72008	2.88009	2.83935	2.76614
CDC42SE2	1.81854	2.75369	3.2492	2.92625	2.48769	2.40465	2.11574	2.35959	2.85521	2.77975	2.86822
CDON	2.13899	2.06087	2.51251	2.74487	2.17032	2.00817	2.39155	2.58086	2.51176	2.69433	2.70283
CERK	2.4647	2.85338	2.87285	2.9155	2.82342	2.70444	3.42511	2.96859	3.22711	3.49544	3.18085
CHCHD6	2.09753	2.86891	3.28472	2.88377	2.81342	2.23156	2.24773	2.59125	2.656	2.82359	2.97057
CLEC16A	1.66111	2.56354	3.02435	2.56654	2.27728	2.23929	2.97422	2.60233	2.73083	2.96831	2.89765
CNBD2	1.42409	1.86336	2.32201	1.88663	1.92759	1.75887	2.05587	2.21499	2.07466	2.32824	2.27998
COG5	1.60992	2.36832	2.8707	2.27852	2.56197	2.54518	1.97392	2.42771	2.54841	2.75237	2.7752
COL5A1	2.6286	3.59025	3.45009	3.44814	3.2743	2.3652	2.88691	3.16979	3.35628	3.3396	3.3657
CPEB2	2.69338	2.83296	2.79414	2.63794	2.7246	2.36299	2.34937	2.93127	3.08602	3.15536	3.18449
CPLX3	2.02011	2.29408	2.75753	2.50408	2.60631	1.94036	2.96632	2.6599	2.686	2.78742	2.88364
CPNE6	1.38382	2.12791	2.60197	2.3124	2.38735	2.12236	2.0452	2.16533	2.37429	2.50029	2.49712
CPNE7	2.49987	3.12686	3.6218	3.25412	3.04667	2.15012	2.77597	2.86293	3.13291	3.31328	3.32373
CRHR2	1.57957	1.87287	2.63599	2.52616	2.6229	1.96101	2.51105	2.33353	2.67049	2.6911	2.5591
CXADR	2.08022	2.47087	2.91939	2.89828	2.44057	1.93732	2.47444	2.44546	2.89182	2.92273	2.86701
CXXC4	2.4451	2.83908	3.06234	3.13865	2.77278	1.92793	2.83728	2.73274	3.14428	2.94434	3.13233
CYB5R4	1.45061	2.6305	2.7572	2.51545	2.6104	2.58915	2.77739	2.8003	2.61059	2.79055	2.80928
DCAF1	2.23169	2.25088	2.87425	2.79456	2.20696	1.57654	2.00405	2.29908	2.55792	2.67334	2.67447
DCLRE1A	1.69467	2.34202	2.4605	2.3274	2.12046	1.81174	2.0167	2.36097	2.28995	2.57427	2.42772
DCP1A	2.3421	2.43674	3.08157	2.92503	2.82345	2.08334	2.26449	2.29312	2.78552	2.85992	2.8345
DCPS	1.40957	1.78812	2.49866	2.17114	2.05693	1.96667	1.77672	1.89507	2.09897	2.35309	2.20169
DENND2C	2.11128	3.04425	3.49591	2.48883	3.42062	2.88553	2.81459	3.0385	3.27996	3.359	3.52931
DENR	2.72953	3.22046	3.24961	2.94483	2.94709	2.10638	2.70737	2.9429	3.10686	3.04387	3.40733
DEXI	2.22535	2.87827	2.46305	2.17652	2.57513	2.24435	2.49285	2.54443	2.87043	3.17319	2.75526
DGCR14	2.22228	2.30199	2.7649	2.67172	2.3954	2.20997	1.83252	2.44219	2.46636	2.66734	2.68221
DKK1	1.7995	2.36215	2.55021	2.87198	2.77579	2.26564	3.23141	2.72967	2.68792	2.89024	2.69198
DNAJC16	1.79805	1.92484	2.0033	2.1016	1.81625	1.54141	1.49186	2.014	2.10408	2.33882	2.27232
DNAJC25-GNG10	0.69164	0.965875	1.6976	1.19922	0.882048	0.0999892	1.08348	1.30904	1.17046	1.44193	1.44172
DPYD	1.48837	1.90274	2.08716	1.78284	2.04858	1.7997	1.75452	2.07779	2.14659	2.36579	2.13486
DPYSL3	2.09531	2.58959	2.80792	2.56486	2.63707	1.91178	2.23072	2.36817	2.78669	2.80268	2.70148
DSEL	2.04615	2.42159	2.56332	2.59669	2.48813	2.07288	2.60268	2.68482	2.78647	2.89843	2.87923
DTX3	2.06426	2.24639	2.445	2.41777	2.09834	1.89791	2.28805	2.36135	2.46913	2.72757	2.69117
DUSP5	2.66573	2.8492	2.92983	2.92346	2.92678	2.19705	2.78734	3.02998	3.04982	3.12728	3.0532
DYDC2	1.96703	2.4444	3.1055	2.44383	2.88805	2.91545	2.39389	2.24063	2.72202	2.7871	2.93589
EMILIN3	1.9814	2.54804	3.02576	2.80942	2.72484	2.25561	2.17362	2.47306	2.96279	2.96682	2.95639
ENOX1	1.75702	2.6234	2.72219	2.66491	2.35629	2.04662	2.20989	2.53157	2.43268	2.6402	2.70405
EPRS	1.86521	2.78303	3.12159	2.8395	2.63717	2.92235	2.58749	2.66092	2.8156	2.90244	2.91482
ERRFI1	1.94715	1.94445	2.50472	2.2926	2.18006	1.83914	1.88932	2.0582	2.33338	2.33774	2.37372
ESRRA	2.86475	3.09724	3.09646	3.10838	3.18154	2.7749	3.21945	3.01076	3.35851	3.55493	3.22521
ESRRG	1.89439	2.24124	2.53074	2.25522	2.53365	2.28663	2.35558	2.16259	2.61045	2.80945	2.56559
ETNK2	2.39357	2.67848	2.95698	2.60658	2.97093	2.97912	2.37773	2.62061	2.94851	3.1187	2.95283
ETV6	1.86407	2.50322	2.84825	2.84222	3.03156	2.12129	1.93467	2.78118	2.68025	2.71462	2.96241
FAF1	1.36641	2.2549	2.75886	2.22488	2.33802	2.19782	2.21967	2.35398	2.50007	2.5803	2.68495
FAM156B	1.99991	2.39048	2.20266	2.42163	2.14034	1.76653	2.64847	2.76237	2.48818	2.62007	2.65439
FAM43A	2.2886	3.18493	3.35557	3.04448	3.57217	2.93326	3.25737	2.89141	3.32032	3.22063	3.3414
FAM65B	2.26516	2.91953	3.3887	2.9001	2.94358	2.17583	2.87793	2.6497	3.11025	3.15942	3.09276
FAM83D	1.91064	2.33165	2.76242	2.34761	2.09351	1.19954	1.68839	2.30716	2.25813	2.47963	2.45954
FARP1	1.91692	2.4052	2.63709	2.54724	2.74469	2.30613	2.65166	2.40994	2.69926	2.86581	2.53918
FASTKD5	1.87258	2.05235	2.25692	2.30169	1.95291	1.69419	1.82152	2.20131	2.36462	2.39305	2.4078
FBLN7	2.15151	3.03655	2.81669	2.80955	2.99173	2.44694	3.07798	3.0084	3.16787	3.16627	3.19808
FBXO31	1.84313	1.75396	1.98803	1.94742	1.55291	1.21488	1.35806	1.71642	1.90618	2.12617	1.89519
FBXO42	1.46457	1.57873	2.24895	1.73074	1.55293	1.45784	2.17126	1.96564	1.91789	2.11872	2.13792
FES	1.74503	2.76713	2.907	2.84747	2.60545	1.5911	2.1204	2.55524	2.73219	2.69038	2.83473
FHDC1	1.12979	1.64733	2.03165	2.26402	1.39208	1.65248	2.5817	1.80022	2.03456	2.18783	1.90877
FIBCD1	2.64185	2.84097	2.71459	2.47234	2.63262	1.82787	2.32666	2.81568	2.71829	2.98236	2.86254
FILIP1	2.68918	3.40955	3.37559	3.39403	2.99577	1.85947	3.57039	3.46546	3.57129	3.64131	3.50049
FMN1	1.74153	2.17344	2.3359	2.27081	2.64078	2.18444	2.53268	2.41891	2.63524	2.75222	2.58644
FNDC4	1.79254	2.0537	2.42029	2.14623	2.82235	1.95419	2.16548	2.31904	2.52474	2.61704	2.55043
FOXO3	2.25521	2.24321	2.90212	2.69043	2.52295	1.95848	1.75122	2.23265	2.62823	2.84097	2.77809
FRAT1	1.98242	2.58366	2.94244	2.82451	2.31052	1.96248	2.22527	2.36963	2.7535	2.78071	2.85132
GABRA5	2.33817	3.1827	3.59852	3.33991	3.17853	2.25854	2.91506	2.83904	3.32696	3.2553	3.34253
GABRQ	2.56053	3.31056	3.66024	3.13949	3.31228	2.47417	3.14669	3.2215	3.64648	3.60732	3.65847
GALNT10	1.95605	2.13127	2.32623	2.30355	2.24014	1.64921	2.39827	2.30359	2.53516	2.61733	2.58186
GFER	2.11138	2.19218	2.72661	2.2297	2.18919	2.29715	2.12462	2.23655	2.50432	2.8105	2.58652
GLCCI1	1.72157	2.17951	2.26884	2.35675	1.97966	2.10024	2.07327	2.09688	2.37975	2.47757	2.39882
GLIPR1	1.12066	1.58878	2.10931	2.14959	2.19152	1.17757	1.78492	1.99356	2.00775	2.06903	2.1275
GLT8D2	1.48957	2.08175	2.84401	2.1767	2.23747	1.59555	2.76569	2.05376	2.34953	2.53145	2.19844
GMFB	2.11949	3.03136	3.57073	2.93013	3.00282	2.92289	1.98734	2.61728	3.16281	3.14251	3.16303
GNB4	2.48165	3.04929	3.15293	2.8283	2.82004	1.89777	2.5976	2.62236	3.19827	3.21738	3.12415
GNG10	2.0451	2.35435	3.04798	2.58557	2.73545	2.505	2.2561	2.37945	2.90436	2.8646	2.99967
GOSR1	2.28804	2.36253	3.11203	3.09576	3.01095	2.24414	2.42191	2.89621	2.86324	3.03535	3.14171
GPM6A	1.20054	2.75001	3.2197	2.82737	2.85562	2.69624	2.5624	2.50788	2.85416	2.82956	2.86168
GPR160	2.57226	2.20696	2.82341	2.78549	2.52286	2.60985	2.34391	2.35242	2.83685	2.94764	2.90343
GPR161	1.03747	1.84973	2.01953	2.14386	1.86403	2.09795	2.16798	1.9736	2.01749	2.23807	2.12905
GREB1	2.21591	2.92092	2.92778	2.80702	2.72055	2.21276	1.94126	2.65832	2.94205	2.97894	3.05851
GRIN3A	2.15278	2.74074	3.01324	2.75667	2.61889	2.16536	2.22065	2.38574	2.81163	2.79956	2.87596
GRM3	1.62775	2.30863	2.28598	2.64576	2.03305	1.90043	2.38407	2.48083	2.44357	2.60181	2.44584
GRM8	1.50576	2.1295	2.72908	2.44096	1.9683	1.8977	2.15014	2.17033	2.30148	2.50519	2.31621
HDAC4	1.79831	2.44507	2.95729	2.39661	2.20335	2.8156	2.37269	2.20412	2.64409	2.81315	2.98335
HERPUD1	2.08863	2.09906	2.45685	2.43484	2.5001	1.98659	2.16846	2.31807	2.45156	2.60445	2.50294
HINFP	1.75023	1.57289	2.06378	1.94964	1.447	1.4266	1.42365	1.93695	1.9218	2.03977	2.22874
HINT3	2.03896	2.95564	3.14851	3.40542	2.73699	2.26824	2.07733	2.8096	3.01871	2.95958	2.95528
HIST1H3A	1.75203	2.21049	2.49819	2.83052	2.45087	1.93291	2.25819	2.2564	2.55072	2.49716	2.59549
HIST1H3D	1.65477	2.29767	2.67499	2.90756	2.4678	2.76564	2.60912	2.56877	2.63373	2.74747	2.86406
HRASLS	1.75916	1.9244	2.75592	2.25034	1.85348	1.752	1.77307	1.8821	2.05086	2.34858	2.21972
HSBP1	1.47657	1.69712	2.50103	2.215	2.07631	1.38157	1.84772	1.73905	2.35412	2.23709	2.22321
IER5	2.4664	2.44685	3.03132	2.92345	2.8241	2.42508	2.71242	2.80095	2.87417	3.00897	3.1534
IFFO2	2.54999	2.68637	3.36686	2.81468	2.73452	1.68157	2.55031	2.6413	2.90515	3.08955	2.96493
IFNLR1	1.5467	2.40873	2.93118	2.83778	2.37577	1.86636	2.29928	2.52433	2.53796	2.61951	2.7423
IL15RA	2.10245	2.14938	2.66185	2.48238	2.58559	2.12307	2.49485	2.48236	2.51988	2.62135	2.66907
INPP5A	1.60351	1.95611	2.059	2.2788	1.55026	1.28498	2.05469	2.05193	2.19282	2.45776	2.01671
IPO7	1.40076	1.59512	2.05097	2.08394	2.03222	1.18516	1.41648	2.09583	1.71739	2.09615	1.8284
IRS1	2.40328	2.84204	3.15337	3.35182	2.76988	2.64973	3.07509	2.8179	3.16179	3.41475	3.26123
ISOC1	1.59083	2.37338	2.32875	2.40517	2.37406	2.02748	2.26059	2.43002	2.8357	2.86542	2.49863
JADE1	2.36987	2.73014	2.92624	2.95876	2.61079	2.29815	2.45682	2.73666	2.92095	3.01735	3.03901
JAK1	1.31314	1.95341	2.33536	2.29979	1.8184	1.32453	1.88265	2.03116	2.28207	2.21535	2.14223
JARID2	1.67438	2.05398	2.25648	2.2612	1.93885	1.62762	1.54936	2.23275	2.17857	2.26708	2.31592
JDP2	2.13131	2.42155	3.0517	2.78514	2.56781	2.41083	2.59118	2.504	2.85254	3.01013	2.87817
JMJD6	2.21888	2.13014	2.72753	2.65283	2.35623	1.96736	2.0378	2.27198	2.53638	2.68332	2.63941
KCNAB3	1.31588	1.82908	2.12331	2.3231	2.10252	2.19097	2.19657	1.958	2.21281	2.38512	2.22449
KCNC3	2.09705	2.3614	2.69505	2.7368	2.53969	2.3005	2.61219	2.38192	2.83902	2.91062	2.70121
KCNH7	1.52343	2.84123	3.26362	2.48628	2.5937	2.19778	2.28121	2.51651	2.51452	2.60799	3.01795
KCNJ11	2.03109	2.63101	2.58918	2.65308	2.62057	2.26498	2.59094	2.68583	2.81285	3.01683	2.88205
KCNK13	2.13877	2.29492	2.78205	2.74061	2.87064	2.28759	2.3994	2.62809	2.87877	2.92394	3.02727
KCNT1	1.62867	1.95789	2.09321	2.18398	1.77255	1.61287	2.0369	1.9717	2.14257	2.34675	2.16056
KDM5C	1.22298	1.96491	2.48254	2.48736	2.28648	2.04833	1.66041	2.39164	2.31375	2.33574	2.49595
KIRREL2	2.00569	2.75552	2.8648	2.56733	2.55066	2.38273	2.45436	2.61252	2.83076	2.91733	3.03488
KLF9	3.01047	3.41092	3.64724	3.20393	3.43193	2.75959	2.76989	3.18656	3.42877	3.57082	3.59446
KLHL17	1.52244	1.91786	2.48895	2.01288	1.95749	1.66108	2.85242	2.26864	2.19092	2.34258	2.42411
L3MBTL4	1.73117	1.84524	2.5236	2.22751	1.87385	1.81345	1.99745	1.79256	2.18843	2.42453	2.14188
LACE1	1.82722	3.28411	2.90608	2.93419	2.65242	2.56941	3.12107	2.955	3.04016	3.10602	3.10426
LINC01420	1.11255	1.84767	1.99442	2.51503	2.12662	0.864986	1.89578	2.33063	2.17592	2.32671	2.08997
LMO3	2.00538	2.84543	3.51133	2.90477	2.937	1.87019	2.34286	2.44593	2.94045	2.75687	3.08044
LRP1B	2.22265	2.75208	2.78205	2.65693	2.9312	1.72326	2.46141	2.77076	2.70175	2.78877	2.87544
LRRC3	1.6402	2.13662	2.22651	1.96088	2.37234	2.16253	2.50103	2.41505	2.50584	2.67645	2.51072
LRRC59	1.35803	2.18068	2.62698	2.60646	2.6648	2.21314	2.13441	2.29707	2.50965	2.62925	2.4615
LRRC7	1.5876	1.93952	2.57254	2.28751	2.20351	2.06528	2.08472	2.06912	2.30713	2.41906	2.37926
LURAP1L	1.82136	2.74883	3.00987	2.69039	2.83522	2.63999	3.02825	2.83167	2.88454	3.07875	2.9174
LUZP1	1.8803	2.36064	2.66833	2.52293	2.6435	2.38659	2.21711	2.35886	2.7453	2.85441	2.66851
MAFB	1.88651	2.39169	2.47373	2.64287	2.51872	2.41134	2.31635	2.46525	2.52757	2.6471	2.61282
MAGI3	1.61858	2.19507	2.47733	2.12865	2.22536	1.99071	1.52422	2.28521	2.41858	2.61014	2.58198
MAP4K2	2.09154	2.51738	2.66558	2.70125	2.58606	2.83259	2.39251	2.377	2.78569	3.0598	2.77446
MAPK15	2.41882	2.85829	3.29189	2.72759	3.13794	2.07081	2.48098	2.50592	3.01588	2.96108	3.05935
MARCKS	1.89189	2.6433	3.02793	2.7261	3.06813	2.16271	2.64031	2.70173	2.95598	3.0662	3.06498
MEPE	2.48907	3.68284	3.74131	3.11462	3.07003	3.06392	3.22172	3.25788	3.47166	3.55399	3.75462
MFHAS1	1.86011	1.62245	2.07824	2.04436	1.72579	0.676246	1.83358	1.78606	1.93887	2.08005	2.03293
MFSD14A	1.49752	2.50424	2.72841	2.86125	2.28901	2.05225	2.47383	2.5424	2.72493	2.66625	2.86718
MGST2	1.9755	2.45313	2.52288	2.71284	2.0951	1.93938	2.6503	2.38124	2.63265	2.6212	2.61687
MIOS	2.44916	2.91722	3.13619	3.24209	2.63067	1.53026	2.81449	3.43662	2.97131	3.18213	3.33467
MMD	2.56248	2.95725	3.48737	3.17428	3.09734	2.61664	2.3682	2.69613	3.20255	3.15841	3.29149
MPP1	1.64663	2.21285	2.47181	2.15831	2.32009	1.83933	1.75887	2.10865	2.40743	2.48253	2.35529
MRGBP	2.33744	2.64165	2.39774	2.36124	2.6802	2.25104	2.97419	2.77491	2.61163	2.94079	2.8266
MRPL23	1.70045	1.35627	1.7155	2.1785	1.84559	0.822982	1.306	1.9535	1.91341	1.95014	2.09479
MSANTD3-TMEFF1	1.18565	1.75269	2.38929	2.31143	1.71097	2.22618	1.27207	1.81261	2.16536	2.27926	2.18773
MSL2	1.83869	2.36325	2.5922	2.59169	2.1413	2.11414	2.41228	2.39235	2.3746	2.44727	2.72885
MTCL1	2.03366	2.11725	2.22339	2.3992	2.18124	2.06502	2.28568	2.39567	2.43195	2.6187	2.51194
MXD1	2.29891	2.40934	2.84834	2.72904	2.6532	2.10777	2.21456	2.67464	2.57215	2.86088	2.83366
MYO16	2.13923	2.185	2.71676	2.36241	2.25845	1.71507	1.87603	2.03188	2.41851	2.37912	2.63602
NCAM2	2.16354	2.95382	3.55903	3.30541	3.36343	2.49636	3.03623	3.10775	3.2865	3.28292	3.44273
NCOA3	2.43041	3.08073	3.0553	3.20114	2.73689	2.22256	2.22128	2.72894	2.98012	2.96471	3.04231
NELFE	1.59804	2.07637	2.12632	2.35037	1.65406	1.01481	2.3659	2.1779	2.22182	2.38326	2.26933
NEXN	1.72344	2.2717	2.54631	2.1885	1.66092	1.73384	2.09158	1.93404	1.99847	2.31656	1.96367
NKAIN4	1.89318	2.2863	2.56467	2.41591	2.56187	2.27587	2.34582	2.40751	2.5445	2.71383	2.72647
NKX3-1	1.48196	2.19845	2.75445	3.07405	2.70101	1.8858	2.59214	2.41907	2.72945	2.73901	2.60239
NMNAT1	2.10132	2.46396	2.70377	2.43139	2.60934	2.00915	2.56263	2.69397	2.61353	2.81691	2.75013
NPHS1	2.90036	3.68745	3.90081	3.23779	3.14532	2.94074	2.5644	3.09593	3.55898	3.67459	3.64954
NPPC	2.07572	2.525	2.39525	2.73791	2.42419	2.49037	2.76763	2.70429	2.82504	2.87374	2.83365
NPY	2.29696	2.69361	2.48565	2.89941	2.19101	1.78768	2.51241	2.65137	2.85172	2.92088	2.76973
NPY1R	2.19385	3.06223	3.63244	3.35226	3.36111	2.73543	3.45845	2.96231	3.47553	3.48121	3.5185
NR2F6	2.56769	2.48561	2.57309	2.24815	2.19424	1.78795	2.55609	2.27354	2.60408	2.96618	2.50952
NR3C1	2.35902	2.73711	2.9453	2.76291	2.77601	2.57992	2.4254	2.57704	2.91286	2.9166	3.03051
NR3C2	1.92016	2.47863	2.60043	2.43677	2.04044	1.72243	2.08834	2.20137	2.71293	2.69631	2.66508
NRAS	1.87483	2.09616	2.67929	2.25432	1.96944	1.34445	1.51432	2.11412	2.44519	2.58271	2.40277
NRBP1	1.47149	1.4348	2.08522	2.1697	2.08757	1.73677	1.4198	2.1065	2.02761	2.17973	2.10902
NT5M	2.17917	2.59351	2.49647	2.511	2.84	2.04641	2.90678	2.59778	3.00611	3.13602	2.89299
NTSR1	2.22274	2.8187	2.76858	2.47232	2.45168	1.99783	1.99498	2.39985	2.69028	2.7989	2.77181
NUDT11	1.74098	2.81469	3.19686	2.55776	2.83412	2.36905	2.61876	2.45281	2.80828	2.84473	3.00111
NUP153	1.63964	1.67541	2.20752	2.26067	2.12708	1.39244	1.66703	2.18813	1.99545	2.07205	2.10235
OSBPL6	2.18248	2.77301	2.995	2.71018	2.94109	2.39489	2.45149	2.95669	3.06372	3.16427	3.17107
OXA1L	2.33354	2.69698	3.19395	2.40595	3.11633	2.19418	2.76652	2.52252	2.95518	2.87836	3.01822
PACRG	1.77849	2.30404	2.95022	2.7444	2.65967	1.67614	1.96338	2.14682	2.53063	2.59299	2.5146
PANX2	2.32488	2.93344	3.14939	2.85316	3.21839	2.4081	3.09569	2.90027	3.24051	3.4122	3.18968
PAPD7	2.41723	2.33134	2.67521	3.00195	2.58233	2.12997	2.03334	2.68247	2.58791	2.7774	2.89395
PCDH10	1.9299	2.66026	2.79275	2.73091	2.38464	1.96048	2.22447	2.55611	2.72942	2.69296	2.74302
PCDH15	2.00676	2.29036	2.95612	2.68209	2.86717	2.58512	2.20379	2.4561	2.81541	2.83372	2.93077
PCDH20	2.5548	3.34857	3.9889	3.41573	3.52294	2.78003	2.92308	2.93082	3.49008	3.51028	3.76115
PCED1B	1.78592	2.26334	2.52491	2.3533	2.44203	2.69477	2.03237	2.38776	2.44314	2.70089	2.57025
PCYT1B	1.73123	1.87287	1.97713	2.47445	2.54577	2.25433	2.43469	2.56518	2.32627	2.52038	2.44271
PDGFC	1.78441	2.30311	2.50916	2.38676	2.72969	2.49813	2.3533	2.568	2.63428	2.73367	2.78858
PDGFRA	1.36394	1.67653	2.56345	2.32367	2.22827	2.00821	1.91527	2.02944	2.32924	2.36205	2.42918
PDIK1L	1.74542	2.6076	2.37893	2.37993	2.49475	2.31409	1.98001	2.60626	2.38817	2.70443	2.72427
PELI3	1.6051	1.90029	1.94934	2.00111	2.08973	1.63229	1.8926	2.1161	2.24737	2.45605	2.19975
PGRMC1	1.90334	2.56486	3.01475	2.73215	2.50611	1.81035	3.00112	2.60332	2.79598	2.98356	2.8391
PHF8	1.88307	2.68602	3.10242	2.79916	2.63015	2.50664	2.02937	2.70335	2.71239	2.64667	3.15474
PHKG2	2.04885	2.01007	2.28476	2.14066	2.20899	1.92452	2.4172	2.32194	2.48473	2.5355	2.56946
PI4K2B	1.37699	1.58027	2.22637	1.97368	1.85939	1.72222	1.53245	1.88236	2.06148	2.29886	2.10763
PIK3CA	2.07341	2.56221	2.76887	2.82345	2.36057	1.7347	2.40987	2.66411	2.65092	2.96381	2.7395
PIK3R3	2.30607	2.94871	2.75739	2.69317	2.23669	2.02861	2.31711	2.74629	2.88539	3.01435	2.96331
PIM1	1.80901	1.83855	2.34424	2.38845	2.25333	1.44353	1.86051	2.05258	2.09738	2.21923	2.17197
PKD1	2.18297	2.0279	2.1419	2.07583	2.20009	1.68666	2.61699	2.30521	2.38055	2.53631	2.52243
PLA2G12A	1.28371	2.09063	2.57545	2.19041	2.04673	1.07353	1.75752	2.14026	2.09962	2.07436	2.13508
PLPPR3	2.75489	3.29901	3.72171	3.44	3.17674	2.6158	2.47534	2.82691	3.28231	3.35206	3.36758
PLXDC1	1.68951	1.96381	2.19798	2.01338	2.16249	1.76615	2.13349	2.14648	2.26009	2.40119	2.35053
PPL	1.54278	2.0846	2.54492	2.246	2.38937	2.16719	1.88188	2.37436	2.39759	2.55869	2.57375
PPP3R2	2.37497	3.05338	3.24049	2.99669	3.12667	2.57757	1.98507	2.59436	3.05695	3.0374	3.14855
PPP4R4	1.70678	2.15925	2.97231	2.43582	2.52233	2.09717	2.16739	1.96099	2.43667	2.49682	2.60933
PPTC7	1.90264	2.10775	2.34739	2.52317	2.81385	2.08489	2.60411	2.54365	2.56429	2.87174	2.54801
PRDM11	2.41647	3.18621	3.08099	3.1526	2.86081	2.67411	2.81053	2.98331	3.12903	3.38674	3.30664
PRMT2	2.4152	3.01468	3.06223	3.04789	2.86426	1.97744	2.48863	3.05404	3.02532	3.15942	3.11416
PROKR2	2.16803	3.27642	3.02813	3.26474	2.48088	2.37216	2.81527	2.95439	3.1929	3.25919	3.15171
PRR29	2.78145	2.96276	2.91504	2.76933	3.00226	2.43294	2.27503	2.73357	3.02202	2.98328	3.22495
PSENEN	2.23975	2.37965	2.77641	2.47596	2.71272	2.13615	2.14626	2.67641	2.6689	2.92764	2.89352
PTGER3	2.07443	2.66568	3.14523	2.77339	2.85886	2.36341	2.41346	2.34971	2.82423	2.80547	2.99298
PTPRA	1.79673	2.59582	2.89241	2.75616	3.00766	2.49503	2.7871	2.63954	2.82812	2.95011	2.91066
PVALB	2.04064	2.71209	2.57481	2.35707	2.85168	2.62952	2.6934	2.78104	2.94449	3.08849	2.9517
PXYLP1	2.16739	2.77351	3.12008	3.13926	2.29243	2.2036	2.32972	2.92926	3.02602	3.03352	3.11472
RAB37	1.46715	1.9356	2.14956	1.98288	2.16555	1.91509	2.25163	2.04685	2.41139	2.53147	2.22427
RAB40B	2.27428	2.50122	2.93126	3.20198	2.45766	2.23794	2.1709	2.73723	2.79773	3.01171	2.88261
RAP2B	1.59425	2.11944	2.71497	2.41329	2.61785	2.10277	2.16885	2.20115	2.52878	2.51461	2.54939
RASAL1	1.63427	2.41097	2.6519	2.5167	2.05276	1.66334	2.55067	2.26719	2.52756	2.65496	2.46961
RCN2	1.9836	2.76949	3.04557	2.80799	2.74695	1.99176	2.90932	2.5272	2.95545	2.71802	3.1227
RCN3	1.42557	2.57221	3.08032	2.71173	2.85623	2.12825	2.53879	2.39627	2.66231	2.74373	2.73245
RET	2.06068	2.4228	2.63525	2.49106	2.79666	2.56584	2.51167	2.62671	2.81138	3.03725	2.83368
RFK	2.05939	2.71406	3.41065	2.7405	2.53294	2.23684	2.1311	2.45182	2.87672	2.90292	3.22057
RGPD4	2.12315	2.2984	2.23623	2.49851	2.27542	1.6313	2.54809	2.53338	2.54409	2.6251	2.48536
RILPL1	1.35223	1.68438	2.11369	2.3982	1.45318	1.0056	1.46143	1.89496	1.87528	2.06762	2.00788
RNF111	1.7334	2.03935	2.42593	2.64308	2.26402	1.96795	1.86926	2.17284	2.39418	2.51915	2.38032
RNF133	1.41922	1.80734	2.26605	2.01864	1.55117	1.50704	1.59603	1.78861	1.95977	2.09797	2.01328
RNF168	2.13005	2.48827	2.91895	2.73303	2.94477	1.96328	2.65564	2.69271	2.84903	2.86348	2.85851
RNF4	2.40885	1.96944	2.38846	2.17891	2.44438	1.88179	1.9344	2.38712	2.31585	2.52531	2.61069
RORA	1.67916	2.24488	2.15873	2.27572	1.7306	1.59142	2.11031	2.27818	2.2284	2.42993	2.28664
RP11-298A10.1	1.90889	2.25696	2.63418	2.7156	2.52406	1.97967	1.98577	2.27997	2.34996	2.44604	2.53056
RPA1	2.02847	2.28365	2.87633	2.82098	2.47421	2.20457	2.00438	2.42513	2.50859	2.56107	2.79662
RSPO3	2.26941	3.41231	3.31095	3.191	3.09696	2.40651	2.92531	3.40742	3.3927	3.34434	3.55277
RSU1	1.99325	2.46269	2.53803	2.48748	2.53449	2.15058	2.15127	2.64057	2.54686	2.74291	2.77323
SCD5	1.6465	2.1294	2.06591	2.44273	2.21313	1.67693	2.25878	2.47674	2.41448	2.53198	2.32729
SCFD1	1.85282	2.14656	2.62738	2.00966	2.4051	1.75724	1.69935	2.24499	2.28581	2.377	2.70047
SCN1B	2.44061	2.73839	2.86006	2.65199	3.08325	2.54838	2.56629	2.52457	3.19021	3.18155	2.98301
SCN7A	2.51979	2.79688	3.24492	2.31336	3.08082	2.11518	1.91577	2.45727	2.90802	2.90213	3.16358
SCN9A	2.26442	2.7423	2.99457	2.65046	3.23603	2.38096	2.85002	2.76433	3.08937	3.13829	3.10095
SCRT1	2.13064	2.76851	2.82589	2.62828	2.93199	2.43678	2.69168	2.56062	3.00117	3.13858	2.85733
SCRT2	2.9759	3.35587	3.6647	3.17194	3.57467	3.02134	2.89382	2.98314	3.56355	3.69108	3.55258
SEMA6D	2.12492	2.53537	3.2455	2.54583	2.50923	2.06256	2.30465	2.42564	2.70662	2.8592	2.88914
SEMA7A	2.31403	2.78474	3.17731	2.50597	3.152	2.62376	2.25525	2.47292	3.06931	3.18615	2.97255
SESN2	2.37465	2.83658	3.54197	3.44443	3.25464	2.45567	3.23432	3.18931	3.27833	3.44101	3.40011
SETD7	1.87984	2.80546	2.96261	2.72528	2.59206	2.50453	2.34806	2.37021	2.76505	2.8523	2.74716
SHD	2.48112	3.19893	3.40852	3.10034	3.29622	2.5117	2.74509	3.11724	3.44191	3.49494	3.50241
SIX4	1.2238	1.73676	2.16903	2.37913	1.71522	1.51412	1.97943	1.86627	2.03062	2.2497	1.95862
SKIDA1	0.969654	1.43872	2.33452	1.91185	1.97271	1.5697	1.73905	1.79443	1.82271	2.26229	1.94316
SLC19A2	2.38998	2.47986	2.40079	2.5577	2.45548	2.50479	2.24911	2.88032	2.66438	2.92427	2.79113
SLC25A25	1.55806	2.02641	2.277	2.22717	2.41537	2.16218	2.10321	2.38799	2.40557	2.40979	2.52687
SLC25A37	2.21802	3.37611	3.14117	2.94924	3.47598	2.56475	2.90793	3.41534	3.17684	3.38941	3.34555
SLC25A5	1.85616	2.39286	2.52418	2.31811	2.60681	2.35546	2.32831	2.38833	2.66944	2.70276	2.67396
SLC35A4	1.61425	2.11488	2.86237	2.61745	2.38204	1.93765	2.26547	2.21056	2.45423	2.4445	2.6798
SLC38A1	1.88604	2.68836	2.64976	2.65638	2.83232	2.72476	2.66974	3.12091	2.89804	3.13841	3.08056
SLC38A2	2.34745	2.80276	2.98795	2.62021	2.60871	2.58234	2.38625	2.42026	2.73539	2.88668	2.81417
SLC39A10	1.81015	3.01026	3.29753	2.82562	2.70789	2.28864	2.17069	2.41044	2.73433	2.71533	3.00023
SLC39A14	1.40751	1.28657	1.76308	1.72231	1.57548	1.10564	1.40271	1.7028	1.63396	1.78249	1.73763
SLC45A4	1.54376	1.97358	2.25326	2.27198	2.3374	2.07167	2.45857	1.97465	2.45065	2.60254	2.25934
SLC4A8	1.80426	2.0172	2.27652	1.92675	2.35094	1.94824	1.6874	2.25912	2.36434	2.63454	2.5123
SMCR8	1.72802	2.11522	2.66042	2.80954	2.25433	1.65423	2.33938	2.37636	2.43755	2.54753	2.49141
SMG9	1.86007	2.22611	2.95872	2.24814	2.28429	2.16126	2.07583	2.12984	2.31991	2.41239	2.68069
SNCA	1.54999	2.84151	3.00521	2.8973	2.35546	2.25293	2.7221	2.53505	2.68974	2.69272	2.77085
SNRK	1.95881	2.67909	2.22913	2.47935	2.51673	2.00834	2.91881	2.91634	2.71307	2.9247	2.7515
SORL1	1.89665	2.35419	2.40283	2.44669	2.36985	1.7797	2.52815	2.72026	2.60112	2.82177	2.76601
SOX11	1.95337	2.03846	2.62477	2.69133	2.28397	2.23394	2.22129	2.19451	2.67129	2.63977	2.72636
SOX5	1.58949	2.34898	2.76912	2.25874	2.37832	2.11522	2.09245	2.35165	2.4369	2.5091	2.56337
SPAG1	1.38609	2.44881	2.27511	2.45295	2.07086	2.419	2.81603	2.6449	2.54975	2.74003	2.32318
SQLE	1.76188	2.10243	2.0662	2.45742	2.13334	1.87017	2.18106	2.27045	2.40441	2.54844	2.37174
SRPRA	1.51944	1.68945	2.44685	2.28608	2.31725	1.71271	1.65875	1.94366	2.20181	2.28871	2.31822
SRXN1	1.81822	1.76055	2.12135	2.21468	2.09796	1.75284	2.1759	2.11175	2.21039	2.51418	2.18824
SSTR1	2.11877	2.73379	3.21813	2.73217	2.98828	2.27523	2.33836	2.64424	2.82355	2.92464	2.97573
STAC2	1.28334	1.63133	2.37259	2.08715	2.38853	1.91919	2.21311	1.85693	2.26724	2.40155	2.16968
STAMBPL1	1.51529	2.31381	2.64476	2.48922	2.42291	2.08746	1.96256	2.28729	2.56797	2.55895	2.69992
STARD5	1.63937	2.35252	3.06605	2.78686	2.6948	1.93115	2.49116	2.7061	2.69454	2.91899	2.76969
STAT4	1.53165	2.00263	2.17989	2.28154	2.16988	1.82072	1.6588	2.26485	2.36012	2.38621	2.54329
STC2	2.20163	2.64624	3.57413	2.98193	2.9758	2.40377	2.26153	2.84566	3.06428	3.2015	3.24905
STK11	2.64824	2.74828	2.47088	2.78291	2.35021	1.52139	2.69924	2.88169	2.77499	3.00919	2.93092
STK26	2.04078	2.68444	2.37932	3.13602	2.68106	2.01587	2.51717	2.87969	2.74487	2.86296	2.68189
STK38L	1.43499	2.1941	2.45323	2.1861	1.48978	1.65117	2.06929	2.14694	2.12411	2.26242	2.3314
STRADA	1.85345	1.82906	2.36715	1.91567	2.25705	1.76316	1.5532	2.25196	2.23175	2.5348	2.4336
STS	1.75012	2.54601	2.25981	2.1391	2.5147	2.25803	2.15673	2.61466	2.63389	2.80315	2.73833
STUM	1.91299	2.33968	2.84908	2.43021	2.52747	2.2432	2.1082	2.22942	2.65788	2.70216	2.61241
STX12	1.44757	2.50949	3.13186	2.75539	2.32263	2.04613	2.12947	2.35092	2.78323	2.81851	2.84498
STX5	2.97473	2.35375	2.64226	2.96293	2.58496	2.04376	1.38006	2.41972	2.56067	2.60603	2.715
SUB1	1.7224	2.41592	3.28549	2.46347	2.28308	1.82536	1.65048	2.01289	2.38979	2.45337	2.74065
SUMO3	1.57646	2.20878	2.82085	2.29645	2.08043	1.65398	1.85453	2.05158	2.24864	2.28217	2.57265
SUPT16H	1.24557	1.40627	2.01003	1.89188	2.08059	1.50664	1.62739	1.8954	1.90017	2.01186	1.9215
SYT17	2.21296	2.99782	3.41858	3.06873	3.19718	2.65343	2.28533	2.85028	3.11897	3.2264	3.16211
TADA2B	1.89226	2.14224	2.61603	2.50601	1.96435	1.79133	2.20808	2.20661	2.33712	2.53624	2.37514
TAF9B	2.44395	3.10254	3.49194	2.9354	2.71996	2.59419	2.47936	2.78021	3.1101	3.32069	3.21648
TBC1D8	1.32004	1.46306	1.99518	2.29536	1.89054	1.8991	1.73921	2.08567	2.04457	2.23248	2.02674
TBCA	2.27452	2.62039	2.9878	2.83517	2.26644	1.38714	2.41305	2.48107	2.66145	2.87897	2.92996
TCAF2	1.73429	2.17427	2.50125	2.57758	2.58586	2.10696	2.105	2.43368	2.47776	2.63174	2.5385
TDP2	1.22328	2.0397	2.06386	2.56827	1.69553	1.82699	2.11375	2.26368	2.26782	2.31849	2.31291
TERF1	2.50837	3.17718	3.04549	2.87157	2.98603	1.93056	2.56679	2.75021	3.23235	3.15432	3.14005
TEX15	1.67592	2.15653	2.52092	2.09006	2.79414	2.3275	2.46551	2.55762	2.47715	2.60395	2.83037
TICAM1	1.69118	2.01054	2.71903	2.32225	2.70396	2.28232	2.53076	2.36003	2.45526	2.45998	2.84533
TIGD3	1.43119	1.63166	1.78793	1.84215	1.88422	1.51848	2.07106	2.12682	2.02523	2.17693	2.04786
TIGD5	2.52291	2.32234	2.55538	2.5288	1.84931	1.81524	2.26523	2.4018	2.42557	2.82112	2.69588
TINCR	2.67171	2.43192	2.97955	2.61565	2.83949	1.5865	2.10233	2.40687	2.73107	2.71311	2.82353
TKFC	2.11563	2.76585	2.64729	2.97232	2.50029	1.50938	2.72906	2.84486	2.84861	2.94635	2.72727
TLE2	1.90432	2.22966	2.74823	2.60838	2.21988	2.35243	2.56384	2.30816	2.60722	2.72625	2.74396
TLK1	2.25637	2.7712	3.26127	2.51525	2.46115	2.50743	1.94879	2.41169	2.65086	2.74404	3.17162
TMEFF1	2.03276	2.98655	3.02248	3.20695	2.39314	2.17358	2.33479	2.81732	2.92456	3.01779	2.98482
TMEFF2	2.23529	2.76869	2.58732	2.61936	2.35923	1.81737	2.64653	2.75186	2.8035	2.95279	2.77906
TMEM109	2.27978	2.69998	2.98572	3.04004	2.81806	2.08155	2.33439	2.56024	2.75296	2.81954	2.93304
TMEM132E	2.60198	3.42334	3.37398	3.28188	2.88854	2.41304	2.82714	2.98408	3.4242	3.27821	3.48359
TMEM200B	2.13172	2.58623	2.92239	3.0403	2.76055	2.07372	2.52176	2.56378	2.86636	2.95087	2.89981
TMEM263	2.51308	3.18779	3.73488	2.69362	3.3552	2.73028	2.94937	2.8498	3.40502	3.46325	3.56445
TMEM55A	1.82355	2.59404	2.82962	2.52011	2.73618	2.38212	2.40213	2.48391	2.5673	2.77707	2.86276
TMEM81	2.3749	2.4357	2.81996	2.34824	2.38072	1.68872	1.8973	2.33026	2.48625	2.83828	2.5286
TMOD1	1.90677	2.51724	2.47312	2.49851	2.18405	2.19909	1.50546	2.5272	2.44601	2.49194	2.62841
TMPPE	1.59943	2.07318	2.34005	2.34038	1.57746	1.44088	2.16211	1.92843	2.09058	2.15189	2.25046
TMSB10	1.57085	2.65063	2.93404	2.83292	2.40281	1.95425	2.4464	2.55722	2.61896	2.75752	2.71399
TNIP1	1.71597	2.67309	3.31771	2.97449	2.69911	2.00754	2.64336	2.48859	3.05816	2.94266	2.89455
TNNT1	1.85243	2.33747	2.85817	2.55935	2.70602	2.37312	2.36153	2.35114	2.62587	2.81478	2.72365
TOX3	1.83781	1.85669	2.4143	1.95433	2.36516	1.78527	1.73133	2.14072	2.34469	2.48175	2.49218
TPM3	1.95524	2.612	2.96143	2.78888	2.20929	2.1248	2.46451	2.42323	2.67255	2.83129	2.82827
TRABD2A	2.08024	3.28984	3.13711	3.28054	2.63515	2.44667	2.7917	2.83686	3.14813	3.12181	3.17985
TRAF7	2.19823	1.96802	2.47372	2.24433	2.25373	1.75799	2.44223	2.1908	2.41831	2.53153	2.64726
TRAPPC6A	2.88188	2.49096	2.78175	2.98543	2.75153	1.57837	1.86183	2.6774	2.63093	2.99596	2.74892
TRIM25	1.53254	1.6299	2.06601	2.26773	1.44634	1.33686	1.80174	1.82105	1.95626	2.00955	2.11005
TSC22D3	2.68833	2.5076	3.05952	2.80093	2.26827	2.21019	2.13663	2.46288	2.8136	2.97744	2.97315
TTC39B	1.66262	2.08087	2.16255	2.25086	2.19841	2.14258	2.10537	2.27486	2.34646	2.63626	2.44374
TTC6	1.86299	2.17955	3.01148	2.47874	2.96693	2.14187	2.16589	2.47884	2.64745	2.85358	2.79994
TTI1	1.84954	1.97525	2.14954	2.52505	1.75194	1.13897	1.71424	2.25617	2.11935	2.2418	2.23308
TUBA1A	1.83135	2.48671	2.6387	2.93181	2.34858	2.13944	2.51832	2.66982	2.77192	2.90689	2.80462
TUBB2A	1.42419	2.59535	2.65621	2.46487	1.97572	2.05675	2.17478	2.32545	2.39938	2.53568	2.57554
TUBB2B	1.62955	2.64	2.55175	2.53426	2.45489	2.60882	2.34763	2.61182	2.63238	2.88269	2.75144
TXN	1.71889	1.82385	2.68162	2.18818	1.83335	1.68502	1.48048	1.60392	2.20512	2.24355	2.22775
UBAP1	2.24769	2.23384	2.7907	1.99996	2.6066	1.97664	1.95943	2.12309	2.3846	2.66219	2.41841
UBE2D2	2.082	2.72448	3.32428	3.01408	2.2402	2.64915	2.07404	2.41694	2.8812	2.87752	3.15451
UBE3B	1.86789	2.41091	2.8076	2.4172	2.12638	2.23167	1.9698	2.47842	2.63207	2.72828	3.06291
UBXN10	2.24212	2.46365	2.75561	2.55311	2.44603	2.09935	2.75331	2.72716	2.92851	3.06281	3.02702
UHRF1BP1	2.47605	3.3026	3.43777	3.37253	2.66798	2.46067	2.78423	3.21164	3.23094	3.3319	3.48423
UPP1	2.49889	3.04421	2.96161	3.14262	3.05113	2.42521	3.40553	3.17442	3.35007	3.33357	3.38045
USF2	1.83356	2.42477	2.72673	2.05261	2.23053	1.42679	2.16658	2.19002	2.47388	2.60043	2.54972
USP12	1.74122	1.95982	2.73428	2.40799	1.73027	1.65955	1.44535	1.73066	2.12974	2.1187	2.33392
USP14	2.26407	2.58115	2.94418	2.5797	2.25207	1.98084	2.5545	2.23527	2.76904	2.8073	2.81956
USP28	2.41705	2.5236	2.73409	2.88914	2.42877	2.06005	2.57902	2.76525	2.95628	2.99384	3.04035
USP45	1.32423	1.80013	1.92707	2.1717	1.69191	1.47957	2.21608	1.9863	2.07846	2.33576	1.90797
VAMP1	1.84832	2.26479	2.60004	2.27911	2.85772	2.07204	2.33277	2.26436	2.69476	2.84211	2.57091
VAT1L	2.34878	3.42161	3.16036	2.86896	3.13086	2.42414	2.56838	2.97741	3.1907	3.19231	3.32243
VHL	1.61781	2.16041	2.97672	2.71145	2.45096	2.44805	2.03736	2.07622	2.738	2.5952	2.81221
VSTM2B	2.13708	3.05894	3.02585	2.81356	2.60775	2.13891	2.0144	2.65389	2.76685	2.85948	2.98216
WDR17	2.46634	3.33488	3.673	3.23302	3.42726	2.6437	2.76553	2.79643	3.30571	3.20087	3.46252
WDR31	2.07041	2.48438	2.74324	2.62114	2.63946	2.48024	2.23573	2.52601	2.59522	2.704	2.74738
WDR33	1.96406	2.49814	2.36278	2.63663	1.92652	1.69576	1.7816	2.35081	2.30521	2.44506	2.44196
WNT16	1.95634	2.99259	3.18895	2.67997	2.65989	1.82796	2.7536	2.68304	3.14523	2.97904	3.18774
XKR6	1.27688	1.37227	1.65379	2.30557	1.386	1.06263	2.2823	2.03064	1.83845	2.02073	1.88483
ZADH2	1.78676	2.2361	2.35362	2.30512	1.94501	1.46789	1.63313	2.05541	2.22364	2.44812	2.45172
ZBTB16	2.16934	2.44503	3.02002	2.63939	2.58243	2.2966	2.42375	2.64791	2.87311	2.91938	3.12821
ZBTB21	2.25463	2.75908	3.04926	3.02064	2.94358	2.72794	2.40973	2.71124	2.99871	2.98637	3.15246
ZBTB34	1.89924	2.48817	2.67115	2.47288	2.08873	2.08763	2.47443	2.34793	2.4057	2.68885	2.51378
ZBTB38	2.49965	2.67179	3.08541	2.6193	2.41538	2.18523	1.84512	2.27658	2.67428	2.83466	2.74715
ZBTB43	1.87878	2.09977	2.03937	1.7434	2.0523	1.22045	1.86227	2.36147	2.03611	2.32126	2.15634
ZC3H7B	1.88475	2.13938	2.4134	2.26217	2.41858	1.63626	2.50219	2.12263	2.55161	2.75514	2.47596
ZCCHC12	1.44126	2.2832	2.80041	2.1834	2.68607	1.72469	2.35467	2.30017	2.51275	2.54177	2.55689
ZCCHC17	1.70656	2.37807	2.80151	2.35417	2.28055	2.15021	2.44444	2.1665	2.48784	2.57743	2.62689
ZDHHC12	2.00096	2.33782	2.45607	2.5576	2.84389	2.16476	2.15561	2.7996	2.60774	2.87776	2.72596
ZDHHC5	1.87871	1.97295	2.80871	2.68229	2.63804	2.11467	2.27698	2.36154	2.49332	2.5479	2.70938
ZKSCAN5	1.38072	1.80368	1.60543	2.41758	1.41437	1.70747	1.52953	2.25489	1.85236	2.12185	1.99908
ZNF304	1.65119	1.18141	1.43903	1.84232	1.32456	1.07022	1.09505	1.85063	1.62456	1.66022	1.72585
ZNF324	1.90003	1.79744	2.00425	2.28206	1.68112	1.02502	1.64173	1.97188	1.79999	1.99717	1.92187
ZNF398	2.49492	3.02723	3.14316	3.51486	3.11916	2.52019	2.45069	3.49468	3.18084	3.43979	3.46721
ZNF574	2.02726	2.17119	2.98672	2.18148	2.48287	1.81672	2.07782	2.13023	2.18074	2.42843	2.33239
ZNF597	1.4584	1.96087	2.17674	2.64387	2.20327	2.22662	1.73404	2.46496	2.25533	2.42906	2.37323
ZNF626	1.75488	2.8129	3.20495	2.72337	2.85237	2.50974	2.3966	2.74002	2.95688	2.89454	3.0682
ZNF641	1.60654	2.40547	2.64979	2.42205	2.0393	1.62894	2.65777	2.46678	2.43115	2.46835	2.66648
ZNF69	2.10541	2.2868	2.62769	2.21943	3.07368	2.2247	1.85847	2.6944	2.61033	2.82662	2.85626
ZNF740	2.17308	2.4768	2.91851	2.48793	2.42381	1.87789	2.3606	2.32694	2.63285	2.78231	2.83766
ZNF805	1.91907	2.59485	2.77434	2.74231	2.52161	2.07454	1.7824	2.45908	2.41288	2.57681	2.58755
ZNFX1	1.41924	2.11217	2.53309	2.59187	2.22211	2.08809	1.86165	2.24372	2.39908	2.36322	2.53721
ZSWIM1	1.57275	1.34183	2.07974	1.70069	1.48378	0.866709	1.26346	1.51526	1.33412	1.70609	1.51019
ZYX	2.77342	3.63313	4.40543	3.77976	4.19742	3.25241	3.55655	3.72966	4.13599	4.11109	4.17573

## Sheet: ReHo
Gene	BA17	BA20_37	BA24	BA3_1_2_5	BA38	BA39_40	BA4_6	BA41_42_22	BA44_45	BA7	BA9
AARS	2.56183	2.28335	2.52991	2.89754	2.94219	2.83447	2.53583	3.2197	2.87965	2.55427	3.18229
ABCF2	1.80823	1.51181	2.22308	2.29015	2.30135	2.05071	1.95746	2.64542	2.27746	2.19446	2.59696
ABT1	0.337033	1.23367	1.27935	1.17037	0.774181	0.573398	1.0241	1.43358	1.11254	1.37373	1.33767
ACAN	1.40416	2.09755	2.0582	2.31407	2.21822	1.75334	2.11185	2.70667	2.45086	1.95061	2.57709
ACTG1	2.39061	2.58177	2.72843	2.72306	2.07615	2.64149	2.65051	2.96603	2.80394	2.15154	2.92945
ACTR1B	1.80297	1.5926	2.24856	2.09579	1.89648	1.67877	1.91971	2.37232	2.11333	1.8512	2.22896
ACVR1C	2.02009	2.93098	2.62107	2.56319	1.96639	1.91388	2.54198	2.69703	2.50804	2.3894	2.88657
ADAM9	1.82887	2.21286	2.42238	2.45174	2.11975	2.10117	2.00487	2.54185	2.2957	2.66212	2.59978
ADAMTS19	1.42456	1.77805	1.8501	1.99125	1.54367	1.47622	1.68597	2.39632	1.93742	2.16564	2.1758
ADAMTSL1	1.20311	1.27323	1.87446	1.9254	2.02947	2.03577	1.33398	2.2851	1.90395	1.85409	2.07905
ADCY9	2.5156	2.62173	2.77616	2.77287	2.15634	2.06965	2.73858	3.13825	2.94211	2.29743	3.03899
AFTPH	2.26435	2.10508	2.77714	2.65754	2.22565	2.68334	2.55717	2.48809	2.42691	2.30461	2.97949
AK7	2.64288	2.13185	3.35094	3.01523	2.71553	2.55115	2.79481	3.00673	3.20781	2.99565	3.23455
ALDH1A3	1.91097	1.74511	2.65629	2.78089	2.65366	2.26702	2.61292	2.91533	2.855	2.56098	2.88666
AMIGO2	1.46506	1.83988	1.85294	2.10523	2.15348	1.49183	1.93985	2.41251	2.22969	1.90836	2.20563
ANK1	1.81242	1.67471	2.55005	2.30868	1.93309	2.03728	2.08912	2.60765	2.39632	1.93414	2.7854
ANKH	1.78318	1.43465	2.19104	2.26684	2.1366	2.20547	2.19869	2.70469	2.47997	2.0426	2.79421
ANKRD50	0.952699	1.42769	1.26023	1.39652	1.33882	0.642857	1.05364	2.19422	1.60273	1.53978	1.7109
ANKRD6	1.25285	1.41783	1.63885	1.76916	1.86279	1.43721	1.55725	2.2519	1.96324	1.9018	1.96592
ANKRD9	1.96923	1.82905	2.31552	2.11499	1.72092	1.48045	2.00818	2.4564	2.14838	1.52273	2.42815
ANKS6	1.88888	1.64479	2.11645	2.2344	2.00009	1.74594	1.91024	2.65575	2.25046	2.37719	2.31826
ARG2	2.11082	2.33557	2.61235	2.55635	1.96116	2.29584	2.28963	2.71131	2.56402	2.22828	2.78839
ARHGAP39	1.67115	1.21651	2.22009	2.16473	2.20986	1.62372	2.11852	2.3294	2.15423	2.26314	2.45177
ARHGEF28	1.40932	1.84828	1.62859	1.85632	1.6121	1.5992	1.34962	2.16931	1.72035	2.08301	1.87884
ARID5B	2.26226	1.87495	2.24174	2.56943	2.54888	2.41244	2.20507	2.99016	2.46531	2.75187	2.78607
ARMC10	2.34319	2.0113	2.54883	2.68418	2.7065	1.8066	2.49658	2.90818	2.72726	2.53128	2.99872
ARPC5	2.31749	2.26334	2.53824	2.67353	2.55981	2.22837	2.48802	3.04491	2.86329	2.21502	2.90123
ARPP19	2.15535	2.09237	2.18571	2.76493	2.40675	2.33629	2.39699	3.56239	2.90905	2.89248	3.14335
ATG16L1	2.23915	1.99123	2.3735	2.50311	2.16269	2.31511	2.33333	2.64209	2.4235	2.19685	2.66271
ATP2C2	1.99735	1.26673	2.07974	2.12911	1.92158	1.71343	1.52862	2.64497	2.03289	1.91438	2.27607
AVPI1	2.64349	1.73257	3.03671	2.8566	2.79794	2.45629	2.2264	3.39073	3.03983	2.73914	3.11151
B3GNT2	1.54259	1.3686	1.86646	2.1669	2.0032	1.90705	2.03259	2.67123	2.3607	2.62019	2.37034
BAG5	2.59208	2.23812	2.94808	2.75401	2.46711	2.21366	2.41745	2.79008	2.36104	2.36159	3.19848
BEND6	1.58124	1.37132	2.60232	2.18353	1.88389	1.97776	2.16865	2.28152	2.3193	1.78899	2.5035
BHMT	1.05408	1.33063	1.49893	1.49017	1.33987	0.61393	1.37178	1.9309	1.53281	1.60826	1.60691
BID	1.49464	1.76935	2.23189	2.23429	2.30807	1.62099	2.13673	2.15071	1.9889	1.97179	2.51145
BMP4	2.41301	2.33255	3.03244	2.92812	2.66884	1.96329	2.50379	3.39358	2.90969	3.46693	3.13534
BRMS1L	1.37506	1.2616	1.81938	1.81248	1.47907	1.26073	1.34442	2.29663	2.07477	2.0927	1.89842
C10orf11	1.87354	0.75393	2.32688	2.35199	2.52608	2.39773	2.26776	2.62359	2.33081	2.11689	2.62052
C18orf25	2.64105	2.58321	3.42555	3.13237	2.74108	2.66235	2.79202	3.38666	3.09897	2.88993	3.40665
C2orf42	2.04606	2.03733	2.45172	2.6179	1.96594	2.17991	2.53857	2.95342	2.5997	2.7397	2.87133
C3orf18	2.39992	2.02081	2.47993	2.30794	1.70936	1.47639	2.26424	2.59919	2.39333	1.53644	2.54806
C4orf33	2.22446	1.98824	2.44246	2.69788	2.55931	2.58666	2.50496	2.84696	2.6578	2.41174	2.93601
C4orf50	1.11106	2.01281	1.5316	1.69275	1.62555	0.966204	1.28834	2.04178	1.7265	2.05939	1.82362
C6orf47	0.944194	1.20863	1.51372	1.73207	1.33703	1.3918	1.5144	2.18535	1.59908	2.17191	1.98911
C9orf72	2.17245	2.14112	2.63844	2.51653	2.45612	1.95813	2.26698	2.58333	2.35969	2.35992	2.63131
CACNA1H	0.949081	1.35519	1.38297	1.33298	1.36174	0.895664	0.975464	1.98186	1.5402	1.24003	1.53078
CACNA1S	2.05474	1.77788	2.09206	2.59436	2.27995	2.04198	2.64631	3.29618	2.82941	2.86784	2.90169
CAMK2G	1.67897	1.42055	2.20785	2.13399	1.96529	2.04617	1.86233	2.39801	2.36915	1.69032	2.2572
CARD11	1.82869	1.4658	2.08578	2.15749	2.047	1.85043	1.73589	2.60123	2.192	1.98746	2.24508
CARMIL3	1.01775	1.68772	1.38683	1.58387	1.74026	1.02303	1.30523	1.99574	1.68559	2.00544	1.59634
CARS	1.72377	1.81547	1.91829	2.53148	2.75385	2.50266	2.00857	2.69528	2.22781	2.5498	2.59011
CASK	1.65928	0.920919	1.93132	2.00778	1.88553	1.52613	1.9949	2.67895	2.09924	2.30723	2.40898
CCBE1	1.23442	1.34316	1.81826	1.72979	1.6239	1.42479	1.24353	2.19442	1.7351	1.99943	1.78091
CCDC112	1.2072	1.95149	2.14795	2.05273	1.81166	1.6381	1.85043	2.38746	2.26252	2.0256	2.31528
CCDC136	1.73466	2.07247	2.3892	2.27617	1.78033	2.46436	2.19059	2.38447	2.18327	1.81858	2.46374
CCDC40	2.08514	3.00214	2.47038	2.53181	2.08507	1.86848	2.37506	2.50055	2.39054	2.49282	2.78257
CCDC90B	2.35779	1.71442	2.55784	2.4842	2.26566	1.84718	2.13103	2.80164	2.62112	1.96503	2.63347
CCR10	3.0081	2.4087	2.99909	3.3464	3.12874	3.17265	3.48443	3.16328	3.19206	2.73001	3.44028
CD274	1.18959	1.66185	2.07619	1.8226	1.37036	0.998479	1.57903	1.95223	1.9265	2.01986	2.0474
CDC42SE2	1.66242	2.13091	1.97856	2.32802	1.99068	1.80408	1.80088	2.85648	2.39719	2.33665	2.54319
CDON	2.77096	1.95588	3.11416	3.02839	2.42467	2.51195	2.87083	3.18243	2.89022	3.08177	3.28672
CERK	2.22742	1.83763	3.10645	2.71675	1.99623	2.29074	2.82212	2.96068	2.70458	2.29683	3.15875
CHCHD6	1.21148	1.63654	1.51753	1.70204	1.72083	1.0279	1.20017	2.11201	1.57048	2.36085	1.93296
CLEC16A	2.32056	2.53649	2.88307	3.0526	2.42001	2.50872	3.09747	3.20655	2.86759	2.79568	3.31219
CNBD2	2.04122	2.15874	2.41566	2.55451	2.25271	2.28536	2.38194	2.68736	2.4072	2.25633	2.82707
COG5	1.8754	2.08653	2.18716	2.41364	2.19008	2.47082	1.92226	2.73101	2.44447	2.06989	2.50149
COL5A1	1.25911	2.03152	1.90529	1.83885	1.60959	0.802791	1.42635	2.21237	1.78348	1.93219	2.11332
CPEB2	1.67395	1.75385	2.22371	1.98878	1.48817	1.35079	1.53413	2.36123	2.14268	2.02092	2.12679
CPLX3	2.11685	1.62757	2.65443	2.5808	2.40019	1.84306	2.63517	2.71462	2.58006	2.82827	2.70066
CPNE6	1.55724	1.45574	2.01995	2.08404	2.19823	1.87217	1.90322	2.42315	2.18644	2.10834	2.4053
CPNE7	2.0965	2.32931	2.43126	2.55907	2.34581	1.61684	2.26162	2.99021	2.5238	2.94058	2.88519
CRHR2	2.71983	1.63608	3.0725	3.23488	3.19271	2.69107	3.2027	3.606	3.47917	2.74874	3.47265
CXADR	2.38905	2.19214	2.70813	2.74752	2.33709	2.13417	2.59963	3.34495	3.0439	2.50565	3.15408
CXXC4	1.37625	1.52363	1.88816	1.83784	1.30976	0.709829	1.57516	2.35048	2.08343	2.19015	1.98465
CYB5R4	1.53909	2.03183	2.37683	2.40508	2.07345	2.30852	2.38017	2.55362	2.19485	2.29861	2.76564
DCAF1	3.30858	2.65751	3.1315	3.40302	2.88662	2.55204	3.03242	3.73072	3.3177	3.13487	3.67187
DCLRE1A	1.92525	2.32471	2.38251	2.36826	2.15965	1.8621	2.26564	2.35711	2.13861	2.08801	2.78093
DCP1A	2.29496	1.74241	2.49675	2.56912	2.63062	2.00551	2.24878	3.10563	2.5711	2.4524	3.04769
DCPS	2.27652	1.9757	2.42837	2.70731	2.53186	2.60651	2.4035	3.06868	2.62546	2.48833	2.98893
DENND2C	1.52976	1.98289	2.22505	2.29696	2.51934	1.9885	2.07879	2.58217	2.32542	2.32546	2.45169
DENR	0.831111	1.36152	1.33895	1.21448	0.923054	0.0634548	0.917678	1.59081	1.18262	1.95265	1.35328
DEXI	1.15132	1.84503	2.05059	1.64512	1.4049	1.15162	1.62031	1.88018	1.80438	1.03759	1.92382
DGCR14	2.63126	2.36584	2.77719	2.80565	2.51017	2.56712	2.34526	3.18161	2.6275	2.47552	3.15954
DKK1	1.36135	0.890047	2.34738	2.17401	1.98368	1.64993	2.35392	2.25165	2.15777	2.24367	2.57413
DNAJC16	2.35371	2.26398	2.5588	2.48822	2.06444	2.01069	2.2031	2.46071	2.48973	2.10059	2.77846
DNAJC25-GNG10	3.37214	3.01429	3.02642	3.50783	3.18272	2.78019	3.67136	3.41223	3.56371	3.03229	3.66225
DPYD	2.18492	2.05603	2.52983	2.46031	2.2745	2.32505	2.3033	2.72229	2.5814	1.70602	2.71974
DPYSL3	1.72731	1.82988	2.22103	2.09913	2.05324	1.45832	1.91766	2.50676	2.28257	1.74806	2.51264
DSEL	2.32994	2.01698	2.83022	2.66836	2.20111	2.17591	2.61521	2.96037	2.83291	2.35226	2.81823
DTX3	2.37391	1.97523	2.6523	2.58978	2.07476	2.08742	2.45573	2.79552	2.47354	2.38302	2.79949
DUSP5	1.86276	1.80221	2.41605	2.18494	1.88568	1.33569	1.92056	2.59616	2.2379	1.99065	2.46716
DYDC2	0.98747	0.661885	1.55817	1.52808	1.5056	1.6557	1.26	2.14965	1.56214	1.88176	1.73586
EMILIN3	1.87324	1.69477	2.36986	2.48691	2.3983	1.9287	2.02109	2.75621	2.67112	2.55025	2.50596
ENOX1	1.56936	2.31838	2.20864	2.1759	1.82237	1.66014	1.95893	2.34048	2.05365	2.13546	2.58134
EPRS	1.24431	1.77728	1.80675	2.06279	1.53949	1.8803	1.75203	2.39876	1.76843	2.32658	2.24873
ERRFI1	2.09881	1.6806	2.08019	2.29344	2.01233	1.7849	1.91541	2.68972	2.32496	2.17899	2.49809
ESRRA	1.79194	1.4484	2.49964	2.12851	1.75393	1.56208	1.97985	2.56653	2.13852	1.88432	2.52338
ESRRG	1.91377	1.46097	2.37112	2.2702	2.21165	2.03513	2.19876	2.63156	2.33872	1.67445	2.78923
ETNK2	1.87249	1.44544	2.2622	2.18599	2.15358	2.20637	1.85553	2.81724	2.24341	1.7874	2.42521
ETV6	1.60403	1.62618	2.06306	2.27001	2.50221	1.65567	1.49741	2.44434	2.15282	2.6147	2.20248
FAF1	1.85882	1.99161	2.30318	2.57167	2.55415	2.35388	2.57471	2.90349	2.70547	2.5399	2.70171
FAM156B	1.70682	1.6006	2.3228	2.06961	1.56141	1.27737	2.13244	2.14484	1.8455	2.24715	2.16544
FAM43A	0.187126	0.454416	1.05498	1.02961	1.03076	0.483502	0.758837	1.66061	1.08906	1.54243	1.29878
FAM65B	2.20986	2.19026	2.52653	2.65775	2.40155	1.92337	2.53127	3.19672	2.79964	2.52778	2.88795
FAM83D	2.80421	3.30049	2.71509	3.02373	2.837	2.13094	2.58103	3.27712	2.88803	2.75	3.44355
FARP1	1.38239	1.28695	1.89351	1.88737	1.74255	1.38386	1.80847	2.35795	1.94291	1.6681	2.05081
FASTKD5	2.2532	2.04217	2.472	2.39888	1.94658	1.93922	2.15887	2.59936	2.51339	2.30196	2.47542
FBLN7	0.970463	1.34751	1.9256	1.61236	1.2763	0.976252	1.56855	1.81535	1.71521	1.53697	1.89408
FBXO31	2.42253	2.24194	2.35639	2.44267	1.9989	1.84611	2.16112	2.82761	2.39491	1.93542	2.70226
FBXO42	2.98429	2.43805	2.93939	3.20391	2.64181	2.87919	3.345	3.39063	3.05311	3.02523	3.45645
FES	1.53373	2.47108	2.11097	2.27332	2.14146	1.20441	1.80207	2.59501	2.33439	2.28624	2.46076
FHDC1	2.06028	1.75933	2.61178	2.62441	1.7193	2.4383	2.85826	2.79808	2.59439	2.37197	2.91638
FIBCD1	2.11236	2.23376	2.36765	2.21949	2.06117	1.31005	1.96517	2.42953	2.02289	2.10856	2.40205
FILIP1	2.81169	3.1405	3.48726	3.24851	2.67304	1.8276	3.28167	3.42945	3.41296	3.09496	3.52156
FMN1	1.50552	1.01276	2.25605	2.08376	2.05985	1.78151	2.10542	2.42329	2.23318	1.75348	2.33012
FNDC4	1.92754	1.33215	2.39801	2.27847	2.63426	1.91942	2.16841	2.54919	2.37899	1.89143	2.51501
FOXO3	2.81118	2.28423	2.9486	3.04252	2.94378	2.52741	2.57785	3.39857	3.09422	2.62382	3.28261
FRAT1	2.02841	2.4524	2.31823	2.56862	2.01631	1.79684	2.31673	2.8496	2.62301	2.62473	2.74436
GABRA5	1.67229	1.91252	2.25348	2.27062	2.0841	1.39869	1.99279	2.7978	2.42922	2.46369	2.58622
GABRQ	2.12298	2.34852	2.83345	2.71776	2.39382	1.80335	2.56782	3.10247	2.97629	2.51139	2.95916
GALNT10	2.18142	1.65583	2.62681	2.40162	2.01237	1.79794	2.42676	2.6355	2.53907	2.08289	2.72533
GFER	2.09573	1.89696	2.31528	2.44972	2.09114	2.1682	2.29088	2.76326	2.33145	1.97953	2.77313
GLCCI1	1.70971	1.52763	2.27208	2.04146	1.6236	1.90042	1.97197	2.37739	2.16908	1.65807	2.50074
GLIPR1	2.19287	1.8241	2.48976	2.71074	2.98644	2.21909	2.61541	2.80359	2.88658	2.76384	2.87466
GLT8D2	2.07708	1.94605	2.11274	2.5841	2.34292	1.82843	2.80445	3.00318	2.47298	2.30611	2.88635
GMFB	1.67169	2.19225	2.00674	2.29293	2.14815	2.1038	1.50134	2.95962	2.36032	2.29753	2.40753
GNB4	1.82535	2.21624	2.24861	2.26878	2.04466	1.1597	2.10574	2.65657	2.4029	1.82732	2.59113
GNG10	2.03253	1.47972	2.2369	2.36234	2.26341	2.1386	2.07137	2.94096	2.54473	2.27489	2.62463
GOSR1	2.91126	2.14066	3.2068	3.27468	3.2819	2.68764	2.83052	3.48588	3.12089	3.62027	3.36668
GPM6A	0.994017	1.7544	1.70688	2.02985	1.98398	1.84322	1.7586	2.48688	2.10748	2.32523	2.28209
GPR160	2.67735	1.47709	2.76786	2.72142	2.27491	2.56763	2.47802	3.29386	2.84839	2.5506	2.95416
GPR161	1.8311	1.73199	2.40959	2.44979	1.96513	2.54004	2.38515	2.47022	2.30818	2.21176	2.63151
GREB1	1.51601	2.01112	2.01925	1.89456	1.88771	1.27303	1.45787	2.34824	2.04114	1.82451	2.13032
GRIN3A	1.33683	1.64844	1.72163	1.75987	1.56816	1.1369	1.4183	2.29629	1.92729	1.93324	1.96752
GRM3	1.85611	2.13136	2.71169	2.45904	1.86527	2.07335	2.41188	2.61604	2.43039	2.19248	2.91047
GRM8	2.18687	2.2841	2.48115	2.6752	2.16527	2.36934	2.43258	2.92734	2.60004	2.71819	2.8904
HDAC4	1.52609	1.55454	1.92682	2.12835	1.57429	2.14583	1.88736	2.57838	2.18108	2.09599	2.34369
HERPUD1	1.90525	1.45843	2.27706	2.19774	2.01321	1.68486	1.85214	2.62421	2.23873	2.02466	2.47199
HINFP	2.81861	2.27303	2.78546	2.82051	2.31047	2.52748	2.52327	2.97561	2.72675	2.86305	2.80896
HINT3	1.88502	2.39519	2.38375	2.52449	2.14755	1.94164	1.89076	2.91589	2.43318	2.56777	2.72651
HIST1H3A	1.38369	1.08706	1.87265	2.01477	1.80729	1.38441	1.68325	2.12388	1.95394	2.32168	2.24247
HIST1H3D	1.33994	1.22235	2.3285	2.1659	1.67323	2.11949	1.96231	2.29562	2.13203	2.41456	2.38771
HRASLS	2.3414	2.14359	2.16144	2.56637	2.17508	2.16317	2.30473	3.07265	2.34624	2.58963	2.90779
HSBP1	2.04786	1.38541	2.0904	2.35731	2.26107	1.67676	2.17256	3.04874	2.67222	2.04469	2.63155
IER5	2.31149	1.57515	2.71563	2.62599	2.24837	2.1998	2.33982	2.8981	2.5492	2.91218	2.86521
IFFO2	3.05041	2.89798	3.05637	3.36106	3.05368	2.14712	3.14466	3.72835	3.21577	2.9793	3.66186
IFNLR1	1.8057	2.01337	2.26668	2.50529	2.29502	1.92853	2.26086	2.72457	2.40708	2.96755	2.65669
IL15RA	1.77475	1.19835	2.14261	2.10458	2.01877	1.65739	1.8483	2.57819	2.07143	2.28502	2.44894
INPP5A	2.86746	2.86913	3.17683	3.16284	2.37541	2.4418	3.12073	3.26868	3.25025	2.27913	3.4771
IPO7	2.43962	2.28793	2.69827	2.7955	2.99363	2.29082	2.49171	2.75896	2.51615	2.29666	3.1469
IRS1	2.51148	2.10126	3.03923	2.98924	2.35362	2.52138	2.87674	3.35677	3.03962	3.08169	3.41708
ISOC1	1.74979	1.93503	2.65033	2.35309	2.0334	1.84211	2.1056	2.63249	2.69831	1.4309	2.5806
JADE1	2.35028	2.1521	2.75939	2.80232	2.32529	2.20819	2.54514	3.04529	2.76578	2.61604	3.06075
JAK1	1.90977	2.2699	2.43999	2.5055	2.10884	1.78292	2.25202	2.78192	2.68172	2.13416	2.70889
JARID2	2.0888	2.1433	2.49483	2.42156	2.14579	1.94555	1.97449	2.60623	2.38135	2.11479	2.60372
JDP2	2.76313	2.13473	3.03775	3.06898	2.65961	2.86492	2.90551	3.57314	3.21486	2.82561	3.41984
JMJD6	2.37615	1.82722	2.61579	2.51033	2.24544	2.09969	2.17553	3.09536	2.58864	2.59813	2.82485
KCNAB3	1.8014	1.28951	2.50568	2.3593	2.09316	2.43881	2.27913	2.56425	2.3547	1.97518	2.80906
KCNC3	1.76118	1.3037	2.36584	2.19607	1.75495	1.77899	2.12231	2.70894	2.35649	1.80778	2.5672
KCNH7	1.04301	2.15442	1.38286	1.84566	1.84058	1.23797	1.57872	2.06938	1.72464	2.50423	1.94142
KCNJ11	1.87768	1.77556	2.55836	2.30127	1.90356	1.83941	2.17462	2.50665	2.2835	2.066	2.63849
KCNK13	2.20814	1.48773	2.58453	2.51756	2.63975	2.07778	2.25734	2.91641	2.71195	2.35354	2.6992
KCNT1	2.26353	1.9835	2.59968	2.5188	2.02017	2.12062	2.51877	2.75369	2.56157	2.07008	2.81105
KDM5C	2.13439	2.0382	2.53548	2.7682	2.57679	2.56995	2.29957	2.95864	2.64793	2.57604	2.81179
KIRREL2	1.39951	1.71206	2.08304	1.94095	1.59953	1.51636	1.73275	2.22097	2.13865	1.93371	2.10855
KLF9	1.93146	1.95258	2.3995	2.27413	2.10468	1.54884	1.77206	2.75546	2.20247	2.08099	2.63009
KLHL17	2.3507	1.99951	2.71922	2.74991	2.38716	2.33215	3.10644	3.03852	2.67565	2.61718	3.14749
L3MBTL4	2.40229	1.81965	2.35082	2.5683	2.10801	2.27559	2.51018	3.0625	2.61218	2.24499	2.88649
LACE1	0.555989	1.66743	1.72639	1.52159	0.952342	1.02268	1.60046	1.74719	1.57577	1.74182	1.81662
LINC01420	2.42921	2.31528	3.12401	2.91593	3.15521	1.94077	2.89795	2.83975	3.08634	2.45983	3.3265
LMO3	1.90563	2.29222	2.03498	2.41535	2.50425	1.55103	2.00621	2.98455	2.50536	2.44589	2.68874
LRP1B	1.2713	1.54571	1.75324	1.70628	1.8406	0.736191	1.37917	1.91016	1.63088	2.08566	1.82207
LRRC3	1.71482	1.50122	2.28698	2.22775	2.10029	1.97595	2.19561	2.37457	2.28487	1.6424	2.37971
LRRC59	1.62924	1.82797	2.21031	2.5026	2.35143	2.1862	2.02649	2.68692	2.46329	2.05415	2.76898
LRRC7	1.74356	1.52846	2.06964	2.21269	1.99077	2.0041	2.02044	2.64907	2.25758	2.27986	2.4773
LURAP1L	1.15693	1.57255	2.08326	2.08108	1.75845	1.68198	1.98413	2.3811	1.9012	1.94839	2.30111
LUZP1	1.80247	1.59356	2.34402	2.24389	2.19484	2.04407	2.03419	2.69388	2.44414	1.9564	2.55862
MAFB	1.27914	1.32123	1.8924	1.84586	1.62941	1.67829	1.49273	2.04885	1.82558	2.02877	2.1502
MAGI3	2.35881	2.55115	2.73076	2.84666	2.75698	2.58674	2.44134	2.98823	2.91432	2.28939	2.94803
MAP4K2	1.84486	1.51801	2.44689	2.22782	1.873	2.31145	2.04326	2.68308	2.26635	1.65495	2.69633
MAPK15	1.23658	1.26635	1.62411	1.53068	1.65066	0.764444	1.271	2.17616	1.77729	1.60264	1.78868
MARCKS	1.59408	1.66298	2.21029	2.2528	2.35827	1.51434	2.05083	2.56629	2.349	2.59379	2.52984
MEPE	0.991758	1.98699	1.71745	1.81454	1.03564	1.12682	1.5305	2.25364	1.7828	2.12151	1.78604
MFHAS1	2.71949	2.04162	2.55716	2.65562	2.40588	1.6436	2.60645	2.89531	2.66386	2.45008	2.96469
MFSD14A	1.62528	2.00111	2.36177	2.40471	1.86394	2.02818	2.26195	2.65105	2.53513	2.61801	2.67967
MGST2	1.83811	1.62606	2.21653	2.20844	1.51165	1.60921	2.12555	2.63294	2.28932	2.31089	2.46645
MIOS	3.33133	3.42403	3.67444	3.7085	3.17813	2.38308	3.53806	3.7003	3.52891	3.86762	4.04348
MMD	1.70037	1.49267	2.17258	2.08998	1.91643	1.58722	1.56832	2.7053	2.20023	2.37795	2.2492
MPP1	1.8954	2.11953	2.12449	2.25621	2.23282	1.85018	1.9588	2.61402	2.39929	1.78388	2.61698
MRGBP	1.23532	1.24737	1.93288	1.66822	1.38668	0.970079	1.71233	1.83162	1.47213	1.51732	1.94584
MRPL23	2.74387	1.83767	2.91182	2.71372	2.70544	1.89716	2.34256	2.7125	2.85312	2.57785	2.82155
MSANTD3-TMEFF1	2.19441	2.10607	2.50821	2.73109	2.25428	2.96675	2.1887	3.16578	2.88939	2.3625	2.84564
MSL2	1.46571	1.69856	1.96335	2.00599	1.43831	1.60161	1.8665	2.21284	1.89171	2.4183	2.177
MTCL1	2.15272	1.55925	2.66647	2.41507	1.89987	2.12276	2.28776	2.70436	2.37354	1.91874	2.88918
MXD1	2.41537	2.13117	2.75998	2.78821	2.56639	2.14013	2.38709	2.96564	2.5137	2.89274	3.00771
MYO16	1.94737	1.60999	1.81191	2.02461	1.8104	1.46097	1.70144	2.64066	2.2341	2.4391	2.17253
NCAM2	2.10287	2.0181	2.60699	2.77475	2.85287	2.09335	2.48683	3.23052	2.84938	3.22803	3.09522
NCOA3	1.39201	2.01564	1.84201	1.85915	1.45959	1.14171	1.28183	2.22301	1.77659	2.07185	2.00473
NELFE	2.4739	2.4026	2.78358	2.67017	1.94468	1.83329	2.93321	2.80518	2.86819	2.46175	3.13044
NEXN	1.74601	2.53516	1.92232	2.19356	1.64579	1.75979	2.11425	2.63813	1.95636	1.80897	2.7265
NKAIN4	1.76671	1.45939	2.19137	2.18687	2.11782	1.90026	2.00422	2.48906	2.24999	2.11056	2.53075
NKX3-1	2.22127	1.85432	2.74633	2.94175	2.91878	2.33379	2.73348	3.2345	3.09316	2.85582	3.34376
NMNAT1	1.76696	1.76654	2.32719	2.3028	2.06687	1.55096	2.14534	2.45569	2.11581	2.01942	2.56662
NPHS1	1.60316	2.50165	2.02565	2.19062	1.65832	1.46709	1.55531	2.79142	2.25941	2.11096	2.27366
NPPC	1.39649	1.3483	2.26956	1.9826	1.26077	1.72203	1.87094	2.21089	2.02112	1.86229	2.17677
NPY	1.75587	2.06877	2.46131	2.05139	1.33076	1.18596	1.93857	2.35526	2.20877	1.86822	2.42211
NPY1R	1.50229	1.53976	2.1621	2.36086	2.19065	1.66729	2.19819	2.93334	2.53127	2.55845	2.72969
NR2F6	2.07462	1.92661	2.35277	2.13808	1.59305	1.37624	2.19703	2.54067	2.17569	1.50478	2.58646
NR3C1	1.88288	1.62923	2.18356	2.1484	1.83479	1.86182	1.85577	2.63187	2.24841	2.0975	2.4554
NR3C2	2.11704	2.41054	2.40361	2.48003	1.94107	1.82187	2.33244	2.79512	2.73633	2.23741	2.63082
NRAS	2.85656	2.78533	2.73364	2.95087	2.63667	2.24627	2.61945	3.3842	3.1428	2.45739	3.1828
NRBP1	2.65186	1.97349	2.84643	3.03495	3.03285	2.7425	2.52371	3.12989	2.86014	2.62004	3.14712
NT5M	1.47344	1.29433	2.28964	2.01336	1.91221	1.11481	2.0404	2.28595	2.28358	1.44898	2.33332
NTSR1	1.28621	2.04324	1.7283	1.59663	1.37301	1.03905	1.2719	2.03125	1.78146	1.43338	1.88967
NUDT11	0.803332	1.32842	1.37393	1.52499	1.47278	1.00012	1.28547	2.01982	1.57567	1.78745	1.71578
NUP153	2.25892	1.8549	2.49681	2.54078	2.60923	1.95232	2.28964	2.63348	2.29166	2.59323	2.72554
OSBPL6	2.43048	2.39088	3.02911	2.9291	2.74769	2.36235	2.5582	2.97834	3.00031	2.4835	3.06014
OXA1L	1.02526	1.04004	1.34273	1.57991	1.57759	0.72721	1.33337	1.9926	1.56077	1.79514	1.63535
PACRG	1.89739	1.88435	2.00851	2.3169	2.46547	1.45855	1.83758	2.71863	2.32782	2.37693	2.59741
PANX2	2.07863	1.90464	2.71945	2.52983	2.43261	1.83368	2.50252	2.94704	2.75032	2.2163	2.92145
PAPD7	2.52826	1.89142	2.8137	2.70397	2.48242	2.15388	2.23754	2.95662	2.56338	2.66182	3.0567
PCDH10	1.61596	2.18643	2.12673	2.14394	1.80776	1.57578	1.94123	2.53415	2.25941	2.15201	2.33027
PCDH15	1.80389	1.2747	2.09452	2.28173	2.26114	2.04165	1.86568	2.76928	2.30544	2.44572	2.5783
PCDH20	1.45795	1.69643	1.98652	2.09282	2.12942	1.45667	1.70529	2.80634	2.25933	2.55406	2.47769
PCED1B	1.49725	1.28174	1.99994	1.95944	1.77731	2.12716	1.6674	2.31752	1.94306	1.88513	2.28353
PCYT1B	1.57688	0.843432	2.4433	2.07383	2.04725	1.90516	1.91754	2.09822	1.89746	2.03636	2.3576
PDGFC	1.29339	1.21247	2.07791	1.90435	1.83334	1.82156	1.74173	2.32099	1.95332	1.6852	2.23275
PDGFRA	2.20378	1.55894	2.46555	2.7288	2.55027	2.58436	2.50763	3.19884	2.81078	2.70616	2.94603
PDIK1L	1.28336	1.9665	2.05744	1.8595	1.67687	1.66007	1.64143	1.81755	1.69036	1.69196	2.27455
PELI3	2.0474	1.83441	2.51224	2.38198	2.26705	1.95436	2.32874	2.57352	2.55225	1.78618	2.65897
PGRMC1	2.54172	2.40404	2.91812	3.00403	2.64038	2.26919	3.12772	3.46639	3.10223	2.76396	3.42249
PHF8	1.25323	1.69117	1.84857	1.85446	1.78291	1.63474	1.396	2.29206	1.84516	2.55105	2.0764
PHKG2	2.2003	1.55186	2.63134	2.47689	2.08501	2.01683	2.44414	2.64279	2.50054	2.25036	2.64169
PI4K2B	2.38145	2.07607	2.40406	2.66795	2.5067	2.50309	2.49294	3.11872	2.83048	2.16192	2.88716
PIK3CA	2.75752	2.83063	3.17191	3.06903	2.678	2.23616	2.98411	3.24086	3.02746	2.73598	3.53313
PIK3R3	2.1717	2.98041	2.8658	2.60113	1.85803	1.87111	2.36869	2.85064	2.61729	1.76938	3.00273
PIM1	2.16789	1.63728	2.33923	2.44598	2.33355	1.76043	2.10113	2.68743	2.20643	2.34643	2.72375
PKD1	1.9143	1.12907	2.36246	2.06197	1.71122	1.26088	2.15262	2.26591	1.96958	1.85216	2.21988
PLA2G12A	1.94181	2.35034	1.97207	2.41322	2.50756	1.55007	2.06135	2.73016	2.44209	2.4747	2.55776
PLPPR3	1.8051	1.95985	2.05977	2.07476	1.83701	1.5238	1.52589	2.898	2.17327	2.3241	2.38272
PLXDC1	1.95442	1.68764	2.39182	2.3153	1.9893	1.84594	2.17374	2.47126	2.47212	2.00345	2.40511
PPL	2.08392	1.7732	2.42231	2.48506	2.44946	2.37384	2.16771	2.78243	2.57446	2.28953	2.62089
PPP3R2	0.790673	1.21697	1.22688	1.23141	1.32077	0.674877	0.52169	1.6716	1.34198	1.7781	1.29115
PPP4R4	1.46881	1.01183	1.62227	1.86532	1.92506	1.55311	1.65273	2.52943	1.93356	2.15716	2.23674
PPTC7	1.98608	1.31928	2.85219	2.47204	2.52394	2.10143	2.36346	2.54712	2.49246	2.13875	2.90133
PRDM11	1.62603	1.90063	2.36416	2.14775	1.59574	1.59056	1.89241	2.4495	2.06278	2.13525	2.41569
PRMT2	2.16032	2.61866	2.88908	2.62359	2.2801	1.63593	2.24971	2.7705	2.64702	2.27539	2.88104
PROKR2	1.49585	2.44781	2.35775	2.22091	1.35957	1.48153	2.06461	2.52136	2.33969	2.15112	2.44341
PRR29	0.942257	0.924602	1.46556	1.14626	1.12258	0.534606	0.630188	1.4908	1.23771	1.75472	1.17661
PSENEN	2.36235	2.01811	2.79484	2.66323	2.60738	2.22818	2.26692	2.7205	2.68581	2.52541	2.68344
PTGER3	1.16307	1.20299	1.45499	1.69313	1.593	1.12237	1.34164	2.21651	1.72996	2.02594	1.87655
PTPRA	1.50246	1.40662	2.20798	2.15248	2.23816	1.82454	2.00535	2.39555	2.18517	2.19325	2.46895
PVALB	1.38242	1.51382	2.30479	1.96466	1.75632	1.72167	1.84633	2.22613	2.09416	1.51949	2.22042
PXYLP1	3.17448	3.16838	3.42815	3.54657	2.77024	2.99827	3.20454	3.72789	3.60597	3.37105	3.65557
RAB37	1.78613	1.49134	2.40688	2.27564	2.01462	1.97849	2.33264	2.54332	2.47904	1.85583	2.54753
RAB40B	2.79131	2.36939	3.0587	3.11438	2.59471	2.58277	2.56659	3.48334	3.01957	2.98893	3.42626
RAP2B	1.54194	1.13258	1.93492	2.00802	2.12304	1.62539	1.7579	2.44187	2.10453	2.12723	2.14772
RASAL1	2.15072	2.39014	2.61357	2.73996	2.09003	2.01713	2.70474	2.99678	2.77688	2.37118	3.00935
RCN2	0.771808	0.900522	1.33123	1.42318	1.21615	0.465114	1.35669	1.91165	1.62052	2.14598	1.62603
RCN3	1.11039	1.72798	1.71026	2.07951	2.256	1.47511	1.86918	2.33954	2.0798	2.40874	2.26203
RET	1.9594	1.55586	2.55005	2.4402	2.2948	2.20449	2.23067	2.69697	2.35887	2.135	2.70716
RFK	1.92453	2.24172	2.14482	2.4357	2.10291	1.82017	1.99289	2.95759	2.52913	2.70961	2.64042
RGPD4	2.03137	1.62907	2.52458	2.24812	2.02558	1.50451	2.29811	2.54897	2.37314	1.88483	2.7164
RILPL1	2.76222	2.67523	2.74248	2.99525	2.42744	2.20428	2.69175	3.08522	2.93818	2.9056	3.36667
RNF111	1.96393	1.74512	2.44303	2.42709	2.18893	2.05494	2.1345	2.79737	2.41138	2.20106	2.80022
RNF133	2.38061	2.24094	2.52832	2.64505	2.18737	2.32419	2.48759	2.90003	2.56171	2.21297	2.91384
RNF168	1.75541	1.57503	2.17774	2.28655	2.41525	1.47866	2.08382	2.78861	2.32968	2.30116	2.65017
RNF4	2.35364	1.60561	2.42362	2.38276	2.15468	1.85544	1.94964	2.63195	2.17054	2.11186	2.5034
RORA	2.44351	2.53206	2.85801	2.70126	2.07306	2.17942	2.6643	2.76332	2.59837	2.05863	2.98211
RP11-298A10.1	1.44829	1.44805	1.81029	1.91412	1.94974	1.43221	1.52069	2.27815	1.77034	2.08279	2.17801
RPA1	1.74935	1.5472	1.9843	2.11359	1.90797	1.67436	1.74996	2.47257	1.9976	2.84326	2.3246
RSPO3	1.35273	2.14299	2.23139	1.99006	1.65287	1.09747	1.65326	2.25154	2.1865	2.36538	2.11744
RSU1	1.81075	1.83023	2.32714	2.25952	1.99773	1.8015	1.93214	2.32598	2.15293	2.17249	2.38268
SCD5	1.92961	1.8655	2.69328	2.38911	2.08747	1.80948	2.33861	2.5414	2.44346	1.8454	2.75733
SCFD1	1.87131	1.76249	1.8967	2.08633	2.21705	1.56701	1.66897	2.303	2.02543	2.25443	2.23765
SCN1B	1.64426	1.17366	2.24129	1.96732	1.91698	1.52316	1.68681	2.53647	2.24818	1.39911	2.29024
SCN7A	1.1752	1.36865	1.27512	1.39736	1.60496	0.59225	0.736948	1.77434	1.55087	1.62797	1.3799
SCN9A	1.50057	1.18768	2.1202	1.88932	2.12646	1.30656	1.79652	2.36645	2.08214	1.8951	2.15273
SCRT1	1.40331	1.42011	2.09788	1.92338	1.78125	1.43132	1.77523	2.37303	2.11826	1.45725	2.24924
SCRT2	1.94043	1.71003	2.43012	2.29795	2.28698	1.87424	1.9097	2.86189	2.30957	2.04144	2.71112
SEMA6D	2.63514	2.4279	2.56698	2.93545	2.68994	2.40879	2.70416	3.31184	2.84013	3.03462	3.03429
SEMA7A	1.61167	1.51973	1.90264	1.96418	2.1154	1.56877	1.51605	2.56964	2.07117	1.49039	2.23295
SESN2	2.88425	2.41144	3.39107	3.53476	3.33272	2.80569	3.29956	3.89275	3.43915	3.60334	4.03869
SETD7	1.17379	1.69307	1.69515	1.762	1.46261	1.47918	1.45833	2.16813	1.82504	1.71656	1.96349
SHD	2.09903	2.18915	2.71879	2.63763	2.63649	1.97492	2.31575	3.02945	2.87932	2.58562	2.81699
SIX4	2.17086	2.09003	2.68877	2.72081	2.24613	2.36559	2.62506	2.87455	2.72844	2.55748	3.10636
SKIDA1	2.87371	2.38744	3.11104	3.3368	3.42757	3.22047	3.41744	3.56426	3.45235	2.88791	3.71089
SLC19A2	2.33085	1.9489	3.06629	2.66135	2.18206	2.35699	2.28398	2.7075	2.4239	2.20032	2.85961
SLC25A25	1.71227	1.43968	2.43892	2.25435	2.10453	2.0488	1.99471	2.34924	2.27477	1.96793	2.40704
SLC25A37	0.799692	1.73941	1.83561	1.76646	1.93142	0.807138	1.34319	1.97572	1.52467	1.93634	1.87961
SLC25A5	1.47606	1.45525	2.09423	1.98319	1.79074	1.68409	1.72852	2.21941	2.04473	1.62714	2.19155
SLC35A4	1.94745	1.73859	2.11071	2.47256	2.18005	1.98875	2.18096	3.04256	2.49094	2.65137	2.71616
SLC38A1	2.13635	2.11807	3.04338	2.79002	2.46987	2.66468	2.61115	2.78641	2.64864	2.46748	3.0874
SLC38A2	1.29813	1.55818	1.55462	1.65293	1.29974	1.2269	1.37892	2.21087	1.55749	1.85573	1.90515
SLC39A10	0.657579	1.55335	1.01976	1.45434	1.34959	0.813282	0.942203	1.95201	1.3743	2.1304	1.62943
SLC39A14	2.72957	2.0886	2.70752	2.90767	2.64217	2.40867	2.62043	2.86304	2.67999	2.46136	3.00692
SLC45A4	1.67229	1.03819	2.21029	2.05347	2.06331	1.93577	2.22449	2.49026	2.36158	1.72416	2.53583
SLC4A8	2.1957	2.0108	2.46565	2.49855	2.55762	2.24281	2.19279	2.63725	2.56632	2.05145	2.82864
SMCR8	2.36321	2.13948	2.62207	2.86387	2.48633	2.15532	2.70326	3.14066	2.78783	2.86311	3.18643
SMG9	1.49353	1.39849	1.55468	1.83928	1.74038	1.53804	1.58097	2.46931	1.69826	2.28293	2.09047
SNCA	0.720217	1.58527	1.55479	1.598	1.02578	1.05688	1.43711	1.94728	1.57997	1.97551	1.88573
SNRK	1.28071	1.57213	2.36649	1.90667	1.48787	1.19633	1.9727	1.84014	1.88553	1.56359	2.16746
SORL1	2.47305	2.38044	3.00453	2.8594	2.34875	2.09895	2.86334	2.7661	2.92505	2.55461	3.04951
SOX11	2.19174	1.42477	2.41229	2.4384	2.03315	2.25919	2.29504	3.0388	2.67794	2.53594	2.75091
SOX5	1.9472	2.22663	2.23404	2.38012	2.21523	2.14254	2.20497	2.69722	2.35939	2.36813	2.51209
SPAG1	1.24628	1.81895	2.43696	2.21174	1.5307	2.04242	2.33104	2.36029	2.19415	1.69429	2.46212
SQLE	1.7139	1.55929	2.3941	2.17211	1.88229	1.83474	2.04327	2.36945	2.18362	1.93618	2.44081
SRPRA	2.00554	1.66623	2.06629	2.4432	2.50849	1.92974	2.04845	2.81644	2.40121	2.45917	2.7347
SRXN1	2.59813	1.81891	2.7862	2.78368	2.40614	2.3088	2.62915	2.93512	2.69116	2.26147	3.08736
SSTR1	1.61959	1.64223	1.9714	2.07884	2.25449	1.53353	1.73272	2.59737	2.13785	2.30995	2.29131
STAC2	1.94261	1.12057	2.17022	2.38795	2.58083	2.24552	2.50526	2.89992	2.63069	2.15192	2.76294
STAMBPL1	1.69205	1.71905	2.11753	2.24009	2.15435	1.95214	2.02349	2.61624	2.44636	2.37893	2.4379
STARD5	3.19915	2.87966	3.56788	3.72298	3.70977	3.20206	3.61459	3.92305	3.66997	3.42098	4.05256
STAT4	1.89317	1.83375	2.41248	2.36653	2.28895	2.06897	2.07071	2.42687	2.56871	2.31649	2.462
STC2	3.15404	2.98878	3.29566	3.6481	3.49966	3.11331	3.16783	4.09947	3.62447	3.43584	3.88628
STK11	2.52194	2.30711	2.91442	2.55426	2.011	1.37015	2.52321	2.65102	2.50611	2.35377	2.87475
STK26	1.46178	1.76191	2.33627	2.11621	1.73628	1.23622	1.75745	2.07405	1.91855	2.17903	2.34326
STK38L	2.24479	2.72678	2.51137	2.63121	1.92287	2.31273	2.61445	2.87936	2.6495	2.70798	2.98983
STRADA	2.38741	2.27168	2.71671	2.77673	2.92407	2.27443	2.37475	2.9776	2.65215	2.14236	2.85126
STS	1.36259	1.81116	2.24715	1.91842	1.79979	1.6129	1.74821	2.01334	2.06074	1.40726	2.19197
STUM	1.65573	1.45822	1.93806	2.04038	1.96941	1.70486	1.78546	2.60507	2.12505	1.9234	2.25432
STX12	2.27135	2.65254	2.68315	2.99391	2.54856	2.5736	2.69499	3.54744	3.1917	2.75155	3.34932
STX5	2.01948	1.41639	1.94365	1.88548	1.76083	1.17866	1.06207	2.35768	1.658	2.23722	2.00992
SUB1	1.7472	2.13488	1.68289	2.17503	2.11373	1.62802	1.71934	2.81777	2.21903	2.50347	2.49226
SUMO3	1.85502	1.86033	1.92234	2.11728	1.96581	1.66106	1.89993	2.63524	2.15844	2.43641	2.53734
SUPT16H	2.09975	1.54226	2.29769	2.68353	2.79115	2.29609	2.40505	2.70004	2.51104	2.25455	2.77013
SYT17	1.75826	2.01838	2.2797	2.35778	2.4324	1.92428	1.85784	2.7721	2.40509	2.38615	2.5106
TADA2B	2.57284	2.41241	2.69847	2.88424	2.3758	2.31219	2.78113	3.16165	2.642	2.73082	3.3562
TAF9B	2.39387	2.68893	2.57164	2.71375	2.10836	2.27644	2.23878	3.34816	2.75935	2.48248	2.89978
TBC1D8	2.41268	1.69071	2.75463	2.82914	2.53727	2.64817	2.53646	3.01343	2.80307	2.36367	3.03091
TBCA	2.69776	2.61775	2.71518	2.8379	2.35304	1.73241	2.79003	3.32474	2.99179	2.99255	3.20751
TCAF2	1.77897	1.5756	2.52541	2.43196	2.53525	2.07326	2.10956	2.60324	2.3898	2.06775	2.75474
TDP2	2.23064	2.30335	2.89408	2.74643	2.03465	2.53188	2.64798	2.76616	2.87224	2.58766	3.02651
TERF1	1.08289	1.65954	1.55523	1.51831	1.2538	0.326138	1.14893	2.03636	1.81239	1.4215	1.65085
TEX15	1.20019	0.886897	1.70429	1.82356	1.93464	1.50463	1.64314	2.11639	1.80452	1.97917	1.89549
TICAM1	1.47997	0.811054	1.81148	2.09116	2.20363	1.74503	1.88446	2.45853	1.99196	2.50721	2.31098
TIGD3	1.96827	1.66538	2.64155	2.41557	2.24812	2.04215	2.5346	2.39642	2.40371	2.10716	2.69347
TIGD5	2.90763	2.42372	2.8979	2.83417	2.1161	2.14928	2.77081	3.17635	2.67229	2.66742	3.24048
TINCR	1.63876	1.36701	1.64254	1.7478	1.85159	0.666418	1.31368	2.26464	1.84487	2.00028	1.87899
TKFC	1.93009	2.27952	2.66451	2.49132	2.0439	1.23604	2.27211	2.53884	2.53497	2.39907	2.70894
TLE2	1.92295	1.58984	2.42771	2.47157	1.923	2.17548	2.33288	2.88297	2.43364	2.38714	2.75053
TLK1	1.63901	1.98342	1.73196	1.89529	1.55202	1.62371	1.42892	2.43225	1.96566	2.2988	1.89514
TMEFF1	2.15842	2.84173	2.764	2.70383	2.0607	2.18662	2.29289	3.1055	2.79147	2.67081	3.05027
TMEFF2	1.97571	2.26342	2.58242	2.44759	1.87511	1.4642	2.24451	2.67215	2.46194	1.87598	2.70845
TMEM109	1.20503	1.49224	1.67024	1.77775	1.53429	0.892574	1.28169	2.24796	1.72388	2.08081	1.98825
TMEM132E	1.22828	2.03152	1.9047	1.84428	1.16647	0.925924	1.50312	2.13555	1.85828	2.10712	1.98586
TMEM200B	2.11065	1.88351	2.58428	2.64523	2.41551	1.84195	2.3317	2.97244	2.65951	2.49367	3.00753
TMEM263	1.60002	1.59551	1.88782	2.11359	2.07697	1.4454	1.86572	2.77353	2.21821	2.28785	2.28258
TMEM55A	1.23384	1.57183	1.84761	1.85722	1.78944	1.60758	1.68663	2.13503	1.72747	2.17263	2.14674
TMEM81	2.64049	2.72138	2.59408	2.69797	2.53061	1.93762	2.39507	3.05326	2.55067	2.1276	3.15711
TMOD1	1.50884	2.22538	2.03576	1.96485	1.51188	1.73766	1.40939	2.04497	1.90189	2.17107	1.9028
TMPPE	2.1176	2.02923	2.26553	2.47777	1.59432	1.85399	2.35931	2.6389	2.32615	2.46222	2.70006
TMSB10	1.8803	2.31364	2.36971	2.56884	2.11525	1.87547	2.46062	2.63316	2.38598	2.76636	2.77348
TNIP1	2.22194	2.40988	2.55177	2.82179	2.65689	2.10384	2.62294	3.44897	3.18393	2.59427	3.34251
TNNT1	1.55142	1.28335	2.02394	2.11001	2.18672	1.86235	1.93865	2.41359	2.09978	2.40028	2.36238
TOX3	2.40892	1.92718	2.48703	2.6166	2.7862	2.13663	2.23942	2.87424	2.80644	2.148	2.72837
TPM3	1.96292	2.07705	2.33562	2.36688	1.69962	1.80144	2.27381	2.75214	2.36719	2.36651	2.61867
TRABD2A	0.783656	1.81705	1.64773	1.5972	0.980971	0.906924	1.37283	1.89534	1.65735	2.1832	1.81546
TRAF7	1.97226	1.20209	2.04018	2.131	1.84464	1.45726	1.99086	2.65327	2.12819	2.24463	2.38085
TRAPPC6A	3.17071	2.64468	3.16976	3.10876	3.04713	1.92279	2.47933	3.121	2.84765	2.7619	3.24377
TRIM25	2.23218	1.91666	2.47477	2.53356	1.89322	2.10794	2.23143	2.78077	2.60145	2.55579	2.81233
TSC22D3	2.67959	2.27729	2.64278	2.71839	2.00417	2.16873	2.28296	3.30934	2.76113	2.66766	2.93538
TTC39B	2.30927	1.99114	2.9095	2.676	2.43823	2.54351	2.61227	2.77376	2.66676	2.08912	3.13714
TTC6	2.36952	1.71035	2.4516	2.77568	3.05231	2.28483	2.37186	3.10911	2.82891	2.73794	2.93261
TTI1	2.28184	2.2512	2.62727	2.48951	2.06173	1.60522	2.29672	2.52036	2.27197	2.57241	2.82143
TUBA1A	1.96004	2.00309	2.76678	2.52005	2.0556	2.0685	2.40995	2.8554	2.65595	2.26797	3.01838
TUBB2A	1.37912	2.20574	1.95438	1.93946	1.4309	1.69451	1.85233	2.32016	1.96962	1.98336	2.32559
TUBB2B	1.27978	1.79373	2.1332	2.01077	1.66892	1.95045	1.84644	2.23829	2.03284	1.73971	2.23132
TXN	2.27405	1.85548	2.05101	2.4139	2.052	2.13245	2.12478	3.01891	2.61255	2.28659	2.62355
UBAP1	2.01492	1.96347	2.02835	2.23009	2.39514	1.74863	1.87817	2.62594	2.07746	1.74118	2.45387
UBE2D2	1.91164	2.07624	2.20424	2.40971	1.69411	2.23964	1.9108	3.01467	2.47272	2.76611	2.54843
UBE3B	1.84168	2.1608	2.32847	2.32442	1.82139	1.99417	2.05075	2.71879	2.4218	2.4087	2.46514
UBXN10	2.58936	2.19186	2.96789	3.06905	2.49498	2.43437	3.05702	3.26727	3.17755	2.84567	3.16222
UHRF1BP1	2.172	2.84739	2.65115	2.71812	1.93868	2.00387	2.39573	3.02974	2.484	3.05889	2.99058
UPP1	1.67303	1.56529	2.57891	2.27205	1.89211	1.47839	2.29588	2.56467	2.33863	2.32421	2.58615
USF2	2.00546	2.33985	2.0488	2.28004	2.17018	1.41539	2.19215	2.66482	2.46068	1.95478	2.56011
USP12	2.23484	2.0016	1.94494	2.333	1.9675	1.96542	1.98632	2.95926	2.35891	2.70235	2.56
USP14	1.87803	1.87646	1.96315	2.12186	1.5369	1.42092	1.94205	2.76369	2.18432	2.18339	2.45238
USP28	2.54014	2.22546	3.06713	2.78614	2.23532	2.16292	2.6064	3.13404	2.96178	2.61617	3.09875
USP45	1.90954	1.81389	2.5366	2.3404	1.91747	1.9633	2.536	2.56483	2.41215	1.94468	2.74122
VAMP1	1.60816	1.24795	2.12778	2.09659	2.42473	1.63759	1.9847	2.4755	2.3115	1.80309	2.37949
VAT1L	0.298028	1.36131	1.16825	0.87958	0.82518	0.155551	0.475548	1.3815	1.04915	1.16391	0.949139
VHL	1.50013	1.0906	1.75356	2.13491	1.88407	1.93141	1.68057	2.76766	2.41114	2.37382	2.2097
VSTM2B	1.27963	2.13166	1.64117	1.72234	1.47473	1.0651	1.20046	2.23062	1.73962	2.06843	2.01419
WDR17	0.702456	1.15734	1.1364	1.33982	1.38683	0.567756	0.875285	2.01881	1.36233	1.82184	1.74512
WDR31	1.17782	1.22836	1.55199	1.58509	1.39264	1.25681	1.22462	2.09915	1.56307	1.87693	1.76716
WDR33	1.55167	2.18908	1.99411	1.94811	1.41395	1.22209	1.69681	2.10446	1.82086	2.05622	2.16595
WNT16	1.20006	1.95605	1.87189	1.85113	1.42373	0.742467	1.71299	2.18453	2.12498	2.08319	1.92878
XKR6	2.69324	1.94511	3.13236	3.04948	2.24059	2.41156	3.25732	2.94281	3.08876	2.70715	3.31496
ZADH2	2.54752	2.71021	2.78669	2.78561	2.39982	2.20709	2.48601	2.73029	2.7637	2.30426	3.06512
ZBTB16	2.4025	2.05018	2.74427	2.81255	2.57658	2.3301	2.56541	3.17881	2.85411	2.68589	3.09979
ZBTB21	1.33409	1.24694	1.89524	1.87807	1.60421	1.44423	1.32209	2.1823	1.8629	2.08882	2.02373
ZBTB34	2.27156	2.34055	2.49306	2.57484	1.92449	2.21619	2.54763	2.76755	2.30971	2.58342	2.8435
ZBTB38	2.23792	2.25775	2.21252	2.3399	2.00732	1.79902	1.93622	2.92376	2.25796	2.07448	2.62399
ZBTB43	2.34793	2.19564	2.76637	2.55319	2.47859	1.79602	2.45822	2.40895	2.28064	1.86385	2.7086
ZC3H7B	1.79157	1.54816	2.20296	2.22951	2.08698	1.41568	2.25605	2.55796	2.34055	1.7752	2.43999
ZCCHC12	1.56785	1.7331	1.89421	2.07385	2.36346	1.45447	2.01133	2.45386	2.29673	2.03324	2.25941
ZCCHC17	1.37064	1.52211	1.68419	1.88134	1.63048	1.52102	1.71445	2.38637	1.95077	2.06432	2.20733
ZDHHC12	2.13703	1.73103	2.89347	2.62716	2.79661	2.27365	2.28766	2.53998	2.4746	2.30487	2.71083
ZDHHC5	2.33641	1.60518	2.31106	2.67391	2.54349	2.20546	2.25719	3.15049	2.52038	2.69529	3.00068
ZKSCAN5	2.37003	2.36745	3.07265	2.67835	1.98111	2.58309	2.40448	2.55631	2.46697	2.32547	2.99279
ZNF304	2.89994	2.00694	2.88806	2.78747	2.32972	2.33166	2.45598	2.71058	2.64699	2.44919	2.87409
ZNF324	2.54575	2.21575	2.48832	2.4566	2.0328	1.60372	2.31217	2.5518	2.12199	2.35917	2.73275
ZNF398	2.90405	2.88439	3.57187	3.36807	3.15159	2.75791	2.87071	3.42952	3.21145	3.24201	3.62689
ZNF574	1.94873	1.62544	1.72782	2.28486	2.24761	1.74882	1.95284	2.87425	1.86965	2.28104	2.45375
ZNF597	2.13482	1.98917	2.73238	2.70787	2.52326	2.55417	2.32076	2.78788	2.60517	2.28764	2.89956
ZNF626	1.24495	1.78224	1.83285	2.02965	1.91082	1.56588	1.62982	2.42175	2.09665	2.28373	2.14583
ZNF641	1.91204	2.16788	2.27382	2.49295	1.79902	1.74732	2.57501	2.51811	2.42546	2.8548	2.493
ZNF69	1.60538	1.26251	2.03382	1.99852	2.53991	1.53538	1.52886	2.17572	1.87729	1.85155	2.09779
ZNF740	2.00454	2.04651	2.067	2.37088	2.05969	1.56508	2.22615	2.72192	2.29301	2.34229	2.59723
ZNF805	1.47945	1.9409	1.8478	2.00336	1.97103	1.39375	1.59359	2.21608	1.6666	2.25436	2.18304
ZNFX1	1.72105	1.89603	2.20135	2.37368	2.08199	2.0934	1.84157	2.58746	2.39572	2.42312	2.57857
ZSWIM1	2.81986	2.30167	2.33411	2.72778	2.71743	2.23025	2.43475	2.85543	2.39698	2.70695	2.87359
ZYX	2.44356	2.2366	3.17197	3.28404	3.40187	2.5289	2.83626	3.94922	3.45285	3.12808	3.52612
